# Supplementary material for: CELLOPT: improved unit-cell parameters for electron diffraction data of small-molecule crystals
Source: J Appl Crystallogr. 2022 Apr 29;55(Pt 3):647–55. doi: 10.1107/S160057672200276X (PMC9172032; doi:10.1107/S160057672200276X)
Supplement: Supplementary file 2 [file j-55-00647-sup2.cif]

####################################################################### 
# 
# This file contains crystal structure data downloaded from the 
# Cambridge Structural Database (CSD) hosted by the Cambridge 
# Crystallographic Data Centre (CCDC).
# 
# Full information about CCDC data access policies and citation 
# guidelines are available at http://www.ccdc.cam.ac.uk/access/V1 
# 
# Audit and citation data items may have been added by the CCDC. 
# Please retain this information to preserve the provenance of 
# this file and to allow appropriate attribution of the data. 
# 
#######################################################################

data_MOF_Vie-1
_database_code_depnum_ccdc_archive 'CCDC 2124898'
loop_
_audit_author_name
_audit_author_address
'Tim Gruene'
;Centre of Xray Structure Analysis, University of Vienna
Austria
;
_audit_update_record             
;
2021-11-29 deposited with the CCDC.	2022-03-10 downloaded from the CCDC.
;
_audit_creation_method           
;

FinalCif V89 by Daniel Kratzert, Freiburg 2021,
https://dkratzert.de/finalcif.html
;
_shelx_SHELXL_version_number     2018/3
_chemical_name_systematic        ?
_chemical_name_common            Vie-1
_chemical_formula_sum            'C90 H48 Nd3 O20'
_chemical_formula_moiety         ?
_chemical_formula_weight         1882.08
_chemical_melting_point          ?
_space_group_crystal_system      triclinic
_space_group_IT_number           2
_space_group_name_H-M_alt        'P -1'
_space_group_name_Hall           '-P 1'
_shelx_space_group_comment       
;
The symmetry employed for this shelxl refinement is uniquely defined
by the following loop, which should always be used as a source of
symmetry information in preference to the above space-group names.
They are only intended as comments.
;

loop_
_space_group_symop_operation_xyz
'x, y, z'
'-x, -y, -z'

_cell_length_a                   12.14(15)
_cell_length_b                   13.17(16)
_cell_length_c                   33.3(6)
_cell_angle_alpha                83.1(4)
_cell_angle_beta                 84.4(6)
_cell_angle_gamma                77.63(11)
_cell_volume                     5156(128)
_cell_formula_units_Z            2
_cell_measurement_temperature    293(2)
_cell_measurement_reflns_used    6421
_cell_measurement_theta_min      0.056
_cell_measurement_theta_max      0.866

loop_
_exptl_crystal_id
_exptl_crystal_description
1 'crystal 1, detector distance 279mm'
2 'crystal 2, detector distance 279mm, part 1'
3 'crystal 2, detector distance 279mm, part 2'
4 'crystal 2, detector distance 725mm'
5 'crystal 3, detector distance 279mm'

_exptl_crystal_colour            ?
_exptl_crystal_recrystallization_method ?
_exptl_crystal_density_meas      ?
_exptl_crystal_density_method    ?
_exptl_crystal_density_diffrn    1.212
_exptl_crystal_F_000             681
_exptl_crystal_size_max          0.002
_exptl_crystal_size_mid          0.0007
_exptl_crystal_size_min          0.0002
_diffrn_detector_dtime           20
_exptl_absorpt_coefficient_mu    0.000
_exptl_absorpt_correction_type   empirical
_exptl_absorpt_correction_T_min  ?
_exptl_absorpt_correction_T_max  ?
_exptl_absorpt_process_details   'Kabsch (2010) DOI 10.1107/S0907444909047374'
_exptl_absorpt_special_details   ?
_shelx_estimated_absorpt_T_min   ?
_shelx_estimated_absorpt_T_max   ?
_exptl_transmission_factor_min   ?
_exptl_transmission_factor_max   ?
_exptl_special_details           ?
_diffrn_ambient_temperature      293(2)
_diffrn_ambient_environment      ?
_diffrn_radiation_type           electron
_diffrn_radiation_wavelength     0.02508
_diffrn_radiation_monochromator  ?
_diffrn_measurement_ambient_temperature_device_make ?
_diffrn_radiation_probe          electron
_diffrn_source                   'tansmission electron microscope, LaB6'
_diffrn_source_type              'Phillips CM200'
_diffrn_source_voltage           200
_diffrn_source_current           ?
_diffrn_detector                 'hybrid pixel area detector'
_diffrn_detector_type            JUNGFRAU
_diffrn_detector_area_resol_mean 13.333
_diffrn_measurement_device       'single-axis goniometer'
_diffrn_measurement_device_type  'single axis tomography holder'
_diffrn_measurement_method       'profile fitting'
_diffrn_measurement_specimen_support ?
_diffrn_reflns_number            53778
_diffrn_reflns_av_unetI/netI     0.3303
_diffrn_reflns_av_R_equivalents  0.3166
_diffrn_reflns_theta_min         0.056
_diffrn_reflns_theta_max         0.867
_diffrn_reflns_theta_full        0.862
_diffrn_reflns_limit_h_min       -14
_diffrn_reflns_limit_h_max       14
_diffrn_reflns_limit_k_min       -15
_diffrn_reflns_limit_k_max       15
_diffrn_reflns_limit_l_min       -32
_diffrn_reflns_limit_l_max       33
_diffrn_measured_fraction_theta_max 0.647
_diffrn_measured_fraction_theta_full 0.651
_diffrn_reflns_Laue_measured_fraction_max 0.647
_diffrn_reflns_Laue_measured_fraction_full 0.651
_diffrn_reflns_point_group_measured_fraction_max 0.647
_diffrn_reflns_point_group_measured_fraction_full 0.651
_reflns_number_total             12278
_reflns_number_gt                5961
_reflns_threshold_expression     'I > 2\s(I)'
_reflns_Friedel_coverage         0.000
_reflns_Friedel_fraction_max     .
_reflns_Friedel_fraction_full    .
_reflns_special_details          
;

 Reflections were merged by SHELXL according to the crystal
 class for the calculation of statistics and refinement.
 
 _reflns_Friedel_fraction is defined as the number of unique
 Friedel pairs measured divided by the number that would be
 possible theoretically, ignoring centric projections and
 systematic absences.
;
_computing_data_collection       'XDS VERSION Jan 31, 2020  BUILT=20200131'
_computing_cell_refinement       'XDS VERSION Jan 31, 2020  BUILT=20200131'
_computing_data_reduction        'XDS VERSION Jan 31, 2020  BUILT=20200131'
_computing_structure_solution    'SHELXT (G. Sheldrick)'
_computing_structure_refinement  'SHELXL-2018/3 (Sheldrick, 2018)'
_computing_molecular_graphics    
;  SHELXLE (Huebschle et al.,
2011)  PLATON (Spek, 2009)
;
_computing_publication_material  ?
_refine_special_details          ?
_refine_ls_structure_factor_coef Fsqd
_refine_ls_matrix_type           full
_refine_ls_weighting_scheme      calc
_refine_ls_weighting_details     
'w=1/[\s^2^(Fo^2^)+(0.2000P)^2^] where P=(Fo^2^+2Fc^2^)/3'
_atom_sites_solution_primary     dual
_atom_sites_solution_secondary   ?
_atom_sites_solution_hydrogens   geom
_refine_ls_hydrogen_treatment    constr
_refine_ls_number_reflns         12278
_refine_ls_number_parameters     455
_refine_ls_number_restraints     559
_refine_ls_R_factor_all          0.3976
_refine_ls_R_factor_gt           0.3373
_refine_ls_wR_factor_ref         0.6621
_refine_ls_wR_factor_gt          0.6325
_refine_ls_goodness_of_fit_ref   1.727
_refine_ls_restrained_S_all      1.711
_refine_ls_shift/su_max          0.000
_refine_ls_shift/su_mean         0.000
_refine_diff_density_max         1.043
_refine_diff_density_min         -0.836
_refine_diff_density_rms         0.072
_refine_ls_extinction_method     none
_refine_ls_extinction_coef       .

loop_
_atom_type_symbol
_atom_type_description
_atom_type_scat_dispersion_real
_atom_type_scat_dispersion_imag
_atom_type_scat_source
C C 0.0000 0.0000 'International Tables Vol C Tables 4.2.6.8 and 6.1.1.4'
H H 0.0000 0.0000 'International Tables Vol C Tables 4.2.6.8 and 6.1.1.4'
O O 0.0000 0.0000 'International Tables Vol C Tables 4.2.6.8 and 6.1.1.4'
Nd Nd 0.0000 0.0000 'International Tables Vol C Tables 4.2.6.8 and 6.1.1.4'

_geom_special_details            
;

 All esds (except the esd in the dihedral angle between two l.s. planes)
 are estimated using the full covariance matrix.  The cell esds are taken
 into account individually in the estimation of esds in distances, angles
 and torsion angles; correlations between esds in cell parameters are only
 used when they are defined by crystal symmetry.  An approximate (isotropic)
 treatment of cell esds is used for estimating esds involving l.s. planes.
;

loop_
_atom_site_label
_atom_site_type_symbol
_atom_site_fract_x
_atom_site_fract_y
_atom_site_fract_z
_atom_site_U_iso_or_equiv
_atom_site_adp_type
_atom_site_occupancy
_atom_site_site_symmetry_order
_atom_site_calc_flag
_atom_site_refinement_flags_posn
_atom_site_refinement_flags_adp
_atom_site_refinement_flags_occupancy
_atom_site_disorder_assembly
_atom_site_disorder_group
Nd1 Nd 2.0983(3) -1.5923(2) 1.25352(19) 0.0312(9) Uiso 1 1 d . . . . .
Nd2 Nd 1.6117(3) -0.5539(2) 0.75008(18) 0.0248(8) Uiso 1 1 d . . . . .
Nd3 Nd 0.7359(3) 0.4940(2) 0.25258(17) 0.0294(9) Uiso 1 1 d . . . . .
O1 O 2.067(2) -1.7808(17) 1.2519(14) 0.073(7) Uiso 1 1 d . . . . .
O2 O 1.604(2) -0.7505(19) 0.7536(16) 0.088(8) Uiso 1 1 d . . . . .
O28_1 O 2.1479(19) -1.4387(16) 1.2073(8) 0.086(7) Uiso 1 1 d D U . . .
O29_1 O 2.2680(19) -1.3337(19) 1.1918(11) 0.104(9) Uiso 1 1 d D U . . .
O38_1 O 2.2211(15) -1.409(2) 0.8159(11) 0.103(9) Uiso 1 1 d D U . . .
O39_1 O 2.0547(17) -1.4223(15) 0.7994(8) 0.063(6) Uiso 1 1 d D U . . .
O48_1 O 1.4336(13) -0.5857(11) 0.7943(7) 0.041(4) Uiso 1 1 d D U . . .
O49_1 O 1.2768(16) -0.6450(18) 0.8105(10) 0.094(8) Uiso 1 1 d D U . . .
O58_1 O 1.2614(17) -0.6657(15) 1.2047(11) 0.075(7) Uiso 1 1 d D U . . .
O59_1 O 1.3831(17) -0.5559(14) 1.1960(11) 0.064(6) Uiso 1 1 d D U . . .
C1_1 C 1.7076(9) -0.9645(8) 1.0054(4) 0.035(5) Uiso 1 1 d D U . . .
C2_1 C 1.8022(9) -1.0527(8) 1.0046(4) 0.033(4) Uiso 1 1 d D U . . .
C3_1 C 1.8557(9) -1.0960(8) 1.0409(4) 0.027(4) Uiso 1 1 d D U . . .
C4_1 C 1.9489(9) -1.1845(8) 1.0400(4) 0.031(4) Uiso 1 1 d D U . . .
C5_1 C 1.9842(12) -1.2256(11) 1.0035(4) 0.061(6) Uiso 1 1 d D U . . .
H5_1 H 2.054178 -1.291883 1.003271 0.074 Uiso 1 1 calc R U . . .
C6_1 C 1.9358(10) -1.1877(9) 0.9673(4) 0.042(5) Uiso 1 1 d D U . . .
C7_1 C 1.8438(9) -1.0988(8) 0.9678(4) 0.026(4) Uiso 1 1 d D U . . .
C8_1 C 1.7874(11) -1.0509(10) 0.9327(5) 0.042(5) Uiso 1 1 d D U . . .
H8_1 H 1.816344 -1.082071 0.904092 0.051 Uiso 1 1 calc R U . . .
C9_1 C 1.6991(11) -0.9683(10) 0.9335(5) 0.035(5) Uiso 1 1 d D U . . .
H9_1 H 1.661456 -0.936638 0.905401 0.043 Uiso 1 1 calc R U . . .
C10_1 C 1.6536(9) -0.9213(8) 0.9692(4) 0.030(4) Uiso 1 1 d D U . . .
C11_1 C 1.5608(9) -0.8332(8) 0.9701(4) 0.024(4) Uiso 1 1 d D U . . .
C12_1 C 1.5239(11) -0.7941(10) 1.0068(4) 0.039(5) Uiso 1 1 d D U . . .
H12_1 H 1.452824 -0.728827 1.007348 0.047 Uiso 1 1 calc R U . . .
C13_1 C 1.5722(10) -0.8332(9) 1.0426(4) 0.035(5) Uiso 1 1 d D U . . .
C14_1 C 1.6672(9) -0.9192(8) 1.0422(4) 0.035(5) Uiso 1 1 d D U . . .
C15_1 C 1.7247(11) -0.9632(9) 1.0773(5) 0.033(5) Uiso 1 1 d D U . . .
H15_1 H 1.698120 -0.928850 1.105414 0.039 Uiso 1 1 calc R U . . .
C16_1 C 1.8123(11) -1.0476(9) 1.0767(5) 0.029(4) Uiso 1 1 d D U . . .
H16_1 H 1.850576 -1.079038 1.104709 0.034 Uiso 1 1 calc R U . . .
C21_1 C 2.0072(11) -1.2314(9) 1.0774(4) 0.035(5) Uiso 1 1 d D U . . .
C22_1 C 2.0988(14) -1.1950(13) 1.0882(6) 0.080(8) Uiso 1 1 d D U . . .
H22_1 H 2.127983 -1.132631 1.068977 0.096 Uiso 1 1 calc R U . . .
C23_1 C 1.9729(14) -1.3111(12) 1.1035(5) 0.079(8) Uiso 1 1 d D U . . .
H23_1 H 1.900996 -1.340422 1.096694 0.094 Uiso 1 1 calc R U . . .
C24_1 C 2.1536(15) -1.2363(13) 1.1229(6) 0.084(8) Uiso 1 1 d D U . . .
H24_1 H 2.223610 -1.205092 1.130234 0.100 Uiso 1 1 calc R U . . .
C25_1 C 2.0277(15) -1.3542(13) 1.1381(5) 0.077(7) Uiso 1 1 d D U . . .
H25_1 H 1.998717 -1.416794 1.157201 0.092 Uiso 1 1 calc R U . . .
C26_1 C 2.1197(13) -1.3178(11) 1.1484(5) 0.053(6) Uiso 1 1 d D U . . .
C27_1 C 2.1816(14) -1.3666(13) 1.1854(6) 0.065(6) Uiso 1 1 d D U . . .
C31_1 C 1.9786(10) -1.2400(10) 0.9299(4) 0.044(5) Uiso 1 1 d D U . . .
C32_1 C 2.0892(11) -1.2423(13) 0.9135(5) 0.056(6) Uiso 1 1 d D U . . .
H32_1 H 2.143278 -1.204798 0.928021 0.067 Uiso 1 1 calc R U . . .
C33_1 C 1.9112(11) -1.2872(12) 0.9092(5) 0.043(5) Uiso 1 1 d D U . . .
H33_1 H 1.825064 -1.287271 0.920930 0.051 Uiso 1 1 calc R U . . .
C34_1 C 2.1312(12) -1.2912(14) 0.8792(6) 0.071(7) Uiso 1 1 d D U . . .
H34_1 H 2.218266 -1.293599 0.868091 0.085 Uiso 1 1 calc R U . . .
C35_1 C 1.9522(12) -1.3338(12) 0.8742(5) 0.051(6) Uiso 1 1 d D U . . .
H35_1 H 1.897006 -1.367772 0.858681 0.062 Uiso 1 1 calc R U . . .
C36_1 C 2.0639(12) -1.3375(11) 0.8586(5) 0.044(5) Uiso 1 1 d D U . . .
C37_1 C 2.1150(13) -1.3940(12) 0.8224(5) 0.049(5) Uiso 1 1 d D U . . .
C41_1 C 1.5074(11) -0.7799(9) 0.9326(4) 0.032(4) Uiso 1 1 d D U . . .
C42_1 C 1.4154(13) -0.8072(12) 0.9183(5) 0.068(7) Uiso 1 1 d D U . . .
H42_1 H 1.376776 -0.866500 0.935835 0.081 Uiso 1 1 calc R U . . .
C43_1 C 1.5527(13) -0.7015(11) 0.9091(5) 0.061(6) Uiso 1 1 d D U . . .
H43_1 H 1.623677 -0.676906 0.919364 0.074 Uiso 1 1 calc R U . . .
C44_1 C 1.3716(14) -0.7607(13) 0.8821(5) 0.086(8) Uiso 1 1 d D U . . .
H44_1 H 1.300009 -0.784639 0.871978 0.104 Uiso 1 1 calc R U . . .
C45_1 C 1.5093(13) -0.6546(12) 0.8731(5) 0.062(6) Uiso 1 1 d D U . . .
H45_1 H 1.546898 -0.594149 0.855844 0.074 Uiso 1 1 calc R U . . .
C46_1 C 1.4185(12) -0.6836(10) 0.8585(5) 0.040(5) Uiso 1 1 d D U . . .
C47_1 C 1.3726(13) -0.6352(11) 0.8187(5) 0.043(5) Uiso 1 1 d D U . . .
C51_1 C 1.5199(12) -0.7861(10) 1.0800(5) 0.038(5) Uiso 1 1 d D U . . .
C52_1 C 1.4151(14) -0.8098(13) 1.0982(7) 0.051(6) Uiso 1 1 d D U . . .
H52_1 H 1.377579 -0.864915 1.085497 0.061 Uiso 1 1 calc R U . . .
C53_1 C 1.5642(14) -0.7136(13) 1.0995(6) 0.061(6) Uiso 1 1 d D U . . .
H53_1 H 1.644305 -0.695219 1.087455 0.073 Uiso 1 1 calc R U . . .
C54_1 C 1.3601(14) -0.7610(12) 1.1328(7) 0.046(5) Uiso 1 1 d D U . . .
H54_1 H 1.281134 -0.780297 1.145774 0.055 Uiso 1 1 calc R U . . .
C55_1 C 1.5112(13) -0.6670(13) 1.1322(6) 0.049(6) Uiso 1 1 d D U . . .
H55_1 H 1.549718 -0.612188 1.144592 0.059 Uiso 1 1 calc R U . . .
C56_1 C 1.4057(12) -0.6878(10) 1.1509(6) 0.033(4) Uiso 1 1 d D U . . .
C57_1 C 1.3439(14) -0.6305(12) 1.1873(7) 0.045(5) Uiso 1 1 d D U . . .
O28_2 O 1.6945(15) -0.4083(12) 0.7075(7) 0.054(5) Uiso 1 1 d D U . . .
O29_2 O 1.7908(16) -0.2857(15) 0.6870(10) 0.075(6) Uiso 1 1 d D U . . .
O38_2 O 1.509(2) -0.423(2) 0.3041(10) 0.099(9) Uiso 1 1 d D U . . .
O39_2 O 1.673(2) -0.374(2) 0.3050(11) 0.111(10) Uiso 1 1 d D U . . .
H39_2 H 1.727786 -0.430316 0.318752 0.167 Uiso 1 1 calc R U . . .
O48_2 O 0.7447(16) 0.402(2) 0.3298(12) 0.121(10) Uiso 1 1 d D U . . .
O49_2 O 0.9142(15) 0.4039(12) 0.2982(7) 0.045(5) Uiso 1 1 d D U . . .
O58_2 O 0.7778(16) 0.3680(15) 0.7065(10) 0.069(6) Uiso 1 1 d D U . . .
O59_2 O 0.9154(16) 0.4599(14) 0.6988(11) 0.063(6) Uiso 1 1 d D U . . .
C1_2 C 1.2048(10) 0.0358(8) 0.5099(4) 0.039(5) Uiso 1 1 d D U . . .
C2_2 C 1.2984(10) -0.0512(8) 0.5081(4) 0.042(5) Uiso 1 1 d D U . . .
C3_2 C 1.3583(10) -0.0919(8) 0.5433(4) 0.043(5) Uiso 1 1 d D U . . .
C4_2 C 1.4515(10) -0.1795(9) 0.5419(4) 0.036(5) Uiso 1 1 d D U . . .
C5_2 C 1.4811(12) -0.2231(11) 0.5058(4) 0.053(6) Uiso 1 1 d D U . . .
H5_2 H 1.550775 -0.289554 0.504978 0.063 Uiso 1 1 calc R U . . .
C6_2 C 1.4275(10) -0.1871(9) 0.4706(4) 0.043(5) Uiso 1 1 d D U . . .
C7_2 C 1.3343(9) -0.0997(8) 0.4717(4) 0.027(4) Uiso 1 1 d D U . . .
C8_2 C 1.2715(12) -0.0559(10) 0.4377(5) 0.040(5) Uiso 1 1 d D U . . .
H8_2 H 1.294389 -0.090894 0.409584 0.048 Uiso 1 1 calc R U . . .
C9_2 C 1.1846(13) 0.0276(11) 0.4389(5) 0.056(6) Uiso 1 1 d D U . . .
H9_2 H 1.142559 0.057347 0.411525 0.067 Uiso 1 1 calc R U . . .
C10_2 C 1.1459(10) 0.0780(8) 0.4745(4) 0.039(5) Uiso 1 1 d D U . . .
C11_2 C 1.0550(10) 0.1668(9) 0.4754(4) 0.045(5) Uiso 1 1 d D U . . .
C12_2 C 1.0213(12) 0.2084(11) 0.5118(5) 0.052(6) Uiso 1 1 d D U . . .
H12_2 H 0.950795 0.274054 0.512836 0.062 Uiso 1 1 calc R U . . .
C13_2 C 1.0740(11) 0.1695(9) 0.5471(4) 0.049(5) Uiso 1 1 d D U . . .
C14_2 C 1.1682(10) 0.0833(9) 0.5466(5) 0.039(5) Uiso 1 1 d D U . . .
C15_2 C 1.2315(13) 0.0399(11) 0.5805(5) 0.056(6) Uiso 1 1 d D U . . .
H15_2 H 1.207942 0.074010 0.608782 0.067 Uiso 1 1 calc R U . . .
C16_2 C 1.3200(12) -0.0422(11) 0.5789(5) 0.047(5) Uiso 1 1 d D U . . .
H16_2 H 1.363270 -0.071262 0.606104 0.057 Uiso 1 1 calc R U . . .
C21_2 C 1.5167(11) -0.2217(10) 0.5782(4) 0.044(5) Uiso 1 1 d D U . . .
C22_2 C 1.5053(14) -0.3138(11) 0.6019(5) 0.061(6) Uiso 1 1 d D U . . .
H22_2 H 1.446708 -0.358253 0.594143 0.073 Uiso 1 1 calc R U . . .
C23_2 C 1.5928(15) -0.1671(12) 0.5898(6) 0.080(8) Uiso 1 1 d D U . . .
H23_2 H 1.601819 -0.093873 0.572793 0.096 Uiso 1 1 calc R U . . .
C24_2 C 1.5677(14) -0.3495(12) 0.6354(5) 0.068(7) Uiso 1 1 d D U . . .
H24_2 H 1.555705 -0.420750 0.653281 0.082 Uiso 1 1 calc R U . . .
C25_2 C 1.6574(15) -0.2043(12) 0.6226(6) 0.073(7) Uiso 1 1 d D U . . .
H25_2 H 1.718248 -0.161284 0.629692 0.087 Uiso 1 1 calc R U . . .
C26_2 C 1.6453(12) -0.2961(11) 0.6466(5) 0.050(5) Uiso 1 1 d D U . . .
C27_2 C 1.7123(12) -0.3327(11) 0.6834(5) 0.049(5) Uiso 1 1 d D U . . .
C31_2 C 1.4650(12) -0.2391(11) 0.4327(4) 0.060(6) Uiso 1 1 d D U . . .
C32_2 C 1.3975(12) -0.2928(13) 0.4154(5) 0.058(6) Uiso 1 1 d D U . . .
H32_2 H 1.316195 -0.299881 0.430394 0.069 Uiso 1 1 calc R U . . .
C33_2 C 1.5695(12) -0.2333(14) 0.4121(6) 0.072(7) Uiso 1 1 d D U . . .
H33_2 H 1.624631 -0.192257 0.424284 0.086 Uiso 1 1 calc R U . . .
C34_2 C 1.4316(13) -0.3372(13) 0.3794(5) 0.063(6) Uiso 1 1 d D U . . .
H34_2 H 1.376135 -0.377586 0.367062 0.075 Uiso 1 1 calc R U . . .
C35_2 C 1.6044(14) -0.2788(15) 0.3764(6) 0.086(8) Uiso 1 1 d D U . . .
H35_2 H 1.686783 -0.273730 0.361865 0.103 Uiso 1 1 calc R U . . .
C36_2 C 1.5359(13) -0.3311(12) 0.3589(5) 0.061(6) Uiso 1 1 d D U . . .
C37_2 C 1.5740(16) -0.3788(14) 0.3197(6) 0.075(7) Uiso 1 1 d D U . . .
C41_2 C 1.0006(11) 0.2192(10) 0.4380(4) 0.046(5) Uiso 1 1 d D U . . .
C42_2 C 0.8977(13) 0.2047(13) 0.4273(6) 0.078(8) Uiso 1 1 d D U . . .
H42_2 H 0.852733 0.153897 0.447264 0.094 Uiso 1 1 calc R U . . .
C43_2 C 1.0561(13) 0.2848(12) 0.4111(5) 0.064(7) Uiso 1 1 d D U . . .
H43_2 H 1.136988 0.297465 0.417931 0.076 Uiso 1 1 calc R U . . .
C44_2 C 0.8509(14) 0.2533(14) 0.3920(6) 0.091(8) Uiso 1 1 d D U . . .
H44_2 H 0.770978 0.239123 0.384715 0.109 Uiso 1 1 calc R U . . .
C45_2 C 1.0094(14) 0.3339(13) 0.3757(5) 0.067(7) Uiso 1 1 d D U . . .
H45_2 H 1.054748 0.383975 0.355613 0.081 Uiso 1 1 calc R U . . .
C46_2 C 0.9055(13) 0.3202(12) 0.3656(5) 0.057(6) Uiso 1 1 d D U . . .
C47_2 C 0.8513(15) 0.3773(12) 0.3282(6) 0.065(6) Uiso 1 1 d D U . . .
C51_2 C 1.0253(14) 0.2214(11) 0.5845(6) 0.053(6) Uiso 1 1 d D U . . .
C52_2 C 0.9181(16) 0.2081(15) 0.6026(7) 0.068(7) Uiso 1 1 d D U . . .
H52_2 H 0.873828 0.156669 0.590735 0.082 Uiso 1 1 calc R U . . .
C53_2 C 1.0803(15) 0.2884(14) 0.6029(7) 0.071(7) Uiso 1 1 d D U . . .
H53_2 H 1.163375 0.297886 0.590466 0.085 Uiso 1 1 calc R U . . .
C54_2 C 0.8688(16) 0.2625(14) 0.6366(8) 0.060(6) Uiso 1 1 d D U . . .
H54_2 H 0.786535 0.252125 0.649721 0.072 Uiso 1 1 calc R U . . .
C55_2 C 1.0329(14) 0.3405(14) 0.6353(7) 0.065(7) Uiso 1 1 d D U . . .
H55_2 H 1.078328 0.390706 0.647418 0.078 Uiso 1 1 calc R U . . .
C56_2 C 0.9239(13) 0.3296(11) 0.6536(6) 0.046(5) Uiso 1 1 d D U . . .
C57_2 C 0.8667(15) 0.3909(13) 0.6889(7) 0.058(6) Uiso 1 1 d D U . . .
O1_5 O 1.4358(14) -0.3970(11) 0.7418(10) 0.041(4) Uiso 1 1 d D . . . .
O2_5 O 1.272(2) -0.292(2) 0.7368(17) 0.094(9) Uiso 1 1 d D . . . .
C1_5 C 1.377(2) -0.3065(16) 0.740(2) 0.099(11) Uiso 1 1 d D . . . .
C2_5 C 1.429(3) -0.210(2) 0.738(3) 0.140(15) Uiso 1 1 d D . . . .
H2A_5 H 1.476972 -0.200717 0.710102 0.210 Uiso 1 1 calc R U . . .
H2B_5 H 1.482242 -0.219188 0.762215 0.210 Uiso 1 1 calc R U . . .
H2C_5 H 1.363561 -0.142824 0.740938 0.210 Uiso 1 1 calc R U . . .

loop_
_geom_bond_atom_site_label_1
_geom_bond_atom_site_label_2
_geom_bond_distance
_geom_bond_site_symmetry_2
_geom_bond_publ_flag
Nd1 O59_2_$5 2.47(4) 2_847 ?
Nd1 O28_1 2.54(3) . ?
Nd1 O58_1_$8 2.54(4) 1_645 ?
Nd1 O49_2_$9 2.57(3) 1_636 ?
Nd1 O1 2.60(4) . ?
Nd1 O39_1_$3 2.65(4) 2_927 ?
Nd1 O29_2_$4 2.68(4) 2_937 ?
Nd1 O28_2_$4 2.94(4) 2_937 ?
Nd1 C27_2_$4 3.19(4) 2_937 ?
Nd1 Nd3_$9 4.30(5) 1_636 ?
Nd1 Nd2_$4 4.35(4) 2_937 ?
Nd2 O59_1_$5 2.45(4) 2_847 ?
Nd2 O58_2_$8 2.48(3) 1_645 ?
Nd2 O38_2_$6 2.52(4) 2_846 ?
Nd2 O28_2 2.57(3) . ?
Nd2 O48_1 2.58(3) . ?
Nd2 O2 2.60(4) . ?
Nd2 O1_5 2.64(3) . ?
Nd2 O29_1_$4 2.65(4) 2_937 ?
Nd2 Nd3_$7 4.13(5) 2_756 ?
Nd3 O39_2_$2 2.56(4) 1_465 ?
Nd3 O38_1_$6 2.62(5) 2_846 ?
Nd3 O1_5_$7 2.65(3) 2_756 ?
Nd3 O2_5_$7 2.66(4) 2_756 ?
Nd3 O48_1_$7 2.69(3) 2_756 ?
Nd3 O49_1_$7 2.71(4) 2_756 ?
Nd3 O48_2 2.71(6) . ?
Nd3 O49_2 2.74(3) . ?
Nd3 O39_1_$6 2.98(4) 2_846 ?
Nd3 C1_5_$7 3.04(4) 2_756 ?
Nd3 C47_1_$7 3.06(4) 2_756 ?
Nd3 C47_2 3.09(4) . ?
O28_1 C27_1 1.243(18) . ?
O29_1 C27_1 1.262(18) . ?
O38_1 C37_1 1.26(2) . ?
O39_1 C37_1 1.249(18) . ?
O48_1 C47_1 1.263(18) . ?
O49_1 C47_1 1.256(19) . ?
O58_1 C57_1 1.256(19) . ?
O59_1 C57_1 1.254(19) . ?
C1_1 C14_1 1.43(2) . ?
C1_1 C10_1 1.43(2) . ?
C1_1 C2_1 1.449(17) . ?
C2_1 C3_1 1.43(2) . ?
C2_1 C7_1 1.43(2) . ?
C3_1 C16_1 1.42(2) . ?
C3_1 C4_1 1.441(16) . ?
C4_1 C5_1 1.38(2) . ?
C4_1 C21_1 1.50(2) . ?
C5_1 C6_1 1.39(2) . ?
C6_1 C7_1 1.435(16) . ?
C6_1 C31_1 1.49(2) . ?
C7_1 C8_1 1.43(2) . ?
C8_1 C9_1 1.354(17) . ?
C9_1 C10_1 1.42(2) . ?
C10_1 C11_1 1.434(16) . ?
C11_1 C12_1 1.38(2) . ?
C11_1 C41_1 1.49(2) . ?
C12_1 C13_1 1.38(2) . ?
C13_1 C14_1 1.433(16) . ?
C13_1 C51_1 1.49(3) . ?
C14_1 C15_1 1.42(2) . ?
C15_1 C16_1 1.364(17) . ?
C21_1 C23_1 1.391(16) . ?
C21_1 C22_1 1.394(16) . ?
C22_1 C24_1 1.38(2) . ?
C23_1 C25_1 1.39(2) . ?
C24_1 C26_1 1.396(17) . ?
C25_1 C26_1 1.392(17) . ?
C26_1 C27_1 1.51(2) . ?
C31_1 C32_1 1.394(19) . ?
C31_1 C33_1 1.400(15) . ?
C32_1 C34_1 1.38(2) . ?
C33_1 C35_1 1.39(2) . ?
C34_1 C36_1 1.390(16) . ?
C35_1 C36_1 1.40(2) . ?
C36_1 C37_1 1.50(2) . ?
C41_1 C42_1 1.385(16) . ?
C41_1 C43_1 1.396(16) . ?
C42_1 C44_1 1.39(2) . ?
C43_1 C45_1 1.38(2) . ?
C44_1 C46_1 1.394(17) . ?
C45_1 C46_1 1.386(17) . ?
C46_1 C47_1 1.51(2) . ?
C51_1 C52_1 1.43(2) . ?
C51_1 C53_1 1.435(19) . ?
C52_1 C54_1 1.43(3) . ?
C53_1 C55_1 1.35(2) . ?
C54_1 C56_1 1.43(2) . ?
C55_1 C56_1 1.43(2) . ?
C56_1 C57_1 1.55(3) . ?
O28_2 C27_2 1.247(19) . ?
O29_2 C27_2 1.264(17) . ?
O38_2 C37_2 1.257(18) . ?
O39_2 C37_2 1.27(2) . ?
O48_2 C47_2 1.26(2) . ?
O49_2 C47_2 1.26(2) . ?
O58_2 C57_2 1.25(2) . ?
O59_2 C57_2 1.274(19) . ?
C1_2 C14_2 1.43(2) . ?
C1_2 C10_2 1.43(2) . ?
C1_2 C2_2 1.434(17) . ?
C2_2 C7_2 1.43(2) . ?
C2_2 C3_2 1.43(2) . ?
C3_2 C16_2 1.42(2) . ?
C3_2 C4_2 1.434(16) . ?
C4_2 C5_2 1.38(2) . ?
C4_2 C21_2 1.49(2) . ?
C5_2 C6_2 1.38(2) . ?
C6_2 C7_2 1.432(16) . ?
C6_2 C31_2 1.49(2) . ?
C7_2 C8_2 1.42(2) . ?
C8_2 C9_2 1.353(17) . ?
C9_2 C10_2 1.42(2) . ?
C10_2 C11_2 1.427(16) . ?
C11_2 C12_2 1.38(2) . ?
C11_2 C41_2 1.49(2) . ?
C12_2 C13_2 1.38(2) . ?
C13_2 C14_2 1.430(16) . ?
C13_2 C51_2 1.50(3) . ?
C14_2 C15_2 1.42(2) . ?
C15_2 C16_2 1.353(17) . ?
C21_2 C22_2 1.392(17) . ?
C21_2 C23_2 1.393(15) . ?
C22_2 C24_2 1.39(2) . ?
C23_2 C25_2 1.387(19) . ?
C24_2 C26_2 1.391(16) . ?
C25_2 C26_2 1.395(18) . ?
C26_2 C27_2 1.51(2) . ?
C31_2 C32_2 1.394(15) . ?
C31_2 C33_2 1.396(18) . ?
C32_2 C34_2 1.38(2) . ?
C33_2 C35_2 1.38(2) . ?
C34_2 C36_2 1.393(19) . ?
C35_2 C36_2 1.394(16) . ?
C36_2 C37_2 1.51(2) . ?
C41_2 C42_2 1.389(18) . ?
C41_2 C43_2 1.397(16) . ?
C42_2 C44_2 1.38(2) . ?
C43_2 C45_2 1.38(2) . ?
C44_2 C46_2 1.394(17) . ?
C45_2 C46_2 1.390(19) . ?
C46_2 C47_2 1.51(2) . ?
C51_2 C52_2 1.42(2) . ?
C51_2 C53_2 1.436(19) . ?
C52_2 C54_2 1.43(3) . ?
C53_2 C55_2 1.36(2) . ?
C54_2 C56_2 1.41(2) . ?
C55_2 C56_2 1.43(2) . ?
C56_2 C57_2 1.53(3) . ?
O1_5 C1_5 1.25(2) . ?
O2_5 C1_5 1.26(2) . ?
C1_5 C2_5 1.53(2) . ?

loop_
_geom_angle_atom_site_label_1
_geom_angle_atom_site_label_2
_geom_angle_atom_site_label_3
_geom_angle
_geom_angle_site_symmetry_1
_geom_angle_site_symmetry_3
_geom_angle_publ_flag
O59_2 Nd1 O28_1 77.9(15) 2_847 . ?
O59_2 Nd1 O58_1_$8 130.0(9) 2_847 1_645 ?
O28_1 Nd1 O58_1_$8 73.1(11) . 1_645 ?
O59_2 Nd1 O49_2_$9 73.9(10) 2_847 1_636 ?
O28_1 Nd1 O49_2_$9 127.1(8) . 1_636 ?
O58_1 Nd1 O49_2_$9 154.5(7) 1_645 1_636 ?
O59_2 Nd1 O1 140.5(14) 2_847 . ?
O28_1 Nd1 O1 141.5(14) . . ?
O58_1 Nd1 O1 78.6(10) 1_645 . ?
O49_2 Nd1 O1 76.2(9) 1_636 . ?
O59_2 Nd1 O39_1_$3 121.9(9) 2_847 2_927 ?
O28_1 Nd1 O39_1_$3 82.1(12) . 2_927 ?
O58_1 Nd1 O39_1_$3 93.4(15) 1_645 2_927 ?
O49_2 Nd1 O39_1_$3 76.4(14) 1_636 2_927 ?
O1 Nd1 O39_1_$3 74.0(10) . 2_927 ?
O59_2 Nd1 O29_2_$4 81.5(14) 2_847 2_937 ?
O28_1 Nd1 O29_2_$4 130.8(9) . 2_937 ?
O58_1 Nd1 O29_2_$4 87.6(15) 1_645 2_937 ?
O49_2 Nd1 O29_2_$4 87.9(12) 1_636 2_937 ?
O1 Nd1 O29_2_$4 72.2(12) . 2_937 ?
O39_1 Nd1 O29_2_$4 145.3(8) 2_927 2_937 ?
O59_2 Nd1 O28_2_$4 63.5(8) 2_847 2_937 ?
O28_1 Nd1 O28_2_$4 85.1(10) . 2_937 ?
O58_1 Nd1 O28_2_$4 74.2(14) 1_645 2_937 ?
O49_2 Nd1 O28_2_$4 118.8(13) 1_636 2_937 ?
O1 Nd1 O28_2_$4 111.7(8) . 2_937 ?
O39_1 Nd1 O28_2_$4 164.4(8) 2_927 2_937 ?
O29_2 Nd1 O28_2_$4 45.8(6) 2_937 2_937 ?
O59_2 Nd1 C27_2_$4 69.9(10) 2_847 2_937 ?
O28_1 Nd1 C27_2_$4 108.2(10) . 2_937 ?
O58_1 Nd1 C27_2_$4 81.7(14) 1_645 2_937 ?
O49_2 Nd1 C27_2_$4 102.8(13) 1_636 2_937 ?
O1 Nd1 C27_2_$4 92.7(10) . 2_937 ?
O39_1 Nd1 C27_2_$4 166.5(5) 2_927 2_937 ?
O29_2 Nd1 C27_2_$4 22.8(4) 2_937 2_937 ?
O28_2 Nd1 C27_2_$4 23.0(4) 2_937 2_937 ?
O59_2 Nd1 Nd3_$9 87.2(6) 2_847 1_636 ?
O28_1 Nd1 Nd3_$9 98.6(8) . 1_636 ?
O58_1 Nd1 Nd3_$9 136.3(10) 1_645 1_636 ?
O49_2 Nd1 Nd3_$9 37.2(8) 1_636 1_636 ?
O1 Nd1 Nd3_$9 84.3(7) . 1_636 ?
O39_1 Nd1 Nd3_$9 43.0(8) 2_927 1_636 ?
O29_2 Nd1 Nd3_$9 124.6(8) 2_937 1_636 ?
O28_2 Nd1 Nd3_$9 149.2(7) 2_937 1_636 ?
C27_2 Nd1 Nd3_$9 139.5(7) 2_937 1_636 ?
O59_2 Nd1 Nd2_$4 63.9(8) 2_847 2_937 ?
O28_1 Nd1 Nd2_$4 50.2(8) . 2_937 ?
O58_1 Nd1 Nd2_$4 66.2(9) 1_645 2_937 ?
O49_2 Nd1 Nd2_$4 137.4(8) 1_636 2_937 ?
O1 Nd1 Nd2_$4 136.1(6) . 2_937 ?
O39_1 Nd1 Nd2_$4 131.1(8) 2_927 2_937 ?
O29_2 Nd1 Nd2_$4 80.6(8) 2_937 2_937 ?
O28_2 Nd1 Nd2_$4 35.0(6) 2_937 2_937 ?
C27_2 Nd1 Nd2_$4 58.0(7) 2_937 2_937 ?
Nd3 Nd1 Nd2_$4 139.5(6) 1_636 2_937 ?
O59_1 Nd2 O58_2_$8 125.1(10) 2_847 1_645 ?
O59_1 Nd2 O38_2_$6 142.2(9) 2_847 2_846 ?
O58_2 Nd2 O38_2_$6 87.3(15) 1_645 2_846 ?
O59_1 Nd2 O28_2 81.3(14) 2_847 . ?
O58_2 Nd2 O28_2 70.3(10) 1_645 . ?
O38_2 Nd2 O28_2 94.4(13) 2_846 . ?
O59_1 Nd2 O48_1 80.6(11) 2_847 . ?
O58_2 Nd2 O48_1 146.0(8) 1_645 . ?
O38_2 Nd2 O48_1 80.1(15) 2_846 . ?
O28_2 Nd2 O48_1 141.7(6) . . ?
O59_1 Nd2 O2 130.7(15) 2_847 . ?
O58_2 Nd2 O2 74.8(11) 1_645 . ?
O38_2 Nd2 O2 71.6(12) 2_846 . ?
O28_2 Nd2 O2 143.0(12) . . ?
O48_1 Nd2 O2 71.2(9) . . ?
O59_1 Nd2 O1_5 74.3(11) 2_847 . ?
O58_2 Nd2 O1_5 136.4(12) 1_645 . ?
O38_2 Nd2 O1_5 68.2(11) 2_846 . ?
O28_2 Nd2 O1_5 76.1(11) . . ?
O48_1 Nd2 O1_5 66.6(10) . . ?
O2 Nd2 O1_5 125.1(10) . . ?
O59_1 Nd2 O29_1_$4 70.7(13) 2_847 2_937 ?
O58_2 Nd2 O29_1_$4 82.3(15) 1_645 2_937 ?
O38_2 Nd2 O29_1_$4 140.0(10) 2_846 2_937 ?
O28_2 Nd2 O29_1_$4 117.6(10) . 2_937 ?
O48_1 Nd2 O29_1_$4 87.3(13) . 2_937 ?
O2 Nd2 O29_1_$4 68.5(12) . 2_937 ?
O1_5 Nd2 O29_1_$4 139.1(12) . 2_937 ?
O59_1 Nd2 Nd3_$7 96.6(7) 2_847 2_756 ?
O58_2 Nd2 Nd3_$7 136.9(9) 1_645 2_756 ?
O38_2 Nd2 Nd3_$7 49.7(9) 2_846 2_756 ?
O28_2 Nd2 Nd3_$7 110.7(7) . 2_756 ?
O48_1 Nd2 Nd3_$7 39.4(8) . 2_756 ?
O2 Nd2 Nd3_$7 86.6(6) . 2_756 ?
O1_5 Nd2 Nd3_$7 38.7(6) . 2_756 ?
O29_1 Nd2 Nd3_$7 126.6(9) 2_937 2_756 ?
O59_1 Nd2 Nd1_$4 62.5(8) 2_847 2_937 ?
O58_2 Nd2 Nd1_$4 65.3(9) 1_645 2_937 ?
O38_2 Nd2 Nd1_$4 132.4(10) 2_846 2_937 ?
O28_2 Nd2 Nd1_$4 41.1(6) . 2_937 ?
O48_1 Nd2 Nd1_$4 142.8(7) . 2_937 ?
O2 Nd2 Nd1_$4 129.6(7) . 2_937 ?
O1_5 Nd2 Nd1_$4 105.0(10) . 2_937 ?
O29_1 Nd2 Nd1_$4 76.7(9) 2_937 2_937 ?
Nd3 Nd2 Nd1_$4 143.8(5) 2_756 2_937 ?
O39_2 Nd3 O38_1_$6 162.7(11) 1_465 2_846 ?
O39_2 Nd3 O1_5_$7 102.5(10) 1_465 2_756 ?
O38_1 Nd3 O1_5_$7 81.1(10) 2_846 2_756 ?
O39_2 Nd3 O2_5_$7 126.5(15) 1_465 2_756 ?
O38_1 Nd3 O2_5_$7 68.5(15) 2_846 2_756 ?
O1_5 Nd3 O2_5_$7 48.4(7) 2_756 2_756 ?
O39_2 Nd3 O48_1_$7 92.8(13) 1_465 2_756 ?
O38_1 Nd3 O48_1_$7 73.3(11) 2_846 2_756 ?
O1_5 Nd3 O48_1_$7 64.9(10) 2_756 2_756 ?
O2_5 Nd3 O48_1_$7 105.7(10) 2_756 2_756 ?
O39_2 Nd3 O49_1_$7 93.1(16) 1_465 2_756 ?
O38_1 Nd3 O49_1_$7 70.0(14) 2_846 2_756 ?
O1_5 Nd3 O49_1_$7 111.8(9) 2_756 2_756 ?
O2_5 Nd3 O49_1_$7 136.3(14) 2_756 2_756 ?
O48_1 Nd3 O49_1_$7 48.2(7) 2_756 2_756 ?
O39_2 Nd3 O48_2 67.6(15) 1_465 . ?
O38_1 Nd3 O48_2 129.5(13) 2_846 . ?
O1_5 Nd3 O48_2 78.9(10) 2_756 . ?
O2_5 Nd3 O48_2 63.6(14) 2_756 . ?
O48_1 Nd3 O48_2 134.1(8) 2_756 . ?
O49_1 Nd3 O48_2 160.0(9) 2_756 . ?
O39_2 Nd3 O49_2 87.8(13) 1_465 . ?
O38_1 Nd3 O49_2 105.8(11) 2_846 . ?
O1_5 Nd3 O49_2 117.1(10) 2_756 . ?
O2_5 Nd3 O49_2 75.6(9) 2_756 . ?
O48_1 Nd3 O49_2 177.7(5) 2_756 . ?
O49_1 Nd3 O49_2 129.6(8) 2_756 . ?
O48_2 Nd3 O49_2 48.1(7) . . ?
O39_2 Nd3 O39_1_$6 136.2(7) 1_465 2_846 ?
O38_1 Nd3 O39_1_$6 45.6(7) 2_846 2_846 ?
O1_5 Nd3 O39_1_$6 120.9(10) 2_756 2_846 ?
O2_5 Nd3 O39_1_$6 83.9(10) 2_756 2_846 ?
O48_1 Nd3 O39_1_$6 109.7(13) 2_756 2_846 ?
O49_1 Nd3 O39_1_$6 76.9(11) 2_756 2_846 ?
O48_2 Nd3 O39_1_$6 112.9(10) . 2_846 ?
O49_2 Nd3 O39_1_$6 68.5(13) . 2_846 ?
O39_2 Nd3 C1_5_$7 117.6(14) 1_465 2_756 ?
O38_1 Nd3 C1_5_$7 72.0(14) 2_846 2_756 ?
O1_5 Nd3 C1_5_$7 24.1(4) 2_756 2_756 ?
O2_5 Nd3 C1_5_$7 24.4(5) 2_756 2_756 ?
O48_1 Nd3 C1_5_$7 84.3(11) 2_756 2_756 ?
O49_1 Nd3 C1_5_$7 125.5(13) 2_756 2_756 ?
O48_2 Nd3 C1_5_$7 71.0(14) . 2_756 ?
O49_2 Nd3 C1_5_$7 97.4(11) . 2_756 ?
O39_1 Nd3 C1_5_$7 102.0(11) 2_846 2_756 ?
O39_2 Nd3 C47_1_$7 96.4(15) 1_465 2_756 ?
O38_1 Nd3 C47_1_$7 66.7(13) 2_846 2_756 ?
O1_5 Nd3 C47_1_$7 87.7(10) 2_756 2_756 ?
O2_5 Nd3 C47_1_$7 120.7(12) 2_756 2_756 ?
O48_1 Nd3 C47_1_$7 24.3(4) 2_756 2_756 ?
O49_1 Nd3 C47_1_$7 24.2(5) 2_756 2_756 ?
O48_2 Nd3 C47_1_$7 155.8(7) . 2_756 ?
O49_2 Nd3 C47_1_$7 153.4(6) . 2_756 ?
O39_1 Nd3 C47_1_$7 91.2(12) 2_846 2_756 ?
C1_5 Nd3 C47_1_$7 103.8(12) 2_756 2_756 ?
O39_2 Nd3 C47_2 77.6(14) 1_465 . ?
O38_1 Nd3 C47_2 119.0(12) 2_846 . ?
O1_5 Nd3 C47_2 97.7(10) 2_756 . ?
O2_5 Nd3 C47_2 66.7(12) 2_756 . ?
O48_1 Nd3 C47_2 158.1(6) 2_756 . ?
O49_1 Nd3 C47_2 150.4(6) 2_756 . ?
O48_2 Nd3 C47_2 24.1(5) . . ?
O49_2 Nd3 C47_2 24.1(4) . . ?
O39_1 Nd3 C47_2 90.4(12) 2_846 . ?
C1_5 Nd3 C47_2 83.0(12) 2_756 . ?
C47_1 Nd3 C47_2 172.6(4) 2_756 . ?
C27_1 O28_1 Nd1 174.7(16) . . ?
C27_1 O29_1 Nd2_$4 114.7(18) . 2_937 ?
C37_1 O38_1 Nd3_$6 104.8(17) . 2_846 ?
C37_1 O39_1 Nd1_$3 159.0(14) . 2_927 ?
C37_1 O39_1 Nd3_$6 88.0(15) . 2_846 ?
Nd1 O39_1 Nd3_$6 99.7(14) 2_927 2_846 ?
C47_1 O48_1 Nd2 157.4(12) . . ?
C47_1 O48_1 Nd3_$7 94.2(14) . 2_756 ?
Nd2 O48_1 Nd3_$7 103.2(13) . 2_756 ?
C47_1 O49_1 Nd3_$7 93.6(15) . 2_756 ?
C57_1 O58_1 Nd1_$2 133.1(16) . 1_465 ?
C57_1 O59_1 Nd2_$5 144(2) . 2_847 ?
C14_1 C1_1 C10_1 118.9(13) . . ?
C14_1 C1_1 C2_1 120.7(11) . . ?
C10_1 C1_1 C2_1 120.4(11) . . ?
C3_1 C2_1 C7_1 118.6(13) . . ?
C3_1 C2_1 C1_1 120.2(12) . . ?
C7_1 C2_1 C1_1 121.2(11) . . ?
C16_1 C3_1 C2_1 116.8(13) . . ?
C16_1 C3_1 C4_1 123.3(11) . . ?
C2_1 C3_1 C4_1 119.9(11) . . ?
C5_1 C4_1 C3_1 118.6(10) . . ?
C5_1 C4_1 C21_1 120.2(13) . . ?
C3_1 C4_1 C21_1 121.2(11) . . ?
C4_1 C5_1 C6_1 124.5(13) . . ?
C5_1 C6_1 C7_1 117.5(10) . . ?
C5_1 C6_1 C31_1 120.0(13) . . ?
C7_1 C6_1 C31_1 122.5(11) . . ?
C8_1 C7_1 C2_1 115.6(13) . . ?
C8_1 C7_1 C6_1 123.4(11) . . ?
C2_1 C7_1 C6_1 121.0(11) . . ?
C9_1 C8_1 C7_1 123.1(14) . . ?
C8_1 C9_1 C10_1 123.5(14) . . ?
C9_1 C10_1 C1_1 116.3(14) . . ?
C9_1 C10_1 C11_1 123.7(11) . . ?
C1_1 C10_1 C11_1 120.0(11) . . ?
C12_1 C11_1 C10_1 118.4(10) . . ?
C12_1 C11_1 C41_1 119.4(13) . . ?
C10_1 C11_1 C41_1 122.1(11) . . ?
C13_1 C12_1 C11_1 124.0(13) . . ?
C12_1 C13_1 C14_1 118.6(11) . . ?
C12_1 C13_1 C51_1 117.9(14) . . ?
C14_1 C13_1 C51_1 123.5(12) . . ?
C15_1 C14_1 C1_1 117.1(13) . . ?
C15_1 C14_1 C13_1 122.8(12) . . ?
C1_1 C14_1 C13_1 120.0(11) . . ?
C16_1 C15_1 C14_1 122.1(13) . . ?
C15_1 C16_1 C3_1 123.0(13) . . ?
C23_1 C21_1 C22_1 116.3(11) . . ?
C23_1 C21_1 C4_1 122.8(11) . . ?
C22_1 C21_1 C4_1 120.9(11) . . ?
C24_1 C22_1 C21_1 122.1(12) . . ?
C25_1 C23_1 C21_1 122.3(12) . . ?
C22_1 C24_1 C26_1 121.0(13) . . ?
C23_1 C25_1 C26_1 120.9(12) . . ?
C25_1 C26_1 C24_1 117.4(12) . . ?
C25_1 C26_1 C27_1 120.9(12) . . ?
C24_1 C26_1 C27_1 121.6(13) . . ?
O28_1 C27_1 O29_1 123.0(18) . . ?
O28_1 C27_1 C26_1 119.2(16) . . ?
O29_1 C27_1 C26_1 117.7(17) . . ?
C32_1 C31_1 C33_1 116.8(12) . . ?
C32_1 C31_1 C6_1 120.5(10) . . ?
C33_1 C31_1 C6_1 122.7(12) . . ?
C34_1 C32_1 C31_1 121.6(11) . . ?
C35_1 C33_1 C31_1 121.7(12) . . ?
C32_1 C34_1 C36_1 121.4(13) . . ?
C33_1 C35_1 C36_1 120.9(11) . . ?
C34_1 C36_1 C35_1 117.5(12) . . ?
C34_1 C36_1 C37_1 119.4(13) . . ?
C35_1 C36_1 C37_1 123.0(11) . . ?
O39_1 C37_1 O38_1 121.6(18) . . ?
O39_1 C37_1 C36_1 121.4(16) . . ?
O38_1 C37_1 C36_1 116.9(16) . . ?
O39_1 C37_1 Nd3_$6 69.0(15) . 2_846 ?
O38_1 C37_1 Nd3_$6 52.7(15) . 2_846 ?
C36_1 C37_1 Nd3_$6 168.9(9) . 2_846 ?
C42_1 C41_1 C43_1 116.6(11) . . ?
C42_1 C41_1 C11_1 123.0(11) . . ?
C43_1 C41_1 C11_1 120.3(11) . . ?
C41_1 C42_1 C44_1 121.9(12) . . ?
C45_1 C43_1 C41_1 121.8(12) . . ?
C42_1 C44_1 C46_1 121.0(12) . . ?
C43_1 C45_1 C46_1 121.3(12) . . ?
C45_1 C46_1 C44_1 117.4(12) . . ?
C45_1 C46_1 C47_1 121.8(12) . . ?
C44_1 C46_1 C47_1 120.8(12) . . ?
O49_1 C47_1 O48_1 122.1(18) . . ?
O49_1 C47_1 C46_1 120.1(16) . . ?
O48_1 C47_1 C46_1 117.8(15) . . ?
O49_1 C47_1 Nd3_$7 62.2(14) . 2_756 ?
O48_1 C47_1 Nd3_$7 61.5(12) . 2_756 ?
C46_1 C47_1 Nd3_$7 167.5(9) . 2_756 ?
C52_1 C51_1 C53_1 115.6(14) . . ?
C52_1 C51_1 C13_1 119.5(13) . . ?
C53_1 C51_1 C13_1 124.9(14) . . ?
C54_1 C52_1 C51_1 120.6(15) . . ?
C55_1 C53_1 C51_1 123.6(16) . . ?
C56_1 C54_1 C52_1 122.2(16) . . ?
C53_1 C55_1 C56_1 122.4(14) . . ?
C54_1 C56_1 C55_1 115.6(14) . . ?
C54_1 C56_1 C57_1 122.7(15) . . ?
C55_1 C56_1 C57_1 121.7(14) . . ?
O59_1 C57_1 O58_1 128(2) . . ?
O59_1 C57_1 C56_1 116.3(19) . . ?
O58_1 C57_1 C56_1 115.7(18) . . ?
C27_2 O28_2 Nd2 166.3(14) . . ?
C27_2 O28_2 Nd1_$4 89.6(12) . 2_937 ?
Nd2 O28_2 Nd1_$4 103.9(10) . 2_937 ?
C27_2 O29_2 Nd1_$4 101.9(16) . 2_937 ?
C37_2 O38_2 Nd2_$6 155(2) . 2_846 ?
C37_2 O38_2 Nd3_$8 81.1(16) . 1_645 ?
Nd2 O38_2 Nd3_$8 92.8(14) 2_846 1_645 ?
C37_2 O39_2 Nd3_$8 109.4(16) . 1_645 ?
C47_2 O48_2 Nd3 94.7(18) . . ?
C47_2 O49_2 Nd1_$1 157.5(13) . 1_474 ?
C47_2 O49_2 Nd3 93.5(15) . . ?
Nd1 O49_2 Nd3 108.3(13) 1_474 . ?
C57_2 O58_2 Nd2_$2 139.5(16) . 1_465 ?
C57_2 O59_2 Nd1_$5 143.5(19) . 2_847 ?
C14_2 C1_2 C10_2 118.2(13) . . ?
C14_2 C1_2 C2_2 121.5(12) . . ?
C10_2 C1_2 C2_2 120.3(12) . . ?
C7_2 C2_2 C3_2 118.2(13) . . ?
C7_2 C2_2 C1_2 121.7(11) . . ?
C3_2 C2_2 C1_2 120.2(12) . . ?
C16_2 C3_2 C2_2 116.6(14) . . ?
C16_2 C3_2 C4_2 122.7(12) . . ?
C2_2 C3_2 C4_2 120.7(11) . . ?
C5_2 C4_2 C3_2 118.1(10) . . ?
C5_2 C4_2 C21_2 120.5(13) . . ?
C3_2 C4_2 C21_2 121.4(11) . . ?
C4_2 C5_2 C6_2 124.2(13) . . ?
C5_2 C6_2 C7_2 118.0(11) . . ?
C5_2 C6_2 C31_2 120.8(13) . . ?
C7_2 C6_2 C31_2 121.2(11) . . ?
C8_2 C7_2 C2_2 115.7(13) . . ?
C8_2 C7_2 C6_2 123.5(12) . . ?
C2_2 C7_2 C6_2 120.8(11) . . ?
C9_2 C8_2 C7_2 123.1(14) . . ?
C8_2 C9_2 C10_2 123.1(14) . . ?
C9_2 C10_2 C11_2 122.7(12) . . ?
C9_2 C10_2 C1_2 116.2(14) . . ?
C11_2 C10_2 C1_2 121.1(11) . . ?
C12_2 C11_2 C10_2 118.4(11) . . ?
C12_2 C11_2 C41_2 119.5(14) . . ?
C10_2 C11_2 C41_2 122.0(11) . . ?
C11_2 C12_2 C13_2 122.9(13) . . ?
C12_2 C13_2 C14_2 119.7(12) . . ?
C12_2 C13_2 C51_2 116.5(14) . . ?
C14_2 C13_2 C51_2 123.8(12) . . ?
C15_2 C14_2 C1_2 115.8(14) . . ?
C15_2 C14_2 C13_2 124.5(12) . . ?
C1_2 C14_2 C13_2 119.6(11) . . ?
C16_2 C15_2 C14_2 122.9(14) . . ?
C15_2 C16_2 C3_2 123.0(14) . . ?
C22_2 C21_2 C23_2 116.9(11) . . ?
C22_2 C21_2 C4_2 123.5(11) . . ?
C23_2 C21_2 C4_2 119.6(11) . . ?
C24_2 C22_2 C21_2 121.3(11) . . ?
C25_2 C23_2 C21_2 121.8(12) . . ?
C22_2 C24_2 C26_2 121.9(12) . . ?
C23_2 C25_2 C26_2 121.3(12) . . ?
C24_2 C26_2 C25_2 116.8(12) . . ?
C24_2 C26_2 C27_2 122.6(12) . . ?
C25_2 C26_2 C27_2 120.5(12) . . ?
O28_2 C27_2 O29_2 122.3(17) . . ?
O28_2 C27_2 C26_2 121.6(14) . . ?
O29_2 C27_2 C26_2 116.1(16) . . ?
O28_2 C27_2 Nd1_$4 67.4(12) . 2_937 ?
O29_2 C27_2 Nd1_$4 55.3(14) . 2_937 ?
C26_2 C27_2 Nd1_$4 167.0(9) . 2_937 ?
C32_2 C31_2 C33_2 116.4(12) . . ?
C32_2 C31_2 C6_2 122.6(12) . . ?
C33_2 C31_2 C6_2 121.0(11) . . ?
C34_2 C32_2 C31_2 122.0(12) . . ?
C35_2 C33_2 C31_2 121.8(11) . . ?
C32_2 C34_2 C36_2 121.5(12) . . ?
C33_2 C35_2 C36_2 121.6(13) . . ?
C34_2 C36_2 C35_2 116.8(13) . . ?
C34_2 C36_2 C37_2 122.0(12) . . ?
C35_2 C36_2 C37_2 121.2(13) . . ?
O38_2 C37_2 O39_2 123.6(19) . . ?
O38_2 C37_2 C36_2 119.7(17) . . ?
O39_2 C37_2 C36_2 116.6(16) . . ?
O38_2 C37_2 Nd3_$8 76.1(16) . 1_645 ?
O39_2 C37_2 Nd3_$8 48.7(14) . 1_645 ?
C36_2 C37_2 Nd3_$8 159.6(11) . 1_645 ?
C42_2 C41_2 C43_2 116.9(11) . . ?
C42_2 C41_2 C11_2 123.7(11) . . ?
C43_2 C41_2 C11_2 119.4(12) . . ?
C44_2 C42_2 C41_2 122.1(11) . . ?
C45_2 C43_2 C41_2 121.2(13) . . ?
C42_2 C44_2 C46_2 120.8(13) . . ?
C43_2 C45_2 C46_2 121.5(12) . . ?
C45_2 C46_2 C44_2 117.4(12) . . ?
C45_2 C46_2 C47_2 121.9(12) . . ?
C44_2 C46_2 C47_2 120.6(13) . . ?
O49_2 C47_2 O48_2 123.5(19) . . ?
O49_2 C47_2 C46_2 118.7(17) . . ?
O48_2 C47_2 C46_2 117.7(18) . . ?
O49_2 C47_2 Nd3 62.4(14) . . ?
O48_2 C47_2 Nd3 61.2(17) . . ?
C46_2 C47_2 Nd3 178.9(11) . . ?
C52_2 C51_2 C53_2 116.6(15) . . ?
C52_2 C51_2 C13_2 120.0(14) . . ?
C53_2 C51_2 C13_2 123.4(15) . . ?
C51_2 C52_2 C54_2 120.0(17) . . ?
C55_2 C53_2 C51_2 123.4(16) . . ?
C56_2 C54_2 C52_2 122.2(18) . . ?
C53_2 C55_2 C56_2 120.9(15) . . ?
C54_2 C56_2 C55_2 117.0(15) . . ?
C54_2 C56_2 C57_2 121.1(16) . . ?
C55_2 C56_2 C57_2 121.9(15) . . ?
O58_2 C57_2 O59_2 125(2) . . ?
O58_2 C57_2 C56_2 118.1(18) . . ?
O59_2 C57_2 C56_2 116.9(19) . . ?
C1_5 O1_5 Nd2 161.0(16) . . ?
C1_5 O1_5 Nd3_$7 96.0(17) . 2_756 ?
Nd2 O1_5 Nd3_$7 102.6(11) . 2_756 ?
C1_5 O2_5 Nd3_$7 95.1(18) . 2_756 ?
O1_5 C1_5 O2_5 120(2) . . ?
O1_5 C1_5 C2_5 122(3) . . ?
O2_5 C1_5 C2_5 118(3) . . ?
O1_5 C1_5 Nd3_$7 59.9(15) . 2_756 ?
O2_5 C1_5 Nd3_$7 60.5(16) . 2_756 ?
C2_5 C1_5 Nd3_$7 176(4) . 2_756 ?

_vrf_ATOM007_MOF_Vie-1           
;

PROBLEM: _atom_site_aniso_label is missing
RESPONSE: Anisotropic refinement would require strong restraints. Because of the
type of this study (cell optimisation based on geometry restraints), we
preferred isotropic refinement to avoid overfitting.
;
_vrf_RADNT01_MOF_Vie-1           
;

PROBLEM: The radiation type should contain one of the following
RESPONSE: This is a bug in checkCIF, as it does not include electron 
radiation in the list of possibilities.
;
_vrf_RINTA01_MOF_Vie-1           
;

PROBLEM: The value of Rint is greater than 0.25
RESPONSE: The electron diffraction data were treated kinematically. In addition,
we expect more systematic errors to be present at the current, early stage of ED
development.
;
_vrf_PLAT020_MOF_Vie-1           
;

PROBLEM: The Value of Rint is Greater Than 0.12 .........      0.317 Report
RESPONSE: Like above: The electron diffraction data were treated kinematically.
In addition,
we expect more systematic errors to be present at the current, early stage of ED
development.
;
_vrf_PLAT082_MOF_Vie-1           
;

PROBLEM: High R1 Value ..................................       0.34 Report
RESPONSE: Like above: The electron diffraction data were treated kinematically.
In addition,
we expect more systematic errors to be present at the current, early stage of ED
development.
;
_vrf_PLAT084_MOF_Vie-1           
;

PROBLEM: High wR2 Value (i.e. > 0.25) ...................       0.66 Report
RESPONSE: Like above: The electron diffraction data were treated kinematically.
In addition,
we expect more systematic errors to be present at the current, early stage of ED
development.
;
_vrf_PLAT201_MOF_Vie-1           
;

PROBLEM: Isotropic non-H Atoms in Main Residue(s) .......        113 Report
RESPONSE: Anisotropic refinement would require strong restraints. Because of the
type of this study (cell optimisation based on geometry restraints), we
preferred isotropic refinement to avoid overfitting.
;
_vrf_PLAT602_MOF_Vie-1           
;

PROBLEM: Solvent Accessible VOID(S) in Structure ........          ! Check 
RESPONSE: This is the structure of a MOF, hence voids are expected.
;
_vrf_PLAT149_MOF_Vie-1           
;

PROBLEM: s.u. on the  alpha    Angle is Too Large .......       0.40 Degree
RESPONSE: The cell precision from ED experiments is currently about one order of
magnitude worse than what we are used from X-ray diffraction. In addition, data
are systematically incomplete.
;
_vrf_PLAT241_MOF_Vie-1           
;

PROBLEM: High   'MainMol' Ueq as Compared to Neighbors of      O48_2 Check 
RESPONSE: The structure was solved from only a few crystals, all of which
displayed preferred orientation. With current techniques of data collection in
ED, this results in incomplete data, probably the main reason for such large
differences. 
;
_vrf_PLAT242_MOF_Vie-1           
;

PROBLEM: Low    'MainMol' Ueq as Compared to Neighbors of        Nd3 Check 
RESPONSE: Like above: The structure was solved from only a few crystals, all of
which
displayed preferred orientation. With current techniques of data collection in
ED, this results in incomplete data, probably the main reason for such large
differences. 
;
_vrf_PLAT342_MOF_Vie-1           
;

PROBLEM: Low Bond Precision on  C-C Bonds ...............    0.03262 Ang.  
RESPONSE: The data resolution is only 0.9A, and the unit cell precision is about
one order of magnitude worse than with X-ray diffraction. The latter is an open
problem in ED, that several people are working on. 
;
_shelx_res_file                  
;
REM Fragments: 101 2 2 1 1
REM
TITL MOF_Vie-1 in P-1
    MOF_Vie-1.res
    created by SHELXL-2018/3 at 09:19:16 on 29-Nov-2021
CELL 0.02508  12.1364 13.1730 33.3457  83.1303  84.4351  77.6329
ZERR    2.00    0.1516  0.1611  0.5866   0.3713   0.5514   0.1056
LATT  1
SFAC  C  0.211 59.938  0.868 24.136  0.924  9.089  0.431  2.329  0.075 =
  0.0 0.0 0.000 0.770 12.011
SFAC  H  0.176 31.575  0.224 10.696  0.107  2.607  0.004  1.655  0.015 =
  0.0 0.0 0.000 0.310 1.008
SFAC  O  0.096 40.408  0.502 17.600  0.789  6.988  0.510  1.968  0.087 =
  0.0 0.0 0.000 0.660 15.999
SFAC Nd  3.024 166.878  4.982 63.912  4.753 12.929  3.164  2.389  0.682 =
  0.0 0.0 0.000 2.010 144.242
UNIT 180 96 40 6
LIST 4
L.S. 15
ACTA TABS
FMAP 2
PLAN 20
SIMU_SCF 0.02 0.04
DFIX_ACT 1.247 C1 O1 C1 O2
DFIX_ACT 1.530 C1 C2
REM Produced by Grade Web Server http://grade.globalphasing.org
REM --------- service provided by Global Phasing Ltd. ---------
REM
REM GEN: Generated by GRADE 1.2.19 (Nov 11 2019)
REM GEN: from mol2 file
REM GEN: using MOGUL 1.8.5(274361), CSD as541be, with quantum mechanics RM1
REM Compound InChI HVCDAMXLLUJLQZ-UHFFFAOYSA-N
REM Compound full name ND_MOF_Scaffold
REM
REM Number of restraints found:
REM Bond lengths
REM     lengths/sigmas set by mogul                57
REM     bonds to hydrogen set to neutron values    22
REM     bonds lengths set by partial QM             2
REM Bond Angles
REM     angles/sigmas set by mogul                 86
REM     non-H angles set by partial QM              2
REM     H bond angles set by partial QM            44
REM Trigonal planes (atoms bonded to 3 others that are held flat)
REM     trigonal atoms from 3 mogul bond angles    21
REM     atoms NOT trigonal from 3 mogul angles      0
REM     trigonal atoms from partial QM             23
REM     atoms not trigonal from partial QM          0
REM Torsions and 1-4 planes
REM     bonds where mogul states cis/trans          0
REM     bonds mogul indicates flat                  0
REM     bonds mogul indicates 3-fold staggered      0
REM     bonds mogul indicates not flat              0
REM     in flat 5/6 membered rings after PQM       48
REM     other flat bonds after partial QM           2
REM     sp3-sp3 set 3-fold staggered by QM          0
REM     All other torsions (unrestrained)           6
REM Total charge set to -4
REM Bonds defined by QM have a sigma set to 0.030 Angs
REM Angles defined by QM have a sigma set to 3.0 degrees

REM grade-cif2shelx output
REM Version: 0.0.5 <Dec 20 2013>
REM grade-cif2shelx extracts restraints from a grade CIF file
REM and translates them into SHELX syntax.
REM authors Oliver Smart and Julian Holstein.

REM bonds:
DFIX_SCF 1.252 0.018 C47 O48
DFIX_SCF 1.258 0.016 C47 O49
DFIX_SCF 1.258 0.016 C37 O39
DFIX_SCF 1.252 0.018 C37 O38
DFIX_SCF 1.508 0.010 C46 C47
DFIX_SCF 1.508 0.010 C36 C37
DFIX_SCF 1.391 0.014 C35 C36
DFIX_SCF 1.391 0.014 C34 C36
DFIX_SCF 1.391 0.014 C45 C46
DFIX_SCF 1.391 0.014 C44 C46
DFIX_SCF 1.383 0.009 C43 C45
DFIX_SCF 1.383 0.009 C33 C35
DFIX_SCF 1.383 0.009 C32 C34
DFIX_SCF 1.383 0.009 C42 C44
DFIX_SCF 1.392 0.011 C31 C33
DFIX_SCF 1.392 0.011 C41 C43
DFIX_SCF 1.392 0.011 C31 C32
DFIX_SCF 1.392 0.011 C41 C42
DFIX_SCF 1.490 0.007 C31 C6
DFIX_SCF 1.490 0.007 C11 C41
DFIX_SCF 1.352 0.018 C8 C9
DFIX_SCF 1.419 0.012 C7 C8
DFIX_SCF 1.419 0.012 C10 C9
DFIX_SCF 1.429 0.014 C6 C7
DFIX_SCF 1.377 0.011 C5 C6
DFIX_SCF 1.417 0.017 C2 C7
DFIX_SCF 1.429 0.014 C10 C11
DFIX_SCF 1.417 0.017 C1 C10
DFIX_SCF 1.377 0.011 C11 C12
DFIX_SCF 1.377 0.011 C4 C5
DFIX_SCF 1.428 0.019 C1 C2
DFIX_SCF 1.417 0.017 C2 C3
DFIX_SCF 1.375 0.011 C12 C13
DFIX_SCF 1.417 0.017 C1 C14
DFIX_SCF 1.429 0.014 C3 C4
DFIX_SCF 1.419 0.012 C16 C3
DFIX_SCF 1.490 0.007 C21 C4
DFIX_SCF 1.428 0.013 C13 C14
DFIX_SCF 1.419 0.012 C14 C15
DFIX_SCF 1.459 0.030 C13 C51
DFIX_SCF 1.435 0.018 C51 C53
DFIX_SCF 1.402 0.028 C51 C52
DFIX_SCF 1.352 0.018 C15 C16
DFIX_SCF 1.392 0.011 C21 C22
DFIX_SCF 1.392 0.011 C21 C23
DFIX_SCF 1.383 0.009 C22 C24
DFIX_SCF 1.348 0.017 C53 C55
DFIX_SCF 1.417 0.024 C52 C54
DFIX_SCF 1.383 0.009 C23 C25
DFIX_SCF 1.391 0.014 C24 C26
DFIX_SCF 1.431 0.016 C55 C56
DFIX_SCF 1.402 0.029 C54 C56
DFIX_SCF 1.391 0.014 C25 C26
DFIX_SCF 1.508 0.010 C26 C27
DFIX_SCF 1.519 0.030 C56 C57
DFIX_SCF 1.256 0.020 C57 O59
DFIX_SCF 1.250 0.017 C57 O58
DFIX_SCF 1.258 0.016 C27 O29
DFIX_SCF 1.252 0.018 C27 O28

REM angles SHELX uses 1,3 distance restraints for angles,
REM these are derived by trig from the grade angle and two bond lengths:
REM C10 C1 C2 ang=120.0,0.9 b12=1.417,0.017 b23=1.428,0.019
DANG_SCF 2.464 0.025 C10 C2
REM C10 C1 C14 ang=120.0,0.9 b12=1.417,0.017 b23=1.417,0.017
DANG_SCF 2.454 0.024 C10 C14
REM C14 C1 C2 ang=120.0,0.9 b12=1.417,0.017 b23=1.428,0.019
DANG_SCF 2.464 0.025 C14 C2
REM C1 C2 C7 ang=120.0,0.9 b12=1.428,0.019 b23=1.417,0.017
DANG_SCF 2.464 0.025 C1 C7
REM C3 C2 C7 ang=120.0,0.9 b12=1.417,0.017 b23=1.417,0.017
DANG_SCF 2.454 0.024 C3 C7
REM C1 C2 C3 ang=120.0,0.9 b12=1.428,0.019 b23=1.417,0.017
DANG_SCF 2.464 0.025 C1 C3
REM C2 C3 C4 ang=118.7,1.4 b12=1.417,0.017 b23=1.429,0.014
DANG_SCF 2.448 0.026 C2 C4
REM C16 C3 C2 ang=118.0,1.6 b12=1.419,0.012 b23=1.417,0.017
DANG_SCF 2.431 0.027 C16 C2
REM C16 C3 C4 ang=122.9,1.4 b12=1.419,0.012 b23=1.429,0.014
DANG_SCF 2.502 0.023 C16 C4
REM C3 C4 C5 ang=118.6,0.8 b12=1.429,0.014 b23=1.377,0.011
DANG_SCF 2.413 0.018 C3 C5
REM C21 C4 C5 ang=118.8,1.5 b12=1.490,0.007 b23=1.377,0.011
DANG_SCF 2.468 0.022 C21 C5
REM C21 C4 C3 ang=121.8,1.0 b12=1.490,0.007 b23=1.429,0.014
DANG_SCF 2.551 0.018 C21 C3
REM C4 C5 C6 ang=123.0,0.3 b12=1.377,0.011 b23=1.377,0.011
DANG_SCF 2.420 0.014 C4 C6
REM C31 C6 C7 ang=121.8,1.0 b12=1.490,0.007 b23=1.429,0.014
DANG_SCF 2.551 0.018 C31 C7
REM C31 C6 C5 ang=118.8,1.5 b12=1.490,0.007 b23=1.377,0.011
DANG_SCF 2.468 0.022 C31 C5
REM C5 C6 C7 ang=118.6,0.8 b12=1.377,0.011 b23=1.429,0.014
DANG_SCF 2.413 0.018 C5 C7
REM C6 C7 C8 ang=122.9,1.4 b12=1.429,0.014 b23=1.419,0.012
DANG_SCF 2.502 0.023 C6 C8
REM C2 C7 C8 ang=118.0,1.6 b12=1.417,0.017 b23=1.419,0.012
DANG_SCF 2.431 0.027 C2 C8
REM C2 C7 C6 ang=118.7,1.4 b12=1.417,0.017 b23=1.429,0.014
DANG_SCF 2.448 0.026 C2 C6
REM C7 C8 C9 ang=121.4,0.8 b12=1.419,0.012 b23=1.352,0.018
DANG_SCF 2.417 0.021 C7 C9
REM C10 C9 C8 ang=121.4,0.8 b12=1.419,0.012 b23=1.352,0.018
DANG_SCF 2.417 0.021 C10 C8
REM C11 C10 C9 ang=122.9,1.4 b12=1.429,0.014 b23=1.419,0.012
DANG_SCF 2.502 0.023 C11 C9
REM C1 C10 C9 ang=118.0,1.6 b12=1.417,0.017 b23=1.419,0.012
DANG_SCF 2.431 0.027 C1 C9
REM C1 C10 C11 ang=118.7,1.4 b12=1.417,0.017 b23=1.429,0.014
DANG_SCF 2.448 0.026 C1 C11
REM C10 C11 C41 ang=121.8,1.0 b12=1.429,0.014 b23=1.490,0.007
DANG_SCF 2.551 0.018 C10 C41
REM C12 C11 C41 ang=118.8,1.5 b12=1.377,0.011 b23=1.490,0.007
DANG_SCF 2.468 0.022 C12 C41
REM C10 C11 C12 ang=118.6,0.8 b12=1.429,0.014 b23=1.377,0.011
DANG_SCF 2.413 0.018 C10 C12
REM C11 C12 C13 ang=122.8,0.7 b12=1.377,0.011 b23=1.375,0.011
DANG_SCF 2.416 0.016 C11 C13
REM C12 C13 C14 ang=119.3,0.9 b12=1.375,0.011 b23=1.428,0.013
DANG_SCF 2.419 0.018 C12 C14
REM C12 C13 C51 ang=119.5,1.6 b12=1.375,0.011 b23=1.459,0.030
DANG_SCF 2.448 0.034 C12 C51
REM C14 C13 C51 ang=121.2,1.4 b12=1.428,0.013 b23=1.459,0.030
DANG_SCF 2.515 0.033 C14 C51
REM C1 C14 C13 ang=118.8,0.9 b12=1.417,0.017 b23=1.428,0.013
DANG_SCF 2.449 0.022 C1 C13
REM C1 C14 C15 ang=118.0,1.6 b12=1.417,0.017 b23=1.419,0.012
DANG_SCF 2.431 0.027 C1 C15
REM C13 C14 C15 ang=123.5,1.2 b12=1.428,0.013 b23=1.419,0.012
DANG_SCF 2.508 0.021 C13 C15
REM C14 C15 C16 ang=121.4,0.8 b12=1.419,0.012 b23=1.352,0.018
DANG_SCF 2.417 0.021 C14 C16
REM C15 C16 C3 ang=121.4,0.8 b12=1.352,0.018 b23=1.419,0.012
DANG_SCF 2.417 0.021 C15 C3
REM C22 C21 C4 ang=120.9,1.1 b12=1.392,0.011 b23=1.490,0.007
DANG_SCF 2.508 0.018 C22 C4
REM C23 C21 C4 ang=120.9,1.1 b12=1.392,0.011 b23=1.490,0.007
DANG_SCF 2.508 0.018 C23 C4
REM C22 C21 C23 ang=117.9,1.0 b12=1.392,0.011 b23=1.392,0.011
DANG_SCF 2.385 0.018 C22 C23
REM C21 C22 C24 ang=121.3,0.7 b12=1.392,0.011 b23=1.383,0.009
DANG_SCF 2.419 0.015 C21 C24
REM C21 C23 C25 ang=121.3,0.7 b12=1.392,0.011 b23=1.383,0.009
DANG_SCF 2.419 0.015 C21 C25
REM C22 C24 C26 ang=120.8,0.7 b12=1.383,0.009 b23=1.391,0.014
DANG_SCF 2.412 0.017 C22 C26
REM C23 C25 C26 ang=120.8,0.7 b12=1.383,0.009 b23=1.391,0.014
DANG_SCF 2.412 0.017 C23 C26
REM C24 C26 C25 ang=118.7,0.9 b12=1.391,0.014 b23=1.391,0.014
DANG_SCF 2.393 0.020 C24 C25
REM C24 C26 C27 ang=120.7,1.2 b12=1.391,0.014 b23=1.508,0.010
DANG_SCF 2.520 0.021 C24 C27
REM C25 C26 C27 ang=120.7,1.2 b12=1.391,0.014 b23=1.508,0.010
DANG_SCF 2.520 0.021 C25 C27
REM C26 C27 O29 ang=117.6,1.4 b12=1.508,0.010 b23=1.258,0.016
DANG_SCF 2.369 0.024 C26 O29
REM C26 C27 O28 ang=117.9,1.3 b12=1.508,0.010 b23=1.252,0.018
DANG_SCF 2.368 0.024 C26 O28
REM O28 C27 O29 ang=124.5,1.8 b12=1.252,0.018 b23=1.258,0.016
DANG_SCF 2.221 0.028 O28 O29
REM C32 C31 C33 ang=117.9,1.0 b12=1.392,0.011 b23=1.392,0.011
DANG_SCF 2.385 0.018 C32 C33
REM C33 C31 C6 ang=120.9,1.1 b12=1.392,0.011 b23=1.490,0.007
DANG_SCF 2.508 0.018 C33 C6
REM C32 C31 C6 ang=120.9,1.1 b12=1.392,0.011 b23=1.490,0.007
DANG_SCF 2.508 0.018 C32 C6
REM C31 C32 C34 ang=121.3,0.7 b12=1.392,0.011 b23=1.383,0.009
DANG_SCF 2.419 0.015 C31 C34
REM C31 C33 C35 ang=121.3,0.7 b12=1.392,0.011 b23=1.383,0.009
DANG_SCF 2.419 0.015 C31 C35
REM C32 C34 C36 ang=120.8,0.7 b12=1.383,0.009 b23=1.391,0.014
DANG_SCF 2.412 0.017 C32 C36
REM C33 C35 C36 ang=120.8,0.7 b12=1.383,0.009 b23=1.391,0.014
DANG_SCF 2.412 0.017 C33 C36
REM C35 C36 C37 ang=120.7,1.2 b12=1.391,0.014 b23=1.508,0.010
DANG_SCF 2.520 0.021 C35 C37
REM C34 C36 C37 ang=120.7,1.2 b12=1.391,0.014 b23=1.508,0.010
DANG_SCF 2.520 0.021 C34 C37
REM C34 C36 C35 ang=118.7,0.9 b12=1.391,0.014 b23=1.391,0.014
DANG_SCF 2.393 0.020 C34 C35
REM O38 C37 O39 ang=124.5,1.8 b12=1.252,0.018 b23=1.258,0.016
DANG_SCF 2.221 0.028 O38 O39
REM C36 C37 O39 ang=117.6,1.4 b12=1.508,0.010 b23=1.258,0.016
DANG_SCF 2.369 0.024 C36 O39
REM C36 C37 O38 ang=117.9,1.3 b12=1.508,0.010 b23=1.252,0.018
DANG_SCF 2.368 0.024 C36 O38
REM C42 C41 C43 ang=117.9,1.0 b12=1.392,0.011 b23=1.392,0.011
DANG_SCF 2.385 0.018 C42 C43
REM C11 C41 C43 ang=120.9,1.1 b12=1.490,0.007 b23=1.392,0.011
DANG_SCF 2.508 0.018 C11 C43
REM C11 C41 C42 ang=120.9,1.1 b12=1.490,0.007 b23=1.392,0.011
DANG_SCF 2.508 0.018 C11 C42
REM C41 C42 C44 ang=121.3,0.7 b12=1.392,0.011 b23=1.383,0.009
DANG_SCF 2.419 0.015 C41 C44
REM C41 C43 C45 ang=121.3,0.7 b12=1.392,0.011 b23=1.383,0.009
DANG_SCF 2.419 0.015 C41 C45
REM C42 C44 C46 ang=120.8,0.7 b12=1.383,0.009 b23=1.391,0.014
DANG_SCF 2.412 0.017 C42 C46
REM C43 C45 C46 ang=120.8,0.7 b12=1.383,0.009 b23=1.391,0.014
DANG_SCF 2.412 0.017 C43 C46
REM C45 C46 C47 ang=120.7,1.2 b12=1.391,0.014 b23=1.508,0.010
DANG_SCF 2.520 0.021 C45 C47
REM C44 C46 C47 ang=120.7,1.2 b12=1.391,0.014 b23=1.508,0.010
DANG_SCF 2.520 0.021 C44 C47
REM C44 C46 C45 ang=118.7,0.9 b12=1.391,0.014 b23=1.391,0.014
DANG_SCF 2.393 0.020 C44 C45
REM O48 C47 O49 ang=124.5,1.8 b12=1.252,0.018 b23=1.258,0.016
DANG_SCF 2.221 0.028 O48 O49
REM C46 C47 O48 ang=117.9,1.3 b12=1.508,0.010 b23=1.252,0.018
DANG_SCF 2.368 0.024 C46 O48
REM C46 C47 O49 ang=117.6,1.4 b12=1.508,0.010 b23=1.258,0.016
DANG_SCF 2.369 0.024 C46 O49
REM C13 C51 C53 ang=120.0,1.5 b12=1.459,0.030 b23=1.435,0.018
DANG_SCF 2.506 0.036 C13 C53
REM C13 C51 C52 ang=121.1,1.5 b12=1.459,0.030 b23=1.402,0.028
DANG_SCF 2.491 0.040 C13 C52
REM C52 C51 C53 ang=120.0,1.2 b12=1.402,0.028 b23=1.435,0.018
DANG_SCF 2.457 0.032 C52 C53
REM C51 C52 C54 ang=122.4,0.9 b12=1.402,0.028 b23=1.417,0.024
DANG_SCF 2.470 0.034 C51 C54
REM C51 C53 C55 ang=122.2,0.8 b12=1.435,0.018 b23=1.348,0.017
DANG_SCF 2.437 0.024 C51 C55
REM C52 C54 C56 ang=122.4,0.9 b12=1.417,0.024 b23=1.402,0.029
DANG_SCF 2.470 0.035 C52 C56
REM C53 C55 C56 ang=121.3,0.8 b12=1.348,0.017 b23=1.431,0.016
DANG_SCF 2.423 0.022 C53 C56
REM C54 C56 C55 ang=120.0,1.2 b12=1.402,0.029 b23=1.431,0.016
DANG_SCF 2.453 0.032 C54 C55
REM C55 C56 C57 ang=119.0,2.9 b12=1.431,0.016 b23=1.519,0.030
DANG_SCF 2.542 0.048 C55 C57
REM C54 C56 C57 ang=119.7,1.8 b12=1.402,0.029 b23=1.519,0.030
DANG_SCF 2.527 0.043 C54 C57
REM C56 C57 O59 ang=116.9,3.0 b12=1.519,0.030 b23=1.256,0.020
DANG_SCF 2.369 0.049 C56 O59
REM C56 C57 O58 ang=117.5,3.0 b12=1.519,0.030 b23=1.250,0.017
DANG_SCF 2.371 0.048 C56 O58
REM O58 C57 O59 ang=125.7,1.8 b12=1.250,0.017 b23=1.256,0.020
DANG_SCF 2.230 0.029 O58 O59

REM planes:
REM plane csd-C1
FLAT_SCF C1 C2 C10 C14
REM plane csd-C10
FLAT_SCF C10 C1 C9 C11
REM plane csd-C11
FLAT_SCF C11 C10 C12 C41
REM plane csd-C13
FLAT_SCF C13 C12 C14 C51
REM plane csd-C14
FLAT_SCF C14 C1 C13 C15
REM plane csd-C2
FLAT_SCF C2 C1 C3 C7
REM plane csd-C21
FLAT_SCF C21 C4 C22 C23
REM plane csd-C26
FLAT_SCF C26 C24 C25 C27
REM plane csd-C27
FLAT_SCF C27 O28 O29 C26
REM plane csd-C3
FLAT_SCF C3 C2 C4 C16
REM plane csd-C31
FLAT_SCF C31 C6 C32 C33
REM plane csd-C36
FLAT_SCF C36 C34 C35 C37
REM plane csd-C37
FLAT_SCF C37 O38 O39 C36
REM plane csd-C4
FLAT_SCF C4 C3 C5 C21
REM plane csd-C41
FLAT_SCF C41 C11 C42 C43
REM plane csd-C46
FLAT_SCF C46 C44 C45 C47
REM plane csd-C47
FLAT_SCF C47 O48 O49 C46
REM plane csd-C51
FLAT_SCF C51 C52 C53 C13
REM plane csd-C56
FLAT_SCF C56 C54 C55 C57
REM plane csd-C6
FLAT_SCF C6 C5 C7 C31
REM plane csd-C7
FLAT_SCF C7 C2 C6 C8
REM plane qm-C57
FLAT_SCF C57 O58 O59 C56
REM plane qmf-01
FLAT_SCF C24 C26 C27 O28
REM plane qmf-02
FLAT_SCF C34 C36 C37 O38
REM plane ring6A-1
FLAT_SCF C1 C2 C3 C16
REM plane ring6A-2
FLAT_SCF C2 C3 C16 C15
REM plane ring6A-3
FLAT_SCF C3 C16 C15 C14
REM plane ring6A-4
FLAT_SCF C16 C15 C14 C1
REM plane ring6A-5
FLAT_SCF C15 C14 C1 C2
REM plane ring6A-6
FLAT_SCF C14 C1 C2 C3
REM plane ring6B-1
FLAT_SCF C1 C2 C7 C8
REM plane ring6B-2
FLAT_SCF C2 C7 C8 C9
REM plane ring6B-3
FLAT_SCF C7 C8 C9 C10
REM plane ring6B-4
FLAT_SCF C8 C9 C10 C1
REM plane ring6B-5
FLAT_SCF C9 C10 C1 C2
REM plane ring6B-6
FLAT_SCF C10 C1 C2 C7
REM plane ring6C-1
FLAT_SCF C1 C10 C11 C12
REM plane ring6C-2
FLAT_SCF C10 C11 C12 C13
REM plane ring6C-3
FLAT_SCF C11 C12 C13 C14
REM plane ring6C-4
FLAT_SCF C12 C13 C14 C1
REM plane ring6C-5
FLAT_SCF C13 C14 C1 C10
REM plane ring6C-6
FLAT_SCF C14 C1 C10 C11
REM plane ring6D-1
FLAT_SCF C2 C3 C4 C5
REM plane ring6D-2
FLAT_SCF C3 C4 C5 C6
REM plane ring6D-3
FLAT_SCF C4 C5 C6 C7
REM plane ring6D-4
FLAT_SCF C5 C6 C7 C2
REM plane ring6D-5
FLAT_SCF C6 C7 C2 C3
REM plane ring6D-6
FLAT_SCF C7 C2 C3 C4
REM plane ring6E-1
FLAT_SCF C21 C22 C24 C26
REM plane ring6E-2
FLAT_SCF C22 C24 C26 C25
REM plane ring6E-3
FLAT_SCF C24 C26 C25 C23
REM plane ring6E-4
FLAT_SCF C26 C25 C23 C21
REM plane ring6E-5
FLAT_SCF C25 C23 C21 C22
REM plane ring6E-6
FLAT_SCF C23 C21 C22 C24
REM plane ring6F-1
FLAT_SCF C31 C32 C34 C36
REM plane ring6F-2
FLAT_SCF C32 C34 C36 C35
REM plane ring6F-3
FLAT_SCF C34 C36 C35 C33
REM plane ring6F-4
FLAT_SCF C36 C35 C33 C31
REM plane ring6F-5
FLAT_SCF C35 C33 C31 C32
REM plane ring6F-6
FLAT_SCF C33 C31 C32 C34
REM plane ring6G-1
FLAT_SCF C41 C42 C44 C46
REM plane ring6G-2
FLAT_SCF C42 C44 C46 C45
REM plane ring6G-3
FLAT_SCF C44 C46 C45 C43
REM plane ring6G-4
FLAT_SCF C46 C45 C43 C41
REM plane ring6G-5
FLAT_SCF C45 C43 C41 C42
REM plane ring6G-6
FLAT_SCF C43 C41 C42 C44
REM plane ring6H-1
FLAT_SCF C51 C52 C54 C56
REM plane ring6H-2
FLAT_SCF C52 C54 C56 C55
REM plane ring6H-3
FLAT_SCF C54 C56 C55 C53
REM plane ring6H-4
FLAT_SCF C56 C55 C53 C51
REM plane ring6H-5
FLAT_SCF C55 C53 C51 C52
REM plane ring6H-6
FLAT_SCF C53 C51 C52 C54
REM LIST 6 ! automatically inserted. Change 6 to 4 for CHECKCIF!!
REM Def eff X-H and X-D distances for T =   20.0C for neutron diffraction
REM  AFIX m =    1     2     3     4   4[N]  3[N]  15[B]  8[O]   9   9[N]   16
REM d(X-H) =  1.10  1.09  1.06  1.08  1.01  1.03  1.20  0.98  1.08  1.01  1.08

WGHT    0.200000
FVAR       0.23229
ND1   4    2.098298   -1.592328    1.253524    11.00000    0.03121
ND2   4    1.611716   -0.553934    0.750077    11.00000    0.02479
ND3   4    0.735928    0.493952    0.252581    11.00000    0.02942
O1    3    2.067058   -1.780803    1.251887    11.00000    0.07307
O2    3    1.604277   -0.750494    0.753636    11.00000    0.08819
RESI 1 SCF
O28   3    2.147946   -1.438733    1.207284    11.00000    0.08599
O29   3    2.267991   -1.333744    1.191801    11.00000    0.10405
O38   3    2.221112   -1.408971    0.815948    11.00000    0.10252
O39   3    2.054732   -1.422310    0.799384    11.00000    0.06252
O48   3    1.433563   -0.585700    0.794337    11.00000    0.04054
O49   3    1.276756   -0.645004    0.810510    11.00000    0.09425
O58   3    1.261444   -0.665712    1.204687    11.00000    0.07522
O59   3    1.383127   -0.555951    1.196000    11.00000    0.06410
C1    1    1.707608   -0.964547    1.005418    11.00000    0.03547
C2    1    1.802243   -1.052693    1.004639    11.00000    0.03267
C3    1    1.855692   -1.096048    1.040927    11.00000    0.02683
C4    1    1.948941   -1.184518    1.039981    11.00000    0.03141
C5    1    1.984177   -1.225626    1.003539    11.00000    0.06126
AFIX  43  1.0800
H5    2    2.054178   -1.291885    1.003271    11.00000   -1.20000
AFIX   0
C6    1    1.935848   -1.187655    0.967337    11.00000    0.04242
C7    1    1.843846   -1.098757    0.967802    11.00000    0.02598
C8    1    1.787384   -1.050948    0.932669    11.00000    0.04212
AFIX  43  1.0800
H8    2    1.816345   -1.082072    0.904092    11.00000   -1.20000
AFIX   0
C9    1    1.699141   -0.968336    0.933456    11.00000    0.03548
AFIX  43  1.0800
H9    2    1.661456   -0.936640    0.905401    11.00000   -1.20000
AFIX   0
C10   1    1.653609   -0.921251    0.969182    11.00000    0.02963
C11   1    1.560771   -0.833216    0.970140    11.00000    0.02363
C12   1    1.523879   -0.794097    1.006754    11.00000    0.03916
AFIX  43  1.0800
H12   2    1.452826   -0.728827    1.007348    11.00000   -1.20000
AFIX   0
C13   1    1.572170   -0.833230    1.042625    11.00000    0.03463
C14   1    1.667222   -0.919194    1.042185    11.00000    0.03486
C15   1    1.724679   -0.963238    1.077331    11.00000    0.03292
AFIX  43  1.0800
H15   2    1.698120   -0.928850    1.105414    11.00000   -1.20000
AFIX   0
C16   1    1.812333   -1.047590    1.076734    11.00000    0.02864
AFIX  43  1.0800
H16   2    1.850577   -1.079038    1.104709    11.00000   -1.20000
AFIX   0
C21   1    2.007227   -1.231390    1.077372    11.00000    0.03529
C22   1    2.098832   -1.195017    1.088215    11.00000    0.07970
AFIX  43  1.0800
H22   2    2.127985   -1.132634    1.068976    11.00000   -1.20000
AFIX   0
C23   1    1.972881   -1.311085    1.103527    11.00000    0.07869
AFIX  43  1.0800
H23   2    1.900996   -1.340422    1.096695    11.00000   -1.20000
AFIX   0
C24   1    2.153598   -1.236342    1.122862    11.00000    0.08354
AFIX  43  1.0800
H24   2    2.223611   -1.205092    1.130234    11.00000   -1.20000
AFIX   0
C25   1    2.027727   -1.354173    1.138068    11.00000    0.07660
AFIX  43  1.0800
H25   2    1.998718   -1.416794    1.157201    11.00000   -1.20000
AFIX   0
C26   1    2.119716   -1.317777    1.148413    11.00000    0.05342
C27   1    2.181582   -1.366607    1.185392    11.00000    0.06515
C31   1    1.978616   -1.240000    0.929868    11.00000    0.04350
C32   1    2.089168   -1.242249    0.913506    11.00000    0.05612
AFIX  43  1.0800
H32   2    2.143276   -1.204795    0.928020    11.00000   -1.20000
AFIX   0
C33   1    1.911206   -1.287195    0.909230    11.00000    0.04262
AFIX  43  1.0800
H33   2    1.825064   -1.287272    0.920930    11.00000   -1.20000
AFIX   0
C34   1    2.131221   -1.291225    0.879172    11.00000    0.07106
AFIX  43  1.0800
H34   2    2.218264   -1.293595    0.868090    11.00000   -1.20000
AFIX   0
C35   1    1.952186   -1.333810    0.874177    11.00000    0.05142
AFIX  43  1.0800
H35   2    1.897005   -1.367769    0.858680    11.00000   -1.20000
AFIX   0
C36   1    2.063891   -1.337509    0.858593    11.00000    0.04371
C37   1    2.114952   -1.393955    0.822440    11.00000    0.04869
C41   1    1.507366   -0.779867    0.932607    11.00000    0.03151
C42   1    1.415432   -0.807227    0.918291    11.00000    0.06767
AFIX  43  1.0800
H42   2    1.376778   -0.866501    0.935836    11.00000   -1.20000
AFIX   0
C43   1    1.552746   -0.701511    0.909102    11.00000    0.06133
AFIX  43  1.0800
H43   2    1.623677   -0.676906    0.919364    11.00000   -1.20000
AFIX   0
C44   1    1.371571   -0.760729    0.882085    11.00000    0.08648
AFIX  43  1.0800
H44   2    1.300009   -0.784639    0.871978    11.00000   -1.20000
AFIX   0
C45   1    1.509336   -0.654588    0.873053    11.00000    0.06164
AFIX  43  1.0800
H45   2    1.546899   -0.594150    0.855844    11.00000   -1.20000
AFIX   0
C46   1    1.418527   -0.683565    0.858546    11.00000    0.04001
C47   1    1.372606   -0.635174    0.818669    11.00000    0.04321
C51   1    1.519901   -0.786085    1.080014    11.00000    0.03799
C52   1    1.415142   -0.809759    1.098154    11.00000    0.05078
AFIX  43  1.0800
H52   2    1.377581   -0.864920    1.085498    11.00000   -1.20000
AFIX   0
C53   1    1.564224   -0.713595    1.099508    11.00000    0.06097
AFIX  43  1.0800
H53   2    1.644301   -0.695215    1.087453    11.00000   -1.20000
AFIX   0
C54   1    1.360057   -0.761034    1.132804    11.00000    0.04555
AFIX  43  1.0800
H54   2    1.281134   -0.780298    1.145774    11.00000   -1.20000
AFIX   0
C55   1    1.511196   -0.667029    1.132155    11.00000    0.04933
AFIX  43  1.0800
H55   2    1.549713   -0.612181    1.144590    11.00000   -1.20000
AFIX   0
C56   1    1.405675   -0.687816    1.150869    11.00000    0.03340
C57   1    1.343949   -0.630547    1.187257    11.00000    0.04489
RESI 2 SCF
O28   3    1.694520   -0.408340    0.707518    11.00000    0.05411
O29   3    1.790766   -0.285672    0.686968    11.00000    0.07464
O38   3    1.509242   -0.423279    0.304065    11.00000    0.09941
O39   3    1.673371   -0.374293    0.304982    11.00000    0.11136
AFIX 147  0.9801
H39   2    1.727787   -0.430316    0.318756    11.00000   -1.50000
AFIX   0
O48   3    0.744693    0.401549    0.329774    11.00000    0.12085
O49   3    0.914223    0.403918    0.298174    11.00000    0.04488
O58   3    0.777779    0.367965    0.706468    11.00000    0.06893
O59   3    0.915385    0.459878    0.698794    11.00000    0.06306
C1    1    1.204775    0.035832    0.509917    11.00000    0.03895
C2    1    1.298412   -0.051234    0.508096    11.00000    0.04172
C3    1    1.358334   -0.091943    0.543274    11.00000    0.04332
C4    1    1.451540   -0.179529    0.541907    11.00000    0.03560
C5    1    1.481139   -0.223060    0.505802    11.00000    0.05278
AFIX  43  1.0800
H5    2    1.550776   -0.289555    0.504978    11.00000   -1.20000
AFIX   0
C6    1    1.427474   -0.187124    0.470590    11.00000    0.04322
C7    1    1.334280   -0.099691    0.471707    11.00000    0.02686
C8    1    1.271550   -0.055892    0.437696    11.00000    0.04037
AFIX  43  1.0800
H8    2    1.294389   -0.090895    0.409584    11.00000   -1.20000
AFIX   0
C9    1    1.184560    0.027611    0.438912    11.00000    0.05592
AFIX  43  1.0800
H9    2    1.142558    0.057345    0.411525    11.00000   -1.20000
AFIX   0
C10   1    1.145898    0.077998    0.474532    11.00000    0.03925
C11   1    1.054960    0.166784    0.475439    11.00000    0.04472
C12   1    1.021308    0.208361    0.511847    11.00000    0.05206
AFIX  43  1.0800
H12   2    0.950797    0.274054    0.512836    11.00000   -1.20000
AFIX   0
C13   1    1.073973    0.169535    0.547104    11.00000    0.04912
C14   1    1.168243    0.083304    0.546574    11.00000    0.03862
C15   1    1.231522    0.039898    0.580512    11.00000    0.05567
AFIX  43  1.0800
H15   2    1.207943    0.074010    0.608782    11.00000   -1.20000
AFIX   0
C16   1    1.319957   -0.042248    0.578939    11.00000    0.04717
AFIX  43  1.0800
H16   2    1.363270   -0.071263    0.606104    11.00000   -1.20000
AFIX   0
C21   1    1.516707   -0.221672    0.578171    11.00000    0.04393
C22   1    1.505268   -0.313755    0.601915    11.00000    0.06114
AFIX  43  1.0800
H22   2    1.446708   -0.358254    0.594143    11.00000   -1.20000
AFIX   0
C23   1    1.592841   -0.167122    0.589793    11.00000    0.08029
AFIX  43  1.0800
H23   2    1.601821   -0.093876    0.572793    11.00000   -1.20000
AFIX   0
C24   1    1.567730   -0.349466    0.635402    11.00000    0.06846
AFIX  43  1.0800
H24   2    1.555704   -0.420750    0.653282    11.00000   -1.20000
AFIX   0
C25   1    1.657429   -0.204263    0.622590    11.00000    0.07252
AFIX  43  1.0800
H25   2    1.718250   -0.161287    0.629692    11.00000   -1.20000
AFIX   0
C26   1    1.645316   -0.296105    0.646583    11.00000    0.05038
C27   1    1.712333   -0.332711    0.683371    11.00000    0.04862
C31   1    1.464978   -0.239118    0.432722    11.00000    0.05969
C32   1    1.397521   -0.292769    0.415370    11.00000    0.05790
AFIX  43  1.0800
H32   2    1.316196   -0.299882    0.430394    11.00000   -1.20000
AFIX   0
C33   1    1.569495   -0.233345    0.412096    11.00000    0.07192
AFIX  43  1.0800
H33   2    1.624630   -0.192254    0.424283    11.00000   -1.20000
AFIX   0
C34   1    1.431635   -0.337235    0.379441    11.00000    0.06276
AFIX  43  1.0800
H34   2    1.376134   -0.377584    0.367061    11.00000   -1.20000
AFIX   0
C35   1    1.604438   -0.278836    0.376447    11.00000    0.08606
AFIX  43  1.0800
H35   2    1.686779   -0.273724    0.361863    11.00000   -1.20000
AFIX   0
C36   1    1.535921   -0.331081    0.358917    11.00000    0.06087
C37   1    1.574012   -0.378829    0.319663    11.00000    0.07508
C41   1    1.000601    0.219236    0.437980    11.00000    0.04642
C42   1    0.897674    0.204685    0.427334    11.00000    0.07795
AFIX  43  1.0800
H42   2    0.852735    0.153895    0.447265    11.00000   -1.20000
AFIX   0
C43   1    1.056117    0.284820    0.411056    11.00000    0.06350
AFIX  43  1.0800
H43   2    1.136989    0.297464    0.417931    11.00000   -1.20000
AFIX   0
C44   1    0.850856    0.253263    0.391962    11.00000    0.09072
AFIX  43  1.0800
H44   2    0.770978    0.239124    0.384716    11.00000   -1.20000
AFIX   0
C45   1    1.009414    0.333888    0.375741    11.00000    0.06733
AFIX  43  1.0800
H45   2    1.054749    0.383972    0.355613    11.00000   -1.20000
AFIX   0
C46   1    0.905543    0.320188    0.365591    11.00000    0.05727
C47   1    0.851350    0.377297    0.328226    11.00000    0.06525
C51   1    1.025283    0.221412    0.584505    11.00000    0.05295
C52   1    0.918122    0.208075    0.602630    11.00000    0.06849
AFIX  43  1.0800
H52   2    0.873831    0.156665    0.590736    11.00000   -1.20000
AFIX   0
C53   1    1.080256    0.288357    0.602924    11.00000    0.07095
AFIX  43  1.0800
H53   2    1.163373    0.297890    0.590465    11.00000   -1.20000
AFIX   0
C54   1    0.868767    0.262515    0.636565    11.00000    0.05961
AFIX  43  1.0800
H54   2    0.786534    0.252126    0.649721    11.00000   -1.20000
AFIX   0
C55   1    1.032903    0.340508    0.635337    11.00000    0.06490
AFIX  43  1.0800
H55   2    1.078324    0.390712    0.647416    11.00000   -1.20000
AFIX   0
C56   1    0.923881    0.329611    0.653554    11.00000    0.04592
C57   1    0.866689    0.390856    0.688921    11.00000    0.05815
RESI 5 ACT
O1    3    1.435798   -0.397035    0.741847    11.00000    0.04092
O2    3    1.271707   -0.292132    0.736752    11.00000    0.09445
C1    1    1.376942   -0.306488    0.739605    11.00000    0.09913
C2    1    1.428923   -0.209880    0.738097    11.00000    0.13976
AFIX 137  1.0600
H2A   2    1.476957   -0.200709    0.710097    11.00000   -1.50000
H2B   2    1.482256   -0.219191    0.762210    11.00000   -1.50000
H2C   2    1.363561   -0.142825    0.740941    11.00000   -1.50000
RESI 0
REM #####
AFIX   0
HKLF 4


REM  MOF_Vie-1 in P-1
REM wR2 = 0.6621, GooF = S = 1.727, Restrained GooF = 1.711 for all data
REM R1 = 0.3373 for 5961 Fo > 4sig(Fo) and 0.3976 for all 12278 data
REM 455 parameters refined using 559 restraints

END

WGHT      0.2000      0.0000

REM Highest difference peak  1.043,  deepest hole -0.836,  1-sigma level  0.072
Q1    1   2.1037 -1.5536  1.2599  11.00000  0.05    1.04
Q2    1   1.6229 -0.5209  0.7558  11.00000  0.05    1.01
Q3    1   1.5997 -0.5891  0.7456  11.00000  0.05    1.00
Q4    1   0.7239  0.4577  0.2489  11.00000  0.05    0.97
Q5    1   2.0843 -1.6204  1.2483  11.00000  0.05    0.85
Q6    1   0.7546  0.5233  0.2534  11.00000  0.05    0.69
Q7    1   0.9166  0.5115  0.6924  11.00000  0.05    0.34
Q8    1   1.7980 -1.4341  1.0208  11.00000  0.05    0.32
Q9    1   1.3958 -0.5167  1.1969  11.00000  0.05    0.31
Q10   1   1.3681 -0.5948  1.1941  11.00000  0.05    0.28
Q11   1   0.8893  0.4224  0.6949  11.00000  0.05    0.27
Q12   1   1.9943 -1.8255  1.2553  11.00000  0.05    0.26
Q13   1   1.7528 -1.3956  0.9872  11.00000  0.05    0.23
Q14   1   1.2865 -0.4442  0.5148  11.00000  0.05    0.23
Q15   1   1.3839 -0.0127  0.5695  11.00000  0.05    0.23
Q16   1   1.5794 -0.9220  0.7510  11.00000  0.05    0.23
Q17   1   1.5767 -0.5957  0.8131  11.00000  0.05    0.21
Q18   1   1.6261 -0.9404  0.7160  11.00000  0.05    0.21
Q19   1   1.3872  0.0383  0.5387  11.00000  0.05    0.21
Q20   1   1.6933 -0.5615  0.9807  11.00000  0.05    0.21
;
_shelx_res_checksum              69643
_shelx_hkl_file                  
;
   0  -1   1   -0.68    8.38
   0   1  -1    1.07    8.93
   0  -1   1    9.86    4.37
   0   1  -1   10.20    4.52
   0   1   0  231.10   58.35
   0  -1   0  172.20   36.29
   0   1   0  169.80   35.78
   0  -1   0  199.20   87.94
   0   1   0  163.30   72.10
   0  -1  -1    2.93    0.80
   0   1   1    6.01    1.47
   0  -1  -1   35.14   15.65
   0   1   1   42.68   18.96
   0  -1  -2  467.70  113.80
   0   1   2 7235.00 3194.00
   0  -1  -3    2.60    1.19
   0   1   3    2.29    1.16
   0  -2   3    9.40    2.38
   0   2  -3   24.66    6.23
   0  -2   3   67.07   29.63
   0   2  -3   79.77   35.23
   0  -2   2   52.69   18.73
   0   2  -2   62.51   21.28
   0   2  -2  698.20  308.20
   0  -2   1   27.27    6.70
   0   2  -1   28.34    6.96
   0  -2   1    6.66    1.69
   0   2  -1    6.64    1.69
   0  -2   1    7.75    7.42
   0   2  -1   11.25    6.96
   0   2  -1   12.21    5.40
   0  -2   0  132.70   32.30
   0   2   0  110.30   26.85
   0  -2   0  157.20   39.70
   0   2   0  168.10   42.44
   0   2   0  165.90   39.09
   0  -2   0  160.80   33.97
   0   2   0  152.30   32.18
   0   2   0   88.84   39.22
   0  -2  -1   18.95    4.66
   0   2   1   18.84    4.63
   0  -2  -1    2.00    0.99
   0   2   1    1.72    1.01
   0  -2  -1    4.70    1.16
   0   2   1    5.19    1.27
   0  -2  -1   10.51    3.02
   0   2   1   12.32    3.40
   0   2   1    6.30    2.83
   0  -2  -2  109.00   26.54
   0   2   2  101.30   24.67
   0  -2  -2  182.90   43.12
   0   2   2  184.30   43.45
   0   2   2 1178.00  520.00
   0  -2  -3   49.64   12.15
   0   2   3   47.16   11.54
   0   2   3   11.51    5.89
   0  -2  -4  207.90   50.63
   0   2   4  232.30   56.56
   0   2   4 2513.00 1109.00
   0  -2  -5   58.73   14.38
   0   2   5   69.23   16.92
   0  -2  -5   39.59   17.67
   0   2   5   44.25   19.74
   0  -2  -6   15.66    4.20
   0   2   6   18.23    4.77
   0  -3   5    6.09    2.81
   0   3  -5    6.88    3.17
   0  -3   4 1563.00  690.20
   0   3  -4 1598.00  705.40
   0  -3   3    1.97    0.53
   0   3  -3    1.99    0.54
   0  -3   3    4.45   18.19
   0   3  -3    5.48   20.32
   0  -3   3    8.20    3.68
   0   3  -3    7.73    3.48
   0  -3   2   83.76   21.15
   0   3  -2   77.54   19.58
   0  -3   2    7.14   12.04
   0   3  -2   53.05   16.60
   0  -3   2  129.50   57.19
   0   3  -2  132.70   58.56
   0  -3   1    2.31    0.74
   0   3  -1    2.10    0.69
   0  -3   1    0.49    0.26
   0   3  -1    0.29    0.27
   0  -3   1    0.71    2.16
   0   3  -1    1.15    1.84
   0  -3   1    0.78    0.39
   0   3  -1    0.68    0.37
   0  -3   0   31.91    7.82
   0   3   0   41.05   10.03
   0  -3   0   60.17   15.22
   0   3   0   49.76   12.60
   0   3   0   55.14   13.01
   0  -3   0   43.75    9.50
   0   3   0   41.12    8.95
   0  -3   0   34.78   15.36
   0   3   0   26.71   11.80
   0  -3  -1    1.35    0.48
   0   3   1    1.53    0.51
   0  -3  -1    0.50    0.62
   0   3   1    2.23    0.88
   0  -3  -1    0.07    0.42
   0   3   1    0.00    0.42
   0  -3  -1    5.40    1.91
   0   3   1    0.63    1.08
   0  -3  -1    1.50    0.79
   0   3   1    0.50    0.52
   0  -3  -2   43.66   10.67
   0   3   2   42.64   10.42
   0  -3  -2   58.81   13.89
   0   3   2   68.23   16.10
   0  -3  -2   69.95   16.69
   0   3   2   42.66   10.82
   0  -3  -2   60.07   26.53
   0   3   2   67.82   29.96
   0  -3  -3    4.30    1.25
   0   3   3    4.19    1.22
   0  -3  -3    3.96    1.17
   0   3   3    4.01    1.23
   0  -3  -3   41.07   18.37
   0   3   3   36.06   16.20
   0  -3  -4  764.30  185.90
   0   3   4  723.50  176.00
   0  -3  -4 3178.00 1403.00
   0   3   4 2990.00 1320.00
   0  -3  -5    1.89    0.84
   0   3   5    2.27    0.91
   0  -3  -5    7.97    5.67
   0   3   5   12.47    7.85
   0  -3  -6  195.00   47.52
   0   3   6  155.10   37.83
   0  -3  -6 2362.00 1043.00
   0   3   6 1486.00  656.10
   0  -3  -7    3.14    1.07
   0   3   7    2.07    0.85
   0  -3  -7    9.07    5.81
   0   3   7   10.84    6.39
   0  -3  -8   18.88    4.78
   0   3   8   19.19    4.86
   0  -3  -8   57.25   25.58
   0   3   8   72.14   32.19
   0  -3  -9    2.11    1.05
   0   3   9    1.79    0.98
   0   4  -6  210.90   53.26
   0  -4   6  409.20  180.70
   0   4  -6  412.30  182.00
   0  -4   5    6.30    1.63
   0   4  -5    2.30    0.66
   0   4  -5   -1.93   17.65
   0  -4   5   10.50    4.69
   0   4  -5   12.40    5.53
   0  -4   4    6.36    1.63
   0   4  -4    4.17    1.09
   0  -4   4   -1.77   19.13
   0   4  -4    5.48   20.19
   0  -4   4   53.40   23.59
   0   4  -4   66.79   29.50
   0  -4   3    0.72    0.31
   0   4  -3    1.29    0.43
   0  -4   3   -0.38   15.65
   0   4  -3    1.49   13.63
   0  -4   3    3.24    1.47
   0   4  -3    3.70    1.67
   0  -4   2  118.80   28.96
   0   4  -2  107.20   26.13
   0  -4   2  118.50   29.93
   0   4  -2  107.60   27.17
   0  -4   2  140.70   34.35
   0   4  -2  215.90   48.39
   0  -4   2   70.18   30.98
   0   4  -2   70.12   30.96
   0  -4   1    4.05    1.12
   0   4  -1    3.77    1.05
   0  -4   1    1.52    0.54
   0   4  -1    1.85    0.62
   0  -4   1    2.01    1.81
   0   4  -1    1.39    1.54
   0  -4   1    3.55    1.59
   0   4  -1    4.21    1.88
   0  -4   0   14.35    3.56
   0   4   0   11.81    2.94
   0  -4   0   10.01    2.68
   0   4   0   12.02    3.16
   0   4   0    3.52    0.99
   0  -4   0    9.42    2.72
   0   4   0    4.68    1.84
   0  -4   0   57.63   25.45
   0   4   0  112.50   49.68
   0  -4  -1    1.00    0.49
   0   4   1    0.86    0.46
   0  -4  -1    0.82    0.68
   0   4   1    1.31    0.74
   0  -4  -1    7.91    1.98
   0   4   1    0.89    0.59
   0  -4  -1    1.10    1.33
   0   4   1    1.39    1.27
   0  -4  -1   -0.18    0.40
   0   4   1    0.56    0.47
   0  -4  -2  127.10   30.98
   0   4   2  114.20   27.83
   0  -4  -2  120.70   30.61
   0   4   2  122.30   31.04
   0  -4  -2  112.10   26.44
   0   4   2  103.70   24.45
   0  -4  -2  138.20   30.21
   0   4   2  142.60   31.18
   0  -4  -2  139.00   61.40
   0   4   2  132.00   58.28
   0  -4  -3    3.22    0.94
   0   4   3    4.52    1.22
   0  -4  -3    2.57    0.91
   0   4   3    1.47    0.73
   0  -4  -3    1.11    3.98
   0   4   3   -0.97    3.46
   0  -4  -3    4.60    2.19
   0   4   3    4.21    2.04
   0  -4  -4   38.27    9.39
   0   4   4   39.69    9.73
   0  -4  -4   22.84    5.51
   0   4   4   29.54    7.09
   0  -4  -4   74.86   33.21
   0   4   4   65.75   29.18
   0  -4  -5    1.23    0.73
   0   4   5    1.19    0.70
   0  -4  -5    9.23    5.27
   0   4   5    7.64    4.50
   0  -4  -6  183.50   44.71
   0   4   6  181.20   44.15
   0  -4  -6  612.70  270.60
   0   4   6  503.30  222.30
   0  -4  -7    1.36    0.72
   0   4   7    0.64    0.61
   0  -4  -7    8.51    6.62
   0   4   7    9.61    7.34
   0  -4  -8   61.38   15.08
   0   4   8   68.34   16.77
   0  -4  -8  745.50  329.40
   0   4   8  298.00  132.10
   0  -4  -9    2.24    1.00
   0   4   9    1.85    0.93
   0  -4  -9    7.19    8.57
   0   4   9    3.18    8.18
   0  -4 -10   47.17   11.65
   0   4  10   72.84   17.87
   0  -4 -10   42.91   20.47
   0   4  10   45.67   21.75
   0  -4 -11    2.68    1.17
   0   4  11    3.38    1.28
   0  -4 -11    6.73    6.52
   0   4  11    5.34    7.23
   0  -4 -12  288.70   70.39
   0   4  12  270.60   65.92
   0  -4 -13    3.72    1.39
   0   4  13    3.18    1.21
   0  -5   8   42.13   18.69
   0   5  -8   46.95   20.81
   0  -5   7    6.85    1.78
   0   5  -7    6.32    1.65
   0  -5   7   27.11   12.06
   0   5  -7   14.15    6.35
   0  -5   6    1.92    0.57
   0   5  -6    8.57    2.20
   0  -5   6    2.89   23.49
   0   5  -6    2.87   23.16
   0  -5   6   14.78    6.58
   0   5  -6   13.32    5.94
   0  -5   5    3.10    0.84
   0   5  -5    3.13    0.87
   0  -5   5    5.48   26.29
   0   5  -5    1.95   24.52
   0  -5   5   11.82    5.25
   0   5  -5    8.59    3.83
   0  -5   4   29.62    7.50
   0   5  -4   31.02    7.85
   0  -5   4   -3.48   20.67
   0   5  -4    6.45   17.72
   0  -5   4   55.13   24.35
   0   5  -4   53.33   23.55
   0  -5   3    3.22    1.00
   0   5  -3    1.90    0.69
   0  -5   3    0.20    0.35
   0   5  -3    0.51    0.36
   0  -5   3   -0.95    9.73
   0   5  -3    1.40    8.71
   0  -5   3    2.35    1.08
   0   5  -3    2.98    1.35
   0  -5   2    2.47    0.82
   0   5  -2    2.72    0.83
   0  -5   2    2.80    0.79
   0   5  -2    1.40    0.50
   0  -5   2    0.53    5.38
   0   5  -2    0.42    3.80
   0  -5   2    1.33    0.63
   0   5  -2    0.62    0.36
   0  -5   1    0.82    0.45
   0   5  -1    1.07    0.49
   0  -5   1    0.24    0.53
   0   5  -1    0.24    0.51
   0  -5   1    0.56    2.11
   0   5  -1   -0.12    1.96
   0  -5   1    0.70    0.39
   0   5  -1    0.91    0.48
   0  -5   0   43.49   10.63
   0   5   0   38.20    9.34
   0  -5   0   26.36    6.78
   0   5   0   35.23    8.99
   0   5   0   32.29    7.67
   0  -5   0   28.81    6.82
   0   5   0   31.22    7.26
   0  -5   0   26.65   11.78
   0   5   0   51.80   22.88
   0  -5  -1    1.55    0.63
   0   5   1    1.28    0.57
   0  -5  -1    3.71    1.24
   0   5   1    3.18    1.11
   0  -5  -1    2.64    0.99
   0   5   1    3.31    1.02
   0  -5  -1    4.44    2.20
   0   5   1    1.84    1.72
   0  -5  -1    2.07    1.00
   0   5   1    2.48    1.16
   0  -5  -2   17.63    4.38
   0   5   2   15.66    3.90
   0  -5  -2   31.11    8.00
   0   5   2   50.22   12.82
   0  -5  -2   13.62    3.33
   0   5   2   27.90    6.64
   0  -5  -2   16.71    4.78
   0   5   2   18.36    5.05
   0  -5  -2   12.97    5.77
   0   5   2   14.84    6.59
   0  -5  -3    3.40    1.03
   0   5   3    2.60    0.84
   0  -5  -3    2.22    0.87
   0   5   3    1.17    0.70
   0  -5  -3    2.19    4.12
   0   5   3    2.66    4.43
   0  -5  -3    1.69    1.05
   0   5   3    0.58    0.78
   0  -5  -4   29.55    7.28
   0   5   4   29.83    7.34
   0  -5  -4   38.46    9.17
   0   5   4   33.40    7.97
   0  -5  -4   17.54    8.05
   0   5   4    5.81    5.67
   0  -5  -4   63.27   28.01
   0   5   4   83.57   36.96
   0  -5  -5    1.44    0.72
   0   5   5    1.22    0.65
   0  -5  -5    1.40    1.16
   0   5   5    1.47    1.23
   0  -5  -5    2.36    2.29
   0   5   5    3.27    2.33
   0  -5  -6    6.81    1.87
   0   5   6    5.99    1.67
   0  -5  -6    2.24    1.88
   0  -5  -6   13.74    6.80
   0   5   6   16.10    7.65
   0  -5  -7    8.85    2.41
   0   5   7    7.43    2.07
   0  -5  -7   14.00    6.95
   0   5   7   11.01    5.78
   0  -5  -8    9.66    2.60
   0   5   8    9.20    2.47
   0  -5  -8   31.91   14.72
   0   5   8   32.68   15.17
   0  -5  -9    3.26    1.19
   0   5   9    2.95    1.10
   0  -5  -9    7.04    7.18
   0   5   9    8.86    7.56
   0  -5 -10   28.80    7.20
   0   5  10   38.78    9.60
   0  -5 -10  390.00  172.60
   0   5  10  125.10   55.98
   0  -5 -11    0.98    0.90
   0   5  11    0.17    0.78
   0  -5 -11    6.22    6.77
   0   5  11    2.95    6.69
   0  -5 -12    9.46    2.65
   0   5  12    8.19    2.31
   0  -5 -12    9.15    6.54
   0   5  12    5.95    5.80
   0  -5 -13    1.25    1.04
   0   5  13    0.92    0.95
   0  -5 -13    2.97    4.48
   0   5  13    3.62    5.32
   0  -5 -14    6.74    2.11
   0   5  14    6.69    2.04
   0  -5 -14   15.99    8.76
   0  -5 -15    0.77    1.20
   0   5  15    1.02    1.16
   0  -5 -16   12.70    3.49
   0   5  16   15.73    4.18
   0  -6  10    2.52    1.66
   0   6 -10    2.15    1.53
   0   6  -9   11.32    2.93
   0  -6   9   26.69   11.91
   0   6  -9   20.55    9.21
   0  -6   8   74.81   18.91
   0   6  -8   12.50    3.22
   0  -6   8   91.15   40.30
   0   6  -8   53.36   23.62
   0  -6   7    9.98    2.57
   0   6  -7    7.36    1.93
   0  -6   7    2.21   56.80
   0   6  -7   15.86   60.79
   0  -6   7   10.87    4.89
   0   6  -7   10.93    4.93
   0  -6   6   18.33    4.66
   0   6  -6   22.07    5.62
   0  -6   6   18.39   49.54
   0   6  -6   10.60   48.99
   0  -6   6   57.49   25.41
   0   6  -6   35.36   15.64
   0  -6   5    9.69    2.49
   0   6  -5    9.43    2.44
   0  -6   5    7.01   39.42
   0   6  -5    3.19   33.05
   0  -6   5   17.78    7.88
   0   6  -5   19.70    8.72
   0  -6   4   60.32   14.79
   0  -6   4   89.24   22.55
   0   6  -4   79.12   20.00
   0  -6   4   10.65   17.69
   0   6  -4   13.09   14.73
   0  -6   4   84.62   37.37
   0   6  -4   87.28   38.54
   0  -6   3   12.26    3.13
   0   6  -3   11.61    2.95
   0  -6   3    4.88    1.34
   0   6  -3    3.95    1.11
   0  -6   3    6.17   12.86
   0   6  -3    7.55   11.14
   0  -6   3    6.90    3.07
   0   6  -3    7.46    3.32
   0  -6   2    2.36    0.83
   0   6  -2    1.90    0.71
   0  -6   2    2.24    0.76
   0   6  -2    1.42    0.63
   0   6  -2    2.33    3.32
   0  -6   2   12.81    5.67
   0   6  -2    8.49    3.77
   0  -6   1    3.08    0.90
   0   6  -1    3.68    1.03
   0  -6   1    0.35    0.71
   0   6  -1    0.29    0.69
   0   6  -1    1.04    2.63
   0  -6   1    2.03    0.95
   0   6  -1    3.82    1.72
   0  -6   0    6.67    1.76
   0   6   0   10.48    2.64
   0  -6   0   10.99    3.15
   0   6   0   12.27    3.34
   0   6   0    8.86    2.29
   0   6   0    8.50    3.18
   0  -6   0    8.71    3.87
   0   6   0   11.65    5.17
   0  -6  -1    0.87    0.63
   0   6   1    0.96    0.59
   0  -6  -1    2.34    1.23
   0   6   1    2.31    1.14
   0  -6  -1    1.23    1.02
   0   6   1    1.77    0.88
   0   6   1    4.22    2.55
   0  -6  -1    0.84    0.54
   0   6   1    2.26    1.08
   0  -6  -2    4.00    1.16
   0   6   2    4.72    1.29
   0  -6  -2    1.12    1.01
   0   6   2    4.40    1.49
   0  -6  -2    2.91    1.18
   0   6   2    1.42    0.82
   0   6   2    1.38    1.96
   0  -6  -2    6.64    3.00
   0   6   2   11.46    5.12
   0  -6  -3    2.79    1.02
   0   6   3    3.66    1.13
   0  -6  -3    1.91    2.17
   0   6   3    1.64    2.11
   0  -6  -3    2.18    1.07
   0   6   3    2.23    0.96
   0   6   3    2.56    3.85
   0  -6  -3    3.86    1.90
   0   6   3    6.42    2.98
   0  -6  -4   35.45    8.73
   0   6   4   34.21    8.41
   0  -6  -4   33.89    8.14
   0   6   4   40.96    9.77
   0  -6  -4   58.19   18.42
   0   6   4   54.39   17.50
   0  -6  -4   63.23   27.99
   0   6   4   96.06   42.47
   0  -6  -5    5.27    1.48
   0   6   5    5.41    1.48
   0  -6  -5    6.23    2.01
   0   6   5    4.86    1.68
   0  -6  -5    2.06    5.98
   0  -6  -5    7.07    3.45
   0   6   5   12.24    5.62
   0  -6  -6    5.42    1.57
   0   6   6    5.60    1.56
   0  -6  -6    7.63    2.49
   0   6   6    7.46    2.50
   0  -6  -6   10.39    4.91
   0   6   6    6.65    3.32
   0  -6  -7   13.93    3.59
   0   6   7   11.03    2.87
   0  -6  -7    3.83    2.37
   0  -6  -7    5.52    3.21
   0   6   7    7.23    3.80
   0  -6  -8   14.56    3.76
   0   6   8   23.96    6.00
   0  -6  -8   37.97   17.09
   0   6   8   23.37   10.85
   0  -6  -9   19.08    4.85
   0   6   9   17.32    4.40
   0  -6  -9   22.16   11.05
   0   6   9   21.91   10.97
   0  -6 -10   11.92    3.17
   0   6  10   11.05    2.94
   0  -6 -10   22.68   11.43
   0   6  10   26.52   13.35
   0  -6 -11    8.74    2.43
   0   6  11    9.10    2.49
   0  -6 -11   12.15    9.17
   0   6  11   15.90   10.61
   0  -6 -12   56.12   13.83
   0   6  12   53.97   13.31
   0  -6 -12  243.90  108.30
   0   6  12  170.00   75.74
   0  -6 -13    2.49    1.10
   0   6  13    1.92    0.99
   0  -6 -13    6.20    5.53
   0   6  13    3.67    5.75
   0  -6 -14    4.39    1.53
   0   6  14    3.81    1.39
   0  -6 -14    1.06    5.35
   0   6  14   -6.64    7.33
   0  -6 -15    2.57    1.27
   0   6  15    2.76    1.24
   0  -6 -15    0.95    6.76
   0   6  15    5.76    9.13
   0  -6 -16    6.07    1.93
   0   6  16    5.34    1.76
   0  -6 -16   11.30    9.66
   0   6  16    3.69    9.73
   0  -6 -17    4.29    1.59
   0   6  17    3.60    1.35
   0  -6 -17   12.75   10.63
   0  -6 -18    1.79    1.21
   0   6  18    2.65    1.30
   0  -6 -19    1.20    0.93
   0   6  19    0.54    0.83
   0   6  20    0.50    0.71
   0   7 -12    3.81    2.15
   0  -7  11    4.78    2.63
   0   7 -11    4.27    2.41
   0  -7  10   22.49    5.75
   0   7 -10    6.66    1.84
   0  -7  10    8.76    4.19
   0   7 -10    8.69    4.12
   0  -7   9    2.26    0.81
   0   7  -9    1.53    0.75
   0  -7   9    1.65    1.30
   0   7  -9    1.40    1.15
   0  -7   8    4.03    1.16
   0   7  -8    6.39    1.75
   0  -7   8    0.59    0.99
   0   7  -8    1.27    1.13
   0  -7   7    1.79    0.69
   0   7  -7    0.68    0.62
   0  -7   7   16.85    7.52
   0   7  -7   13.77    6.17
   0  -7   6    0.98    0.53
   0   7  -6    1.41    0.66
   0  -7   6    0.58    0.56
   0   7  -6    0.65    0.65
   0  -7   5    2.81    0.88
   0   7  -5    3.84    1.13
   0   7  -5    6.63   46.72
   0  -7   5    4.83    2.21
   0   7  -5    3.88    1.81
   0  -7   4    1.39    0.58
   0   7  -4    1.60    0.59
   0  -7   4    0.90    0.55
   0   7  -4    1.59    0.65
   0  -7   4    7.32   40.51
   0   7  -4    3.60   37.22
   0  -7   4    1.06    0.65
   0   7  -4    2.50    1.22
   0  -7   3    8.89    2.28
   0   7  -3    9.31    2.37
   0  -7   3    3.57    1.08
   0   7  -3    4.32    1.25
   0  -7   3   10.86   21.13
   0   7  -3   11.19   12.11
   0  -7   3    5.77    2.60
   0   7  -3    6.73    3.02
   0  -7   2   28.66    7.05
   0   7  -2   27.46    6.75
   0  -7   2   43.29   10.99
   0   7  -2   37.48    9.53
   0  -7   2   47.86   12.93
   0   7  -2   42.68   11.58
   0  -7   2   38.55   17.04
   0   7  -2   41.48   18.34
   0  -7   1    6.57    1.71
   0   7  -1    6.44    1.68
   0  -7   1    1.91    1.08
   0   7  -1    1.91    1.14
   0  -7   1    2.30    4.69
   0   7  -1    3.86    4.50
   0  -7   1    5.01    2.26
   0   7  -1    6.35    2.85
   0  -7   0   34.69    8.52
   0   7   0   28.31    6.96
   0  -7   0   37.55    9.73
   0   7   0   39.94   10.27
   0   7   0   34.00    8.16
   0  -7   0   31.79    8.66
   0   7   0   27.92    7.88
   0  -7   0   73.78   32.59
   0   7   0  122.40   54.06
   0  -7  -1    2.35    0.84
   0   7   1    1.81    0.71
   0  -7  -1    3.75    1.68
   0   7   1    3.77    1.52
   0  -7  -1    1.86    1.29
   0   7   1    3.02    1.26
   0  -7  -1    1.23    3.21
   0   7   1    4.20    3.57
   0  -7  -1    1.89    0.98
   0   7   1    2.62    1.29
   0  -7  -2   18.22    4.54
   0   7   2   17.53    4.37
   0  -7  -2   31.16    8.06
   0   7   2   50.88   12.99
   0  -7  -2   17.75    4.41
   0   7   2   26.87    6.47
   0  -7  -2   22.92    6.54
   0   7   2   40.81   10.17
   0  -7  -2   23.22   10.29
   0   7   2   28.08   12.44
   0  -7  -3    7.17    1.91
   0   7   3    6.38    1.70
   0  -7  -3    4.46    1.85
   0   7   3    3.63    1.90
   0  -7  -3    3.39    1.33
   0   7   3    4.02    1.33
   0  -7  -3    9.57    4.37
   0   7   3   10.67    4.84
   0  -7  -3    4.18    2.00
   0   7   3    6.78    3.12
   0  -7  -4    3.24    1.04
   0   7   4    3.62    1.08
   0  -7  -4    3.78    2.27
   0  -7  -4    7.82    2.20
   0   7   4    4.04    1.45
   0  -7  -4    4.04    5.30
   0   7   4    7.43    7.41
   0  -7  -4    4.90    2.36
   0   7   4   10.98    4.99
   0  -7  -5    5.53    1.53
   0   7   5    6.12    1.65
   0  -7  -5    6.01    2.02
   0   7   5    6.65    2.05
   0  -7  -5    5.28    6.83
   0   7   5    0.16    6.92
   0  -7  -5    4.22    2.25
   0   7   5    4.76    2.47
   0  -7  -6    1.33    0.67
   0   7   6    0.89    0.56
   0  -7  -6    0.55    1.38
   0   7   6    0.63    1.35
   0  -7  -6    1.88    6.33
   0  -7  -6    0.86    1.53
   0   7   6    3.09    2.05
   0  -7  -7    3.03    1.05
   0   7   7    3.07    1.01
   0  -7  -7    1.94    1.76
   0   7   7    2.63    2.03
   0  -7  -7    3.77    2.46
   0   7   7    2.15    1.99
   0  -7  -8    2.37    0.94
   0   7   8    2.15    0.87
   0  -7  -8    5.31    2.69
   0   7   8    2.42    2.28
   0  -7  -8    1.56    2.70
   0   7   8    2.18    2.83
   0  -7  -9    3.73    1.24
   0   7   9    2.92    1.03
   0  -7  -9    4.59    3.81
   0   7   9    6.11    4.04
   0  -7 -10    2.89    1.10
   0   7  10    2.29    0.95
   0  -7 -10    4.45    3.48
   0   7  10    0.39    2.72
   0  -7 -11    5.58    1.67
   0   7  11    5.59    1.67
   0  -7 -11    5.27    3.92
   0   7  11    4.72    4.23
   0  -7 -12    3.19    1.16
   0   7  12    3.41    1.17
   0  -7 -12    7.74    6.63
   0   7  12    9.31    8.39
   0  -7 -13    2.53    1.09
   0   7  13    3.24    1.17
   0  -7 -13   12.74    8.87
   0   7  13    6.79    7.63
   0  -7 -14    5.29    1.65
   0   7  14    6.76    1.97
   0  -7 -14   28.61   14.77
   0   7  14   19.61   11.59
   0  -7 -15    1.09    0.77
   0   7  15    1.47    0.81
   0  -7 -15    7.78    7.74
   0   7  15    9.28    8.78
   0  -7 -16    1.66    0.89
   0   7  16    1.13    0.75
   0  -7 -16   10.54    8.76
   0   7  16   -0.66    8.25
   0  -7 -17    0.99    0.74
   0   7  17    1.58    0.85
   0  -7 -17   -2.78    6.54
   0   7  17    6.52    8.29
   0   7  18    2.02    0.88
   0  -7 -18    6.97    6.90
   0   7  18    1.42    7.50
   0   7  19    0.85    0.72
   0  -7 -19    0.43    5.81
   0   7  19    7.83    7.97
   0   7  20    0.26    0.69
   0  -7 -20   -6.75    5.78
   0   7  21    0.96    0.86
   0  -7 -22    1.85    1.09
   0   7  22    2.35    1.12
   0   7  23    1.55    1.02
   0  -8  13    1.86    1.60
   0   8 -13    1.84    1.58
   0   8 -12   23.67    6.09
   0  -8  12    3.39    2.01
   0   8 -12    3.66    2.08
   0  -8  11    4.01    1.24
   0   8 -11    1.88    0.88
   0  -8  11    3.21    1.87
   0   8 -11    2.54    1.60
   0  -8  10    4.20    1.27
   0   8 -10    5.84    1.70
   0  -8  10    0.83    1.06
   0   8 -10    1.36    1.18
   0  -8   9    2.47    0.88
   0   8  -9    3.41    1.14
   0  -8   9    2.00    1.29
   0   8  -9    0.87    1.01
   0  -8   8    2.65    0.95
   0   8  -8    1.55    0.86
   0  -8   8   29.13   12.95
   0   8  -8   21.29    9.51
   0  -8   7    0.97    0.67
   0   8  -7    0.64    0.79
   0  -8   7    0.76    0.81
   0   8  -7    2.04    1.22
   0  -8   6    0.18    0.67
   0   8  -6    0.71    0.77
   0  -8   6    2.61    1.38
   0   8  -6    1.52    1.00
   0  -8   5    1.23    0.61
   0   8  -5    1.27    0.63
   0  -8   5    1.06    0.75
   0   8  -5    1.11    0.76
   0  -8   5    1.26    0.81
   0   8  -5    1.97    1.05
   0  -8   4    1.57    0.67
   0   8  -4    1.77    0.69
   0  -8   4    3.85    1.22
   0   8  -4    1.89    0.82
   0  -8   4    4.23    2.00
   0   8  -4    3.22    1.57
   0  -8   3    2.65    0.84
   0   8  -3    2.16    0.72
   0  -8   3    1.12    0.76
   0   8  -3    0.48    0.77
   0  -8   3    0.79    0.70
   0   8  -3    1.38    0.86
   0  -8   2    5.17    1.40
   0   8  -2    4.55    1.24
   0  -8   2    9.23    2.57
   0   8  -2    8.85    2.57
   0  -8   2    3.54    1.70
   0   8  -2    4.48    2.10
   0  -8   1    9.24    2.36
   0   8  -1   10.08    2.55
   0  -8   1    4.61    1.92
   0   8  -1    5.40    2.19
   0  -8   1    5.63    2.59
   0   8  -1    6.51    2.99
   0  -8   0   53.16   13.00
   0   8   0   53.15   12.99
   0  -8   0   62.80   16.16
   0   8   0   65.86   16.81
   0   8   0   67.05   15.94
   0  -8   0   51.47   22.76
   0   8   0   48.71   21.55
   0  -8  -1   16.99    4.22
   0   8   1   18.03    4.47
   0  -8  -1   10.38    3.10
   0   8   1    8.20    2.57
   0  -8  -1   14.42    3.72
   0   8   1   11.19    3.00
   0  -8  -1   16.89    7.54
   0   8   1   18.72    8.36
   0  -8  -2    8.81    2.28
   0   8   2    8.47    2.18
   0  -8  -2   16.55    4.52
   0   8   2   13.24    3.76
   0  -8  -2   85.46   20.27
   0   8   2   11.83    3.13
   0  -8  -2   10.56    4.79
   0   8   2    8.43    3.87
   0  -8  -3    7.09    1.89
   0   8   3    6.32    1.69
   0  -8  -3    3.74    2.08
   0   8   3    4.90    2.29
   0  -8  -3    3.88    1.61
   0   8   3    3.59    1.48
   0  -8  -3    3.74    1.89
   0   8   3    4.24    2.11
   0  -8  -4   10.90    2.81
   0   8   4   11.24    2.86
   0  -8  -4   43.63   11.66
   0   8   4   10.56    4.08
   0  -8  -4   22.15    5.43
   0   8   4   16.22    4.06
   0  -8  -4    8.67    3.99
   0   8   4    9.79    4.48
   0  -8  -5    6.67    1.79
   0   8   5    7.06    1.86
   0  -8  -5    4.79    1.64
   0   8   5    5.51    1.85
   0  -8  -5    6.33    3.08
   0   8   5    3.72    2.05
   0  -8  -6    4.42    1.30
   0   8   6    4.48    1.29
   0  -8  -6    6.11    2.17
   0   8   6    4.06    1.75
   0  -8  -6    2.95    1.82
   0   8   6    3.10    1.89
   0  -8  -7    4.09    1.24
   0   8   7    3.79    1.15
   0  -8  -7    2.90    1.86
   0   8   7    1.97    1.95
   0  -8  -7    1.60    2.06
   0   8   7    2.13    2.26
   0  -8  -8    1.82    0.79
   0   8   8    1.64    0.69
   0  -8  -8    1.63    2.08
   0   8   8    1.38    2.51
   0  -8  -8    9.63    5.07
   0   8   8   11.74    5.82
   0  -8  -9    1.63    0.75
   0   8   9    1.47    0.70
   0  -8  -9    5.36    3.06
   0   8   9    1.63    2.82
   0  -8  -9    1.25    2.77
   0   8   9    3.02    2.85
   0  -8 -10    0.75    0.64
   0   8  10    0.61    0.58
   0  -8 -10    1.09    2.95
   0   8  10    6.77    4.13
   0  -8 -11    1.72    0.88
   0   8  11    2.26    0.92
   0  -8 -11    2.68    3.60
   0   8  11    5.04    4.35
   0  -8 -12    3.55    1.26
   0   8  12    3.58    1.22
   0  -8 -12    5.02    4.02
   0   8  12    2.59    3.56
   0  -8 -13    2.55    1.04
   0   8  13    3.07    1.08
   0  -8 -13    4.20    3.30
   0   8  13    3.72    3.46
   0  -8 -14    0.57    0.67
   0   8  14    0.67    0.63
   0  -8 -14    4.69    3.68
   0   8  14    4.99    4.24
   0   8  15    1.02    0.71
   0  -8 -15    1.00    3.19
   0   8  15   -0.16    3.76
   0   8  16   14.54    3.78
   0  -8 -16   27.07   13.15
   0   8  16   29.05   14.87
   0   8  17    1.03    0.77
   0  -8 -17    0.76    5.41
   0   8  17   -3.42    6.76
   0   8  18    3.61    1.31
   0  -8 -18   -1.20    5.30
   0   8  18   -2.62    5.78
   0  -8 -19    0.99    0.89
   0   8  19    0.77    0.82
   0  -8 -19   -4.78    5.65
   0   8  19   -1.87    5.84
   0  -8 -20    3.47    1.31
   0   8  20    2.40    1.09
   0  -8 -20   10.09    7.34
   0   8  20   -0.35    7.10
   0  -8 -21    1.49    0.90
   0   8  21    1.27    0.88
   0  -8 -21    5.17    7.37
   0   8  21    5.01    8.28
   0  -8 -22    2.95    1.25
   0   8  22    2.04    1.04
   0  -8 -22    3.93    6.55
   0   8  22   -2.80    7.21
   0  -8 -23    1.26    0.90
   0   8  23    1.01    0.87
   0  -8 -23    3.50    4.35
   0  -8 -24    4.50    1.73
   0   8  24    5.38    1.87
   0  -8 -25    1.57    1.14
   0   8  25    1.24    1.10
   0   8  26   -0.20    0.83
   0   8  27    0.50    0.83
   0   9 -15    3.33    2.24
   0   9 -14   27.96    7.20
   0  -9  14   34.43   15.41
   0   9 -14   31.11   13.95
   0  -9  13    3.81    1.30
   0   9 -13    3.44    1.29
   0  -9  13    6.44    3.36
   0   9 -13    6.00    3.17
   0  -9  12    8.05    2.24
   0   9 -12    7.64    2.18
   0  -9  12    3.81    2.30
   0   9 -12    2.99    2.07
   0  -9  11    4.00    1.30
   0   9 -11    4.14    1.39
   0  -9  11    3.31    2.07
   0   9 -11    4.28    2.43
   0  -9  10    2.54    1.00
   0   9 -10    3.76    1.34
   0  -9  10   -0.64    1.25
   0   9 -10    1.91    1.54
   0  -9   9    0.99    0.78
   0   9  -9    1.04    0.93
   0  -9   9    8.07    3.79
   0   9  -9    2.29    1.54
   0  -9   8    1.74    0.88
   0   9  -8    2.27    1.04
   0  -9   8   -0.33    0.81
   0   9  -8   -0.19    0.90
   0  -9   7    2.61    1.07
   0   9  -7    0.79    0.86
   0  -9   7    1.94    1.20
   0   9  -7    2.94    1.58
   0  -9   6    3.08    1.12
   0  -9   6    4.03    1.31
   0   9  -6    2.16    0.97
   0  -9   6    4.92    2.34
   0   9  -6    4.79    2.29
   0  -9   5    3.04    1.08
   0   9  -5    2.18    0.87
   0  -9   5    1.22    0.82
   0   9  -5    0.93    0.76
   0  -9   5    1.34    0.94
   0   9  -5    1.83    1.08
   0  -9   4   16.59    4.20
   0   9  -4   17.91    4.52
   0  -9   4    8.67    2.38
   0   9  -4    7.69    2.13
   0  -9   4    9.79    4.43
   0   9  -4    9.70    4.39
   0  -9   3    0.65    0.56
   0   9  -3    0.86    0.55
   0  -9   3    0.96    0.83
   0   9  -3    0.07    0.85
   0  -9   3    0.94    0.82
   0   9  -3    0.42    0.75
   0  -9   2    0.43    0.55
   0   9  -2    0.36    0.46
   0  -9   2    0.11    1.04
   0   9  -2    2.43    1.31
   0  -9   2    1.27    0.87
   0   9  -2    0.63    0.81
   0  -9   1    6.25    1.70
   0   9  -1    6.51    1.75
   0  -9   1    0.84    1.45
   0   9  -1    1.15    1.53
   0  -9   1    2.52    1.36
   0   9  -1    3.10    1.65
   0  -9   0    7.37    1.96
   0   9   0   10.81    2.77
   0  -9   0   11.91    3.68
   0   9   0   11.79    3.40
   0   9   0    8.01    2.37
   0  -9   0   20.80    9.27
   0   9   0   31.52   14.00
   0  -9  -1   10.69    2.73
   0   9   1   10.94    2.77
   0  -9  -1    4.66    1.87
   0   9   1    2.93    1.58
   0  -9  -1   -0.29    1.29
   0   9   1    6.83    2.23
   0  -9  -1    6.34    3.01
   0   9   1    5.38    2.65
   0  -9  -2    1.74    0.72
   0   9   2    1.52    0.62
   0  -9  -2    6.40    2.35
   0   9   2   41.11   10.67
   0  -9  -2   -2.89    1.90
   0   9   2    5.83    2.13
   0  -9  -2    3.58    1.95
   0   9   2    3.63    2.01
   0  -9  -3   13.74    3.50
   0   9   3   15.09    3.80
   0  -9  -3    7.63    3.03
   0   9   3    7.76    3.13
   0  -9  -3    2.53    1.75
   0   9   3    7.60    2.40
   0  -9  -3    8.09    3.82
   0   9   3    6.74    3.27
   0  -9  -4    4.33    1.33
   0   9   4    4.01    1.21
   0  -9  -4    7.84    3.76
   0   9   4    5.91    4.34
   0  -9  -4    1.01    1.57
   0   9   4   11.07    3.14
   0  -9  -4    3.06    1.84
   0   9   4    2.82    1.78
   0  -9  -5    3.12    1.10
   0   9   5    3.18    1.05
   0  -9  -5    2.11    4.16
   0  -9  -5    1.28    1.47
   0   9   5    2.02    1.40
   0  -9  -5    3.32    1.96
   0   9   5    1.36    1.41
   0  -9  -6    2.53    1.02
   0   9   6    3.28    1.09
   0  -9  -6    9.00    2.66
   0   9   6    0.86    1.43
   0  -9  -6    2.06    1.69
   0   9   6    3.77    2.19
   0  -9  -7    1.55    0.86
   0   9   7    1.86    0.82
   0  -9  -7    2.74    1.66
   0   9   7    1.09    1.57
   0  -9  -7    2.61    1.85
   0   9   7    2.77    1.92
   0   9   8    5.93    1.69
   0  -9  -8    4.42    2.23
   0   9   8    4.44    2.28
   0  -9  -8    2.21    1.91
   0   9   8    2.98    2.02
   0   9   9    0.61    0.58
   0  -9  -9    0.06    2.07
   0   9   9    0.14    2.28
   0  -9  -9    0.40    1.69
   0   9   9   -0.94    1.60
   0   9  10    0.82    0.61
   0  -9 -10    2.87    2.58
   0   9  10    2.83    2.67
   0  -9 -10    2.92    2.35
   0   9  10    2.44    2.12
   0   9  11    0.55    0.57
   0  -9 -11    2.01    2.23
   0   9  11    0.39    1.91
   0   9  12    0.99    0.71
   0  -9 -12    1.02    2.06
   0   9  12    3.27    2.47
   0   9  13    0.68    0.70
   0  -9 -13   -0.30    1.98
   0   9  13   -0.88    1.99
   0   9  14    7.67    2.18
   0  -9 -14    9.05    4.63
   0   9  14    8.19    4.42
   0  -9 -15    0.09    0.66
   0   9  15    0.25    0.65
   0  -9 -15   -0.95    2.52
   0   9  15    2.37    3.47
   0  -9 -16    0.45    0.74
   0   9  16    0.82    0.73
   0  -9 -16   -3.53    3.61
   0   9  16    0.40    3.69
   0  -9 -17    0.72    0.84
   0   9  17    1.29    0.88
   0  -9 -17    2.78    3.23
   0   9  17    2.84    3.69
   0  -9 -18    2.99    1.24
   0   9  18    2.31    1.16
   0  -9 -18    7.06    4.55
   0   9  18    7.09    5.04
   0  -9 -19    1.00    0.84
   0   9  19    1.24    0.87
   0  -9 -19    2.25    3.50
   0   9  19   -1.66    4.10
   0  -9 -20    5.03    1.67
   0   9  20    1.86    1.01
   0  -9 -20   -1.49    3.15
   0   9  20    4.74    4.33
   0  -9 -21    1.18    0.92
   0   9  21    0.85    0.91
   0  -9 -21    2.55    3.17
   0   9  21    0.59    3.37
   0  -9 -22    1.80    0.99
   0   9  22    1.07    0.92
   0  -9 -22    0.26    2.86
   0   9  22   -1.09    3.46
   0  -9 -23    0.79    0.82
   0   9  23    0.68    0.84
   0  -9 -23   -1.61    2.66
   0   9  23   -0.20    2.95
   0  -9 -24    0.23    0.80
   0   9  24    0.18    0.81
   0  -9 -24    1.43    2.56
   0   9  24   -2.49    2.96
   0  -9 -25    1.20    0.95
   0   9  25    0.48    0.85
   0  -9 -25    0.34    2.47
   0  -9 -26    0.79    0.89
   0   9  26    0.53    0.87
   0  -9 -26   -2.04    2.49
   0  -9 -27    1.06    0.95
   0   9  27    0.58    0.93
   0  -9 -28    0.46    0.81
   0   9  28   -0.06    0.79
   0   9  29    0.59    0.84
   0   9  30    0.28    0.81
   0  10 -17    0.48    1.72
   0 -10  16    1.52    1.84
   0  10 -16    4.21    2.65
   0  10 -15    3.87    1.37
   0 -10  15    1.69    1.84
   0  10 -15    0.39    1.73
   0 -10  14    4.15    1.36
   0  10 -14    4.24    1.43
   0 -10  14    0.75    1.65
   0  10 -14    2.80    2.06
   0 -10  13    3.66    1.26
   0  10 -13    2.56    1.19
   0 -10  13    4.51    2.57
   0  10 -13    4.21    2.48
   0 -10  12    5.77    1.74
   0  10 -12    4.22    1.48
   0 -10  12    2.18    1.75
   0  10 -12    4.33    2.51
   0 -10  11    2.80    1.16
   0  10 -11    2.35    1.20
   0 -10  11    5.66    2.95
   0  10 -11    5.03    2.71
   0 -10  10    2.51    1.15
   0  10 -10    6.15    1.97
   0 -10  10    6.71    3.30
   0  10 -10    5.22    2.70
   0 -10   9    4.59    1.54
   0  10  -9    2.40    1.18
   0 -10   9    3.08    1.77
   0  10  -9    2.77    1.72
   0 -10   8    2.60    1.37
   0  10  -8    2.45    1.16
   0 -10   8    3.58    1.92
   0  10  -8    0.82    1.16
   0 -10   7    2.12    1.08
   0  10  -7    2.03    1.00
   0 -10   7    3.37    1.80
   0  10  -7    4.32    2.18
   0  10  -6    0.75    0.68
   0 -10   6    0.86    0.90
   0  10  -6    0.28    0.82
   0 -10   6   -0.04    0.82
   0  10  -6    1.26    1.06
   0  10  -5    1.45    0.83
   0 -10   5    0.35    0.98
   0  10  -5    0.12    0.90
   0 -10   5    1.41    1.05
   0  10  -5    0.74    0.93
   0  10  -4    2.29    0.94
   0 -10   4    3.01    1.30
   0  10  -4    2.58    1.15
   0 -10   4    1.09    0.97
   0  10  -4    2.28    1.38
   0  10  -3    0.52    0.61
   0 -10   3    0.82    1.01
   0  10  -3    0.23    1.02
   0 -10   3    0.81    0.89
   0  10  -3    1.72    1.21
   0  10  -2    2.83    1.01
   0 -10   2    1.83    1.33
   0  10  -2    1.02    1.20
   0 -10   2    1.87    1.19
   0  10  -2    1.72    1.17
   0  10  -1    1.11    0.69
   0 -10   1   -0.01    1.45
   0  10  -1   -0.01    1.38
   0 -10   1   -0.25    0.79
   0  10  -1    1.01    0.97
   0  10   0    1.88    0.83
   0 -10   0    2.32    1.91
   0  10   0    3.24    1.68
   0  10   0    1.02    1.80
   0 -10   0    2.62    1.46
   0  10   0    4.97    2.44
   0  10   1    2.42    0.82
   0 -10  -1    0.39    1.48
   0  10   1    0.63    1.23
   0 -10  -1    0.23    1.75
   0  10   1    0.71    1.58
   0 -10  -1    0.95    0.96
   0  10   1   -1.13    1.07
   0  10   2    0.72    0.51
   0 -10  -2    9.07    2.83
   0  10   2    2.84    1.68
   0 -10  -2   -0.09    1.55
   0  10   2    2.11    1.53
   0 -10  -2    0.10    1.01
   0  10   2    0.60    1.04
   0  10   3    1.33    0.67
   0 -10  -3    0.97    1.70
   0  10   3    0.84    1.84
   0 -10  -3    0.68    1.59
   0  10   3    1.66    1.55
   0 -10  -3   -0.53    1.10
   0  10   3    0.91    1.20
   0  10   4    6.37    1.77
   0 -10  -4    4.50    2.53
   0  10   4    8.33    3.52
   0 -10  -4    6.33    2.19
   0  10   4   10.84    3.06
   0 -10  -4    7.84    3.79
   0  10   4    6.73    3.35
   0  10   5    1.51    0.79
   0 -10  -5    0.02    3.26
   0  10   5    0.38    3.41
   0 -10  -5    1.01    1.38
   0  10   5    0.35    1.37
   0 -10  -5    2.44    1.84
   0  10   5    1.19    1.54
   0  10   6    0.90    0.70
   0 -10  -6    1.39    1.47
   0  10   6    1.07    1.45
   0 -10  -6   -0.11    1.42
   0  10   6   -0.47    1.46
   0 -10  -7    0.23    0.83
   0  10   7    0.58    0.70
   0 -10  -7   -0.35    1.49
   0  10   7    0.05    1.52
   0 -10  -7   -0.85    1.54
   0  10   7    0.11    1.51
   0 -10  -8    1.21    0.87
   0  10   8    0.37    0.70
   0 -10  -8    0.49    1.52
   0  10   8    0.73    1.88
   0 -10  -8    2.57    2.06
   0  10   8    1.33    1.82
   0 -10  -9    0.88    0.70
   0  10   9    0.99    0.70
   0 -10  -9   -0.32    1.85
   0  10   9    1.69    2.21
   0 -10  -9   -0.78    1.97
   0  10   9   -1.53    1.82
   0 -10 -10    3.64    1.24
   0  10  10    3.40    1.12
   0 -10 -10    3.36    2.39
   0  10  10    3.94    3.32
   0 -10 -10    6.20    3.48
   0  10  10    5.79    3.21
   0 -10 -11    0.80    0.75
   0  10  11    0.92    0.72
   0 -10 -11    2.88    3.26
   0  10  11    1.06    3.66
   0 -10 -11    0.53    2.04
   0  10  11    0.04    1.85
   0 -10 -12    0.75    0.75
   0  10  12    1.04    0.73
   0 -10 -12    1.51    3.38
   0 -10 -12   -0.18    1.99
   0  10  12   -1.10    1.91
   0 -10 -13    1.02    0.79
   0  10  13    0.92    0.77
   0 -10 -13    0.44    2.17
   0  10  13   -1.59    2.25
   0 -10 -14   19.86    5.07
   0  10  14   19.94    5.08
   0 -10 -14   17.42    8.31
   0  10  14   17.08    8.16
   0 -10 -15    0.50    0.77
   0  10  15    0.60    0.76
   0 -10 -15    4.46    3.34
   0  10  15   -0.85    2.61
   0 -10 -16    6.53    1.94
   0  10  16    6.28    1.90
   0 -10 -16    4.08    3.20
   0  10  16    5.38    3.72
   0 -10 -17    1.74    0.89
   0  10  17    1.81    0.92
   0 -10 -17    2.10    2.99
   0  10  17    1.78    3.44
   0 -10 -18    0.33    0.70
   0  10  18    1.05    0.79
   0 -10 -18   -1.79    3.37
   0  10  18   -0.11    3.63
   0 -10 -19    0.75    0.77
   0  10  19    0.37    0.73
   0 -10 -19    2.43    3.47
   0  10  19   -0.35    3.36
   0 -10 -20    2.71    1.15
   0  10  20    2.21    1.09
   0 -10 -20    2.41    2.90
   0  10  20    0.91    2.94
   0 -10 -21    0.08    0.76
   0  10  21    0.54    0.86
   0 -10 -21    1.32    2.41
   0  10  21   -0.98    2.81
   0 -10 -22    1.28    0.94
   0  10  22    2.40    1.15
   0 -10 -22    1.32    2.49
   0  10  22    1.34    3.01
   0 -10 -23    0.90    0.92
   0  10  23    0.43    0.83
   0 -10 -23   -0.65    2.33
   0 -10 -24    0.49    0.84
   0  10  24    0.71    0.94
   0 -10 -24   -0.15    2.20
   0 -10 -25    0.71    0.87
   0  10  25    0.17    0.81
   0 -10 -25    0.13    2.18
   0 -10 -26    0.46    0.80
   0  10  26    0.26    0.80
   0 -10 -26   -0.75    2.14
   0 -10 -27   -0.01    0.76
   0  10  27    0.18    0.82
   0 -10 -27   -0.08    2.22
   0  10  27    0.65    2.67
   0 -10 -28    0.59    0.82
   0  10  28    0.66    0.86
   0 -10 -28    0.73    2.18
   0 -10 -29    0.10    0.78
   0  10  29    0.18    0.76
   0 -10 -30    0.16    0.79
   0  10  30    0.10    0.81
   0 -10 -31    0.00    0.70
   0  10  31    0.17    0.75
   0 -10 -32    0.00    0.78
   0  10  32    0.50    0.88
   0  10  33    0.64    0.88
   0 -11  18    2.02    1.95
   0  11 -18   -1.15    1.84
   0  11 -17    3.53    1.51
   0 -11  17    0.89    1.84
   0  11 -17    0.58    1.82
   0 -11  16    2.97    1.28
   0  11 -16    1.49    1.17
   0 -11  16   -0.11    1.74
   0  11 -16    0.04    1.79
   0 -11  15    7.70    2.26
   0  11 -15    4.20    1.60
   0 -11  15    6.49    3.50
   0  11 -15    4.10    2.67
   0 -11  14    6.12    1.85
   0  11 -14    8.61    2.53
   0 -11  14    3.60    2.42
   0  11 -14    5.28    3.07
   0 -11  13    1.29    0.90
   0  11 -13    1.11    1.07
   0 -11  13    1.58    1.80
   0  11 -13    2.86    2.22
   0 -11  12    6.55    1.92
   0  11 -12    4.26    1.63
   0 -11  12    3.58    2.27
   0  11 -12    2.87    2.09
   0 -11  11    4.71    1.55
   0  11 -11    5.04    1.81
   0 -11  11    4.89    2.65
   0  11 -11    2.23    1.78
   0 -11  10    2.23    1.08
   0  11 -10    1.57    1.20
   0 -11  10    0.39    1.16
   0  11 -10    2.44    1.71
   0 -11   9    1.63    1.06
   0  11  -9    2.87    1.38
   0 -11   9    4.80    2.50
   0  11  -9    4.12    2.30
   0 -11   8    1.37    1.10
   0  11  -8    1.46    1.11
   0 -11   8    0.96    1.23
   0  11  -8    2.71    1.78
   0 -11   7    5.80    1.73
   0 -11   7    2.45    1.27
   0  11  -7    4.37    1.57
   0 -11   7    6.11    2.99
   0  11  -7    6.81    3.33
   0 -11   6    8.96    2.46
   0  11  -6    9.99    2.66
   0 -11   6    3.68    1.51
   0  11  -6    2.67    1.35
   0 -11   6    3.75    2.07
   0  11  -6    3.99    2.17
   0 -11   5    6.85    1.92
   0  11  -5    5.42    1.60
   0 -11   5    2.47    1.44
   0  11  -5    2.25    1.28
   0 -11   5    5.53    2.71
   0  11  -5    4.58    2.41
   0 -11   4    1.04    0.65
   0  11  -4    1.32    0.67
   0 -11   4    2.03    1.38
   0  11  -4    0.92    1.28
   0 -11   4    1.27    1.22
   0  11  -4    1.23    1.26
   0 -11   3    2.92    1.00
   0  11  -3    2.12    0.80
   0 -11   3    2.18    1.51
   0  11  -3    1.97    1.52
   0 -11   3    3.66    1.95
   0  11  -3    3.68    2.01
   0 -11   2    2.03    0.84
   0  11  -2    2.03    0.80
   0 -11   2    0.16    1.76
   0  11  -2    0.38    1.57
   0 -11   2   -0.17    0.94
   0  11  -2    0.99    1.16
   0 -11   1    3.11    1.06
   0  11  -1    3.83    1.18
   0 -11   1    2.42    2.22
   0  11  -1    2.06    1.93
   0 -11   1    3.67    1.93
   0  11  -1    2.34    1.49
   0 -11   0    2.35    0.94
   0  11   0    2.77    0.97
   0 -11   0    3.68    2.61
   0  11   0    6.12    2.45
   0  11   0    3.95    2.11
   0 -11   0    3.84    2.00
   0  11   0    5.11    2.58
   0 -11  -1    3.86    1.26
   0  11   1    4.74    1.42
   0 -11  -1    3.23    2.25
   0  11   1    2.44    1.54
   0 -11  -1    3.31    1.99
   0  11   1    2.31    1.88
   0 -11  -1    2.00    1.39
   0  11   1    3.48    2.05
   0 -11  -2    0.62    0.69
   0  11   2    0.53    0.62
   0 -11  -2    2.17    1.77
   0  11   2    1.43    1.50
   0 -11  -2    0.51    1.75
   0  11   2    1.47    1.69
   0 -11  -2    1.27    1.44
   0  11   2    2.93    1.90
   0 -11  -3    3.03    1.13
   0  11   3    3.66    1.23
   0 -11  -3    1.90    1.67
   0  11   3    1.68    1.88
   0 -11  -3    2.79    1.92
   0  11   3    0.57    1.61
   0 -11  -3    1.62    1.52
   0  11   3    4.15    2.35
   0 -11  -4    0.07    0.69
   0  11   4    0.60    0.71
   0 -11  -4    0.86    2.17
   0  11   4    1.44    2.18
   0 -11  -4   -0.46    1.78
   0  11   4    1.42    1.74
   0 -11  -4    1.00    1.42
   0  11   4    0.52    1.46
   0 -11  -5    2.49    1.07
   0  11   5    2.11    0.94
   0 -11  -5    0.46    2.76
   0  11   5   -0.55    3.37
   0 -11  -5    0.37    1.47
   0  11   5    0.88    1.76
   0 -11  -5    0.53    1.45
   0  11   5    0.60    1.48
   0 -11  -6    2.21    1.01
   0  11   6    2.27    0.96
   0 -11  -6    2.15    3.81
   0 -11  -6    2.11    1.65
   0  11   6    3.53    1.90
   0 -11  -6    1.61    1.64
   0  11   6    4.18    2.42
   0 -11  -7    1.85    0.90
   0  11   7    2.35    0.98
   0 -11  -7    2.77    1.79
   0  11   7    2.34    1.88
   0 -11  -7    2.47    1.94
   0  11   7    1.83    1.77
   0 -11  -8    1.61    0.84
   0  11   8    1.51    0.79
   0 -11  -8    1.65    1.78
   0  11   8    2.10    1.85
   0 -11  -8    2.24    1.98
   0  11   8    2.41    2.00
   0 -11  -9    1.58    0.83
   0  11   9    1.94    0.89
   0 -11  -9    1.25    1.82
   0  11   9    2.33    2.45
   0 -11  -9   -0.97    1.77
   0  11   9    3.04    2.32
   0 -11 -10    0.88    0.71
   0  11  10    1.61    0.82
   0 -11 -10    1.53    2.42
   0  11  10    0.66    2.69
   0 -11 -10    1.27    2.24
   0  11  10    1.53    2.16
   0 -11 -11    5.67    1.71
   0  11  11    4.61    1.45
   0 -11 -11    5.40    3.13
   0  11  11    7.13    4.35
   0 -11 -11    4.30    3.17
   0  11  11    4.95    3.22
   0 -11 -12   34.54    8.61
   0  11  12   38.97    9.68
   0 -11 -12   37.64   10.01
   0  11  12   33.80    9.51
   0 -11 -12   43.10   19.44
   0  11  12   38.07   17.21
   0 -11 -13    2.18    1.04
   0  11  13    1.06    0.86
   0 -11 -13    0.99    3.78
   0 -11 -13    5.06    3.62
   0  11  13    4.18    3.30
   0 -11 -14   17.96    4.65
   0  11  14   17.01    4.41
   0 -11 -14   18.09    8.63
   0  11  14   16.13    7.75
   0 -11 -15    1.31    0.89
   0  11  15    1.01    0.82
   0 -11 -15    3.23    2.77
   0  11  15   -0.40    2.25
   0 -11 -16    3.52    1.34
   0  11  16    4.37    1.50
   0 -11 -16    2.41    2.32
   0  11  16    0.24    2.10
   0 -11 -17    0.63    0.87
   0  11  17    0.31    0.81
   0 -11 -17   -0.01    1.94
   0  11  17    0.10    2.01
   0 -11 -18    0.07    0.87
   0  11  18    0.56    0.87
   0 -11 -18   -0.55    1.92
   0 -11 -19    0.11    0.84
   0  11  19    0.39    0.87
   0 -11 -19   -2.45    2.45
   0 -11 -20    0.20    0.97
   0  11  20    0.62    0.93
   0 -11 -20   -0.98    2.16
   0 -11 -21    0.14    1.01
   0  11  21    0.25    0.95
   0 -11 -21    0.20    2.20
   0 -11 -22    1.50    1.05
   0  11  22    1.10    1.07
   0 -11 -22    2.45    2.54
   0 -11 -23    0.28    0.77
   0  11  23    0.17    0.84
   0 -11 -23   -1.45    2.22
   0  11  23    0.45    2.51
   0 -11 -24    0.95    0.93
   0  11  24    1.98    1.15
   0 -11 -24   -0.30    2.22
   0  11  24   -0.72    2.33
   0 -11 -25    0.10    0.82
   0  11  25    0.32    0.84
   0 -11 -25    0.33    2.22
   0  11  25   -0.88    2.41
   0 -11 -26    0.95    0.94
   0  11  26    0.56    0.91
   0 -11 -26   -0.29    5.88
   0  11  26    0.07    2.42
   0 -11 -27    0.21    0.79
   0  11  27    0.04    0.84
   0 -11 -27   -2.63    2.48
   0  11  27    1.51    2.55
   0 -11 -28    0.21    0.81
   0  11  28    0.86    0.88
   0 -11 -28   -0.03    2.34
   0  11  28    0.85    2.57
   0 -11 -29    0.24    0.79
   0  11  29   -0.02    0.84
   0 -11 -29   -0.06    2.65
   0  11  29   -2.51    2.89
   0 -11 -30    1.16    0.96
   0  11  30    1.23    1.03
   0 -11 -30   -0.20    2.65
   0  11  30    4.05    3.55
   0 -11 -31    0.33    0.81
   0  11  31    0.32    0.88
   0 -11 -31    1.23    2.86
   0  12 -21   -0.31    2.03
   0  12 -20    0.89    1.97
   0  12 -19    0.86    1.24
   0 -12  19    0.06    1.91
   0  12 -18    1.01    1.22
   0 -12  18    0.72    1.97
   0 -12  17    5.19    1.79
   0  12 -17    3.57    1.52
   0 -12  17    4.40    2.82
   0 -12  16    6.62    2.10
   0  12 -16    3.97    1.63
   0 -12  16    2.12    2.20
   0 -12  15    4.41    1.58
   0  12 -15    2.38    1.36
   0 -12  15    2.58    2.18
   0 -12  14    0.23    0.94
   0  12 -14    2.41    1.34
   0 -12  14    2.25    2.08
   0 -12  13    4.98    1.66
   0  12 -13    3.84    1.77
   0 -12  13    4.13    2.59
   0 -12  12    5.07    1.73
   0  12 -12    4.48    1.87
   0 -12  12    3.19    2.22
   0 -12  11    1.33    1.07
   0  12 -11    1.48    1.34
   0 -12  11    1.56    1.68
   0 -12  10    1.40    1.06
   0  12 -10    1.95    1.36
   0 -12  10    0.39    1.42
   0  12 -10    1.28    1.76
   0 -12   9    1.50    1.12
   0  12  -9    1.28    1.19
   0 -12   9    2.20    1.69
   0  12  -9    1.47    1.57
   0 -12   8    0.87    0.90
   0 -12   8    0.77    1.01
   0  12  -8    0.17    1.05
   0 -12   8    0.08    1.18
   0  12  -8    1.26    1.49
   0 -12   7    1.51    0.93
   0  12  -7    1.55    0.91
   0 -12   7    0.96    0.98
   0  12  -7    0.73    1.05
   0 -12   7    1.01    1.33
   0  12  -7    0.67    1.39
   0 -12   6    0.52    0.73
   0  12  -6    1.13    0.78
   0 -12   6    0.86    1.05
   0  12  -6    1.16    1.12
   0 -12   6    1.10    1.32
   0  12  -6    0.00    1.27
   0 -12   5    2.59    1.04
   0  12  -5    1.76    0.86
   0 -12   5    0.88    1.11
   0  12  -5    0.76    1.22
   0 -12   5    1.68    1.45
   0  12  -5    2.37    1.68
   0 -12   4    0.99    0.75
   0  12  -4    1.47    0.76
   0 -12   4    1.58    1.32
   0  12  -4    0.53    1.44
   0 -12   4    1.65    1.38
   0  12  -4    0.01    1.18
   0 -12   3    3.49    1.20
   0  12  -3    4.38    1.35
   0 -12   3    1.38    1.49
   0  12  -3    1.90    1.70
   0 -12   3   -0.38    1.10
   0  12  -3    0.84    1.32
   0 -12   2    0.80    0.67
   0  12  -2    0.51    0.62
   0 -12   2    0.14    1.72
   0  12  -2    0.19    1.70
   0 -12   2    0.01    1.13
   0  12  -2    0.63    1.33
   0 -12   1    3.05    1.09
   0  12  -1    2.82    1.03
   0 -12   1    1.04    2.06
   0  12  -1    1.33    1.93
   0 -12   1    2.26    1.60
   0  12  -1    3.23    2.00
   0 -12   0    0.18    0.61
   0  12   0    1.34    0.73
   0 -12   0    0.30    2.23
   0  12   0    2.42    1.91
   0  12   0    1.59    2.11
   0 -12   0    2.02    1.51
   0  12   0    1.92    1.62
   0 -12  -1    3.48    1.20
   0  12   1    3.83    1.26
   0 -12  -1    2.56    2.07
   0  12   1    0.79    1.45
   0 -12  -1    2.72    2.24
   0  12   1    2.55    2.20
   0 -12  -1    1.97    1.48
   0  12   1    1.10    1.45
   0 -12  -2    0.83    0.69
   0  12   2    1.45    0.76
   0 -12  -2    0.62    1.77
   0  12   2    1.24    1.76
   0 -12  -2    1.07    2.22
   0  12   2    0.95    2.07
   0 -12  -2    1.52    1.54
   0  12   2    2.56    1.84
   0 -12  -3    4.68    1.46
   0  12   3    5.38    1.61
   0 -12  -3   -0.20    1.67
   0  12   3    2.02    2.01
   0 -12  -3    3.89    2.52
   0  12   3    1.48    2.05
   0 -12  -3    2.65    1.87
   0  12   3    4.78    2.66
   0 -12  -4    0.75    0.71
   0  12   4    0.47    0.66
   0 -12  -4    0.96    2.02
   0  12   4    3.02    2.38
   0 -12  -4    1.12    2.21
   0  12   4    1.74    2.03
   0 -12  -4    0.78    1.46
   0  12   4    1.67    1.75
   0 -12  -5    3.19    1.18
   0  12   5    3.15    1.12
   0 -12  -5    1.18    2.36
   0  12   5   -0.20    2.81
   0 -12  -5    3.35    2.10
   0  12   5    2.22    2.17
   0 -12  -5    3.85    2.39
   0  12   5    2.35    2.04
   0 -12  -6    0.99    0.84
   0  12   6    0.83    0.76
   0 -12  -6    1.49    2.96
   0  12   6    2.40    3.39
   0 -12  -6    2.05    1.85
   0  12   6   -0.48    1.96
   0 -12  -6    1.14    1.75
   0  12   6    0.54    1.78
   0 -12  -7    3.96    1.38
   0  12   7    4.05    1.36
   0 -12  -7    0.02    3.12
   0 -12  -7    1.87    2.00
   0  12   7    0.63    2.04
   0 -12  -7    3.02    2.27
   0  12   7    0.27    1.83
   0 -12  -8    1.19    0.88
   0  12   8    1.02    0.81
   0 -12  -8    2.60    2.23
   0  12   8    0.62    2.16
   0 -12  -8    0.69    1.88
   0  12   8    0.74    2.02
   0 -12  -9    3.00    1.25
   0  12   9    2.92    1.19
   0 -12  -9    2.27    1.97
   0  12   9    4.08    2.47
   0 -12  -9    3.15    2.51
   0  12   9    2.39    2.35
   0 -12 -10    7.89    2.25
   0  12  10    7.03    2.08
   0 -12 -10    9.88    3.40
   0  12  10    8.25    3.40
   0 -12 -10    5.24    3.26
   0  12  10    4.32    2.99
   0 -12 -11    1.26    0.82
   0  12  11    1.41    0.87
   0 -12 -11    2.58    2.66
   0  12  11    2.32    2.89
   0 -12 -11    4.03    2.99
   0  12  11    1.03    2.42
   0 -12 -12    7.14    2.08
   0  12  12    7.37    2.10
   0 -12 -12    7.77    3.61
   0  12  12    9.95    4.42
   0 -12 -12    8.01    4.39
   0 -12 -13    0.46    0.82
   0  12  13    0.48    0.77
   0 -12 -13   -0.25    3.16
   0  12  13    1.45    3.66
   0 -12 -13   -0.44    2.23
   0 -12 -14    4.64    1.60
   0  12  14    3.73    1.38
   0 -12 -14    3.98    3.54
   0 -12 -14    4.79    3.01
   0 -12 -15    0.85    0.95
   0  12  15    1.14    0.94
   0 -12 -15   -0.60    1.85
   0 -12 -16    0.96    1.02
   0  12  16    1.17    1.01
   0 -12 -16   -0.69    1.87
   0 -12 -17    0.14    0.92
   0  12  17    0.32    0.91
   0 -12 -17    0.32    1.99
   0 -12 -18    0.80    0.96
   0  12  18    1.64    1.08
   0 -12 -18    0.40    1.97
   0 -12 -19    0.72    0.91
   0  12  19    0.64    0.91
   0 -12 -19   -0.46    1.86
   0  12  19   -0.05    1.90
   0 -12 -20    0.58    0.90
   0  12  20    0.20    0.84
   0 -12 -20    1.53    2.16
   0  12  20    1.23    2.37
   0 -12 -21    0.56    0.81
   0  12  21    0.48    0.89
   0 -12 -21   -0.20    2.04
   0  12  21   -1.91    2.48
   0 -12 -22    0.87    0.89
   0  12  22    0.59    0.88
   0 -12 -22   -0.24    2.31
   0  12  22   -3.01    2.57
   0 -12 -23    0.24    0.78
   0  12  23    0.78    0.94
   0 -12 -23    1.18    2.55
   0  12  23   -1.35    2.50
   0 -12 -24    0.78    0.87
   0  12  24    0.71    0.98
   0 -12 -24   -0.11    2.51
   0  12  24    2.50    2.95
   0 -12 -25    0.40    0.79
   0  12  25    0.68    0.91
   0 -12 -25   -1.12    2.63
   0  12  25    1.91    2.95
   0 -12 -26    0.87    0.88
   0  12  26    0.09    0.88
   0 -12 -26   -0.29    2.68
   0  12  26   -0.20    2.70
   0 -12 -27    0.46    0.86
   0  12  27    0.74    0.94
   0 -12 -27    0.00    2.83
   0  12  27   -1.00    2.84
   0 -12 -28    0.60    0.86
   0  12  28    0.93    0.92
   0 -12 -28   -0.61    3.08
   0  12  28    0.61    3.19
   0 -13  18    1.05    1.34
   0  13 -18    7.97    2.59
   0 -13  18   -0.20    2.10
   0  13 -18   -0.59    2.14
   0 -13  17    2.45    1.43
   0  13 -17    3.01    1.59
   0 -13  17    0.27    2.15
   0  13 -17    1.49    2.27
   0 -13  16    0.95    1.20
   0  13 -16    0.47    1.27
   0 -13  16   -0.05    2.08
   0  13 -16    1.80    2.29
   0 -13  15    2.30    1.29
   0  13 -15    2.39    1.47
   0 -13  15    2.38    2.24
   0  13 -15    2.26    2.41
   0 -13  14    1.88    1.23
   0  13 -14    1.59    1.49
   0 -13  14   -0.19    1.94
   0  13 -14    2.64    2.35
   0 -13  13    0.51    1.10
   0  13 -13    0.16    1.34
   0 -13  13    1.41    1.97
   0  13 -13    1.38    2.08
   0 -13  12    1.16    1.13
   0  13 -12    0.12    1.33
   0 -13  12    0.02    1.63
   0  13 -12    2.93    2.33
   0 -13  11    0.47    1.11
   0  13 -11    1.05    1.39
   0 -13  11    1.40    1.76
   0  13 -11    1.71    2.03
   0 -13  10    0.24    1.23
   0  13 -10    1.13    1.35
   0 -13  10    0.23    1.63
   0 -13   9   -0.20    1.16
   0  13  -9    0.76    1.28
   0 -13   9    0.31    1.46
   0 -13   8    0.73    0.83
   0 -13   8    0.55    1.12
   0  13  -8   -0.37    1.24
   0 -13   8   -1.21    1.50
   0 -13   7    0.88    0.93
   0  13  -7    1.14    0.94
   0 -13   7    0.49    1.13
   0  13  -7    0.31    1.35
   0 -13   7    0.16    1.46
   0 -13   6    1.96    1.05
   0  13  -6    1.66    1.06
   0 -13   6    0.92    1.23
   0  13  -6    1.14    1.32
   0 -13   6    1.82    1.66
   0 -13   5    1.01    0.78
   0  13  -5    1.24    0.88
   0 -13   5    0.89    1.19
   0  13  -5   -0.01    1.31
   0 -13   5    1.68    1.57
   0 -13   4    0.30    0.70
   0  13  -4    0.96    0.76
   0 -13   4    0.90    1.20
   0  13  -4   -0.78    1.47
   0 -13   4    1.12    1.35
   0 -13   3    2.67    1.13
   0  13  -3    2.66    1.08
   0 -13   3    2.15    1.52
   0  13  -3    0.15    1.74
   0 -13   3    1.55    1.45
   0 -13   2    2.98    1.19
   0  13  -2    0.71    0.78
   0 -13   2    1.10    1.70
   0  13  -2    0.06    1.91
   0 -13   2    2.08    1.59
   0 -13   1    2.12    1.07
   0  13  -1    2.50    1.09
   0 -13   1    1.68    2.09
   0  13  -1    0.53    2.14
   0 -13   1    3.63    2.12
   0 -13   0    0.31    0.81
   0  13   0    0.60    0.81
   0 -13   0    1.43    2.34
   0  13   0    2.49    2.00
   0  13   0    1.09    2.49
   0 -13   0    1.82    1.55
   0 -13  -1    1.72    0.96
   0  13   1    2.74    1.15
   0 -13  -1    2.66    1.89
   0  13   1    0.50    1.48
   0 -13  -1    3.17    2.70
   0  13   1    1.89    2.49
   0 -13  -1    1.47    1.47
   0 -13  -2    1.37    0.91
   0  13   2    1.37    0.89
   0 -13  -2    1.88    1.44
   0  13   2   -0.25    1.65
   0 -13  -2    2.28    2.64
   0  13   2    1.02    2.44
   0 -13  -2    0.45    1.40
   0 -13  -3    1.83    0.98
   0  13   3    1.60    0.93
   0 -13  -3    2.84    1.70
   0  13   3    0.90    1.82
   0 -13  -3    2.54    2.74
   0  13   3    2.43    2.46
   0 -13  -3   -1.97    1.74
   0 -13  -4    0.57    0.82
   0  13   4    0.84    0.82
   0 -13  -4    0.99    1.67
   0  13   4    0.84    2.08
   0 -13  -4    2.87    2.71
   0  13   4    0.47    2.30
   0 -13  -4    0.27    1.56
   0 -13  -5    2.53    1.13
   0  13   5    1.91    0.98
   0 -13  -5    1.55    2.00
   0  13   5    1.44    2.40
   0 -13  -5    3.44    2.55
   0  13   5    0.91    2.52
   0 -13  -5   -0.84    1.58
   0 -13  -6    0.61    0.86
   0  13   6    0.62    0.81
   0 -13  -6    0.50    2.20
   0  13   6    1.14    2.73
   0 -13  -6    3.00    2.34
   0  13   6    0.89    2.52
   0 -13  -6    2.17    1.90
   0 -13  -7    2.51    1.21
   0  13   7    2.87    1.22
   0 -13  -7    1.02    2.50
   0 -13  -7    3.88    2.50
   0  13   7    1.92    2.51
   0 -13  -7    1.70    1.86
   0 -13  -8    2.33    1.18
   0  13   8    1.86    1.05
   0 -13  -8    3.86    2.65
   0  13   8    1.61    2.65
   0 -13  -8    0.14    1.76
   0 -13  -9    0.74    0.90
   0  13   9    1.02    0.90
   0 -13  -9    2.82    2.72
   0  13   9   -1.63    2.68
   0 -13  -9    2.22    2.15
   0 -13 -10   -0.09    0.81
   0  13  10    0.93    0.85
   0 -13 -10    1.90    2.66
   0  13  10    0.10    2.81
   0 -13 -10    0.86    2.03
   0 -13 -11    0.80    0.87
   0  13  11    0.42    0.80
   0 -13 -11   -0.06    2.84
   0  13  11   -1.76    3.06
   0 -13 -11   -1.41    2.01
   0  13  11    1.05    2.12
   0 -13 -12    1.33    0.98
   0  13  12    1.20    0.89
   0 -13 -12   -0.14    3.06
   0  13  12    1.49    3.35
   0 -13 -12    0.82    1.98
   0  13  12    1.61    2.11
   0 -13 -13   -0.04    0.82
   0  13  13    0.54    0.82
   0 -13 -13    1.52    3.26
   0  13  13   -0.44    3.73
   0 -13 -13   -0.14    1.90
   0  13  13    0.47    1.88
   0 -13 -14   -0.06    0.79
   0  13  14    0.72    0.85
   0 -13 -14    1.82    3.56
   0  13  14   -0.23    3.90
   0 -13 -14   -1.43    2.03
   0  13  14    0.62    1.98
   0 -13 -15    1.21    0.97
   0  13  15    1.26    0.96
   0 -13 -15    2.29    3.73
   0 -13 -15   -2.26    2.10
   0  13  15    1.67    2.10
   0 -13 -16    0.38    0.85
   0  13  16    0.64    0.89
   0 -13 -16   -1.82    2.00
   0  13  16   -0.07    1.79
   0 -13 -17    0.47    0.88
   0  13  17    1.02    0.96
   0 -13 -17   -0.31    1.98
   0  13  17   -1.17    2.06
   0 -13 -18    0.78    0.92
   0  13  18    0.51    0.90
   0 -13 -18    0.72    2.04
   0  13  18    1.63    2.20
   0 -13 -19    0.51    0.90
   0  13  19    0.80    0.93
   0 -13 -19   -0.77    2.13
   0  13  19   -0.42    2.06
   0 -13 -20    0.23    0.82
   0  13  20    0.09    0.86
   0 -13 -20    2.45    2.56
   0  13  20   -0.33    2.17
   0 -13 -21    0.57    0.85
   0  13  21    0.88    0.95
   0 -13 -21   -1.68    2.35
   0  13  21    2.80    2.68
   0 -13 -22    0.37    0.81
   0  13  22   -0.13    0.82
   0 -13 -22    1.93    2.53
   0  13  22    1.84    2.74
   0 -13 -23    0.12    0.78
   0  13  23    0.30    0.80
   0 -13 -23   -1.37    2.54
   0  13  23    2.31    3.12
   0 -13 -24    0.93    0.94
   0  13  24    0.19    0.86
   0 -13 -24    1.40    2.93
   0  13  24    1.40    2.84
   0 -13 -25    0.65    0.87
   0  13  25    0.09    0.84
   0 -13 -25   -1.61    3.05
   0  13  25   -1.92    3.29
   0 -14  13    0.77    1.34
   0  14 -13    1.21    1.52
   0 -14  13    1.13    1.99
   0  14 -13   -0.25    2.15
   0 -14  12    0.45    1.26
   0  14 -12    0.77    1.43
   0 -14  12   -0.84    1.93
   0  14 -12    0.20    2.00
   0 -14  11    0.92    1.67
   0  14 -11    0.25    1.41
   0 -14  11    0.38    1.86
   0  14 -11    0.14    1.88
   0 -14  10    0.11    1.32
   0  14 -10    0.42    1.38
   0 -14  10   -1.33    1.81
   0  14 -10    0.47    1.79
   0 -14   9    0.98    0.80
   0 -14   9    0.47    1.35
   0  14  -9    0.00    1.36
   0 -14   9    1.91    1.92
   0  14  -9    3.47    2.40
   0 -14   8    0.16    0.69
   0  14  -8    0.24    0.68
   0 -14   8    0.64    1.34
   0  14  -8    0.55    1.40
   0 -14   8    0.38    1.62
   0  14  -8    2.82    2.19
   0 -14   7    1.04    0.83
   0  14  -7    0.85    0.80
   0 -14   7    0.49    1.43
   0  14  -7    0.48    1.47
   0 -14   7   -0.36    1.65
   0  14  -7   -0.51    1.70
   0 -14   6   -0.02    0.69
   0  14  -6   -0.27    0.71
   0 -14   6   -0.01    1.44
   0  14  -6    0.75    1.51
   0 -14   6   -0.03    1.63
   0  14  -6    0.67    1.73
   0 -14   5    0.45    0.71
   0  14  -5    0.52    0.72
   0 -14   5   -0.04    1.47
   0  14  -5    0.06    1.81
   0 -14   5   -1.20    1.66
   0  14  -5    1.11    1.77
   0 -14   4    1.10    0.81
   0  14  -4    0.63    0.73
   0 -14   4   -0.75    1.67
   0  14  -4    0.97    1.84
   0 -14   4    2.49    2.00
   0  14  -4    0.85    1.70
   0 -14   3    1.05    0.82
   0  14  -3    0.97    0.77
   0 -14   3    1.17    1.90
   0  14  -3    1.30    1.99
   0 -14   3    1.66    1.82
   0  14  -3   -0.38    1.72
   0 -14   2    0.78    0.79
   0  14  -2    0.68    0.75
   0 -14   2    0.98    2.09
   0  14  -2    0.21    1.99
   0 -14   2    0.94    1.70
   0  14  -2   -0.65    1.77
   0 -14   1    1.37    0.88
   0  14  -1    2.03    0.95
   0 -14   1    0.35    2.21
   0  14  -1    1.34    2.13
   0 -14   1    1.41    1.79
   0  14  -1    0.70    1.83
   0 -14   0   -0.27    0.73
   0  14   0    0.91    0.75
   0 -14   0    0.75    2.39
   0  14   0    0.33    2.02
   0  14   0   -1.62    3.00
   0 -14   0    2.88    2.21
   0  14   0    2.52    2.20
   0 -14  -1    0.95    0.81
   0  14   1    0.98    0.79
   0 -14  -1    0.29    2.00
   0  14   1    0.75    1.72
   0 -14  -1    0.31    3.18
   0  14   1   -0.85    2.97
   0 -14  -1    3.39    2.23
   0  14   1    0.03    1.78
   0 -14  -2   -0.15    0.71
   0  14   2    0.38    0.72
   0 -14  -2   -0.02    1.72
   0  14   2   -0.14    1.83
   0 -14  -2    0.54    3.17
   0  14   2    1.63    3.11
   0 -14  -2    1.99    1.94
   0  14   2   -0.86    1.82
   0 -14  -3    1.47    0.90
   0  14   3    1.61    0.90
   0 -14  -3    0.75    1.77
   0  14   3    0.17    1.89
   0 -14  -3    3.26    3.44
   0  14   3    3.53    3.15
   0 -14  -3    0.33    1.78
   0  14   3    0.63    1.80
   0 -14  -4   -0.19    0.70
   0  14   4    0.36    0.76
   0 -14  -4    0.75    1.79
   0  14   4    1.64    2.12
   0 -14  -4    2.50    3.43
   0  14   4    0.53    2.98
   0 -14  -4    1.99    2.01
   0  14   4   -0.88    1.80
   0 -14  -5    2.33    1.08
   0  14   5    1.67    0.95
   0 -14  -5    0.80    2.02
   0  14   5   -0.12    2.25
   0 -14  -5    1.66    3.37
   0  14   5    0.83    3.06
   0 -14  -5    2.11    2.09
   0  14   5    1.11    1.88
   0 -14  -6    0.43    0.80
   0  14   6    0.78    0.80
   0 -14  -6    0.63    2.18
   0  14   6   -0.68    2.61
   0 -14  -6    0.35    2.88
   0  14   6   -0.17    3.21
   0 -14  -6    1.64    1.92
   0  14   6   -0.31    1.82
   0 -14  -7    0.57    0.84
   0  14   7    0.66    0.82
   0 -14  -7    1.04    2.50
   0  14   7   -0.70    2.82
   0 -14  -7    1.32    2.87
   0  14   7    0.42    2.98
   0 -14  -7    0.98    1.88
   0  14   7   -0.54    1.80
   0 -14  -8    0.67    0.84
   0  14   8    0.56    0.85
   0 -14  -8    1.20    2.68
   0 -14  -8    0.78    3.01
   0  14   8   -1.05    3.07
   0 -14  -8    0.40    1.83
   0  14   8    0.31    1.88
   0 -14  -9    0.57    0.87
   0  14   9    0.65    0.86
   0 -14  -9    0.85    3.09
   0  14   9   -1.17    3.08
   0 -14  -9    3.10    2.41
   0  14   9    1.68    1.93
   0 -14 -10    0.74    0.86
   0  14  10    0.95    0.90
   0 -14 -10    2.37    3.24
   0  14  10    0.42    3.11
   0 -14 -10    0.73    1.79
   0  14  10    0.25    1.82
   0 -14 -11    0.62    0.88
   0  14  11    1.20    0.91
   0 -14 -11    0.19    3.07
   0  14  11   -0.39    3.39
   0 -14 -11   -0.12    1.82
   0  14  11    0.27    1.86
   0 -14 -12    0.15    0.83
   0  14  12    0.57    0.80
   0 -14 -12    1.40    3.36
   0  14  12   -0.41    3.62
   0 -14 -12    0.37    2.05
   0  14  12    1.90    2.02
   0 -14 -13    0.92    0.87
   0  14  13    0.57    0.85
   0 -14 -13   -1.61    3.67
   0  14  13   -1.92    3.96
   0 -14 -13    0.50    2.01
   0  14  13    0.37    1.95
   0 -14 -14    0.57    0.90
   0  14  14    0.76    0.91
   0 -14 -14    1.56    3.92
   0  14  14   -0.70    4.45
   0 -14 -14    0.07    2.18
   0  14  14    1.24    1.98
   0 -14 -15    0.16    0.81
   0  14  15    0.25    0.84
   0 -14 -15    1.40    4.27
   0  14  15   -0.03    4.86
   0 -14 -15   -0.40    2.06
   0  14  15    1.31    2.38
   0 -14 -16    0.21    0.82
   0  14  16    0.83    0.91
   0 -14 -16    0.72    4.55
   0 -14 -16    3.34    2.76
   0  14  16    0.06    2.00
   0 -14 -17    1.01    0.93
   0  14  17    0.79    0.90
   0 -14 -17    2.54    5.10
   0 -14 -17   -0.17    2.23
   0  14  17    2.39    2.48
   0 -14 -18    0.97    0.98
   0  14  18    1.03    0.98
   0 -14 -18    2.54    2.72
   0  14  18    0.36    2.35
   0 -14 -19    0.58    0.94
   0  14  19    0.49    0.92
   0 -14 -19    0.66    2.60
   0  14  19    1.04    2.42
   0 -14 -20    0.19    0.85
   0  14  20   -0.22    0.87
   0 -14 -20    1.69    2.64
   0  14  20   -0.76    2.55
   0 -15   5    0.42    0.75
   0  15  -5    0.68    0.75
   0 -15   5    0.91    1.66
   0  15  -5    1.15    1.84
   0 -15   5    1.07    2.00
   0  15  -5    1.34    2.07
   0 -15   4    0.05    0.70
   0  15  -4   -0.01    0.67
   0 -15   4    0.34    1.76
   0  15  -4   -0.31    1.87
   0 -15   4    1.68    2.06
   0  15  -4   -0.30    1.88
   0 -15   3    0.01    0.73
   0  15  -3    0.39    0.73
   0 -15   3   -0.37    1.94
   0  15  -3    0.26    1.90
   0 -15   3    0.66    1.92
   0  15  -3    1.69    2.15
   0 -15   2    0.46    0.73
   0  15  -2    0.38    0.73
   0 -15   2    0.99    2.10
   0  15  -2   -0.32    2.01
   0 -15   2    0.88    2.00
   0  15  -2    0.04    2.02
   0 -15   1    1.11    0.84
   0  15  -1    1.17    0.83
   0 -15   1    1.50    2.35
   0  15  -1    0.49    2.08
   0 -15   1   -1.64    2.02
   0  15  -1   -0.57    2.01
   0 -15   0    1.10    0.87
   0  15   0    0.82    0.80
   0 -15   0    1.26    2.49
   0  15   0    2.07    2.10
   0  15   0   -0.75    3.93
   0 -15   0    3.54    2.58
   0  15   0   -1.07    2.24
   0 -15  -1    1.05    0.87
   0  15   1    0.61    0.78
   0 -15  -1    0.58    2.09
   0  15   1    0.44    1.75
   0 -15  -1   -0.61    4.04
   0  15   1    1.38    3.95
   0 -15  -1    0.66    1.88
   0  15   1   -0.09    2.13
   0 -15  -2    0.83    0.87
   0  15   2    0.58    0.78
   0 -15  -2   -0.08    2.14
   0  15   2    0.04    1.86
   0 -15  -2    0.14    3.93
   0  15   2    2.16    4.19
   0 -15  -2    1.85    2.26
   0  15   2   -1.09    2.08
   0 -15  -3    0.71    0.84
   0  15   3    1.17    0.89
   0 -15  -3    1.25    1.96
   0  15   3    0.93    2.02
   0 -15  -3    0.61    4.48
   0  15   3    0.68    4.11
   0 -15  -3   -0.16    2.03
   0  15   3   -0.09    2.00
   0 -15  -4    0.49    0.79
   0  15   4    0.73    0.82
   0 -15  -4    0.48    1.91
   0  15   4    0.35    2.09
   0 -15  -4    2.64    4.63
   0  15   4    1.32    3.99
   0 -15  -4    0.23    2.16
   0  15   4   -1.64    2.20
   0 -15  -5    0.79    0.85
   0  15   5    1.36    0.95
   0 -15  -5    0.55    2.15
   0  15   5    0.10    2.24
   0 -15  -5    2.55    4.35
   0  15   5   -0.51    4.06
   0 -15  -5    0.43    2.00
   0  15   5    2.15    2.36
   0 -15  -6    0.99    0.83
   0  15   6    0.58    0.83
   0 -15  -6    0.10    2.27
   0  15   6    1.18    2.63
   0 -15  -6   -0.47    3.96
   0  15   6    0.85    4.13
   0 -15  -6    0.24    2.07
   0  15   6   -0.40    2.06
   0 -15  -7    0.78    0.87
   0  15   7    0.34    0.81
   0 -15  -7    0.08    2.55
   0  15   7    0.10    2.86
   0 -15  -7   -0.45    3.61
   0  15   7   -2.05    4.00
   0 -15  -7   -0.16    2.11
   0  15   7    2.87    2.45
   0 -15  -8    0.79    0.93
   0  15   8    0.44    0.85
   0 -15  -8   -0.66    2.84
   0 -15  -8    1.97    3.83
   0  15   8   -1.26    3.83
   0 -15  -8   -0.34    2.11
   0  15   8   -0.45    1.99
   0 -15  -9    0.42    0.85
   0  15   9    0.27    0.79
   0 -15  -9   -1.90    3.01
   0 -15  -9    1.61    3.94
   0  15   9    0.69    3.95
   0 -15  -9   -1.08    2.08
   0  15   9    0.72    2.10
   0 -15 -10    0.26    0.88
   0  15  10   -0.06    0.81
   0 -15 -10    3.28    4.33
   0  15  10   -1.22    3.33
   0 -15 -10    3.56    2.70
   0  15  10    0.69    2.05
   0 -15 -11    0.99    0.98
   0  15  11    0.79    0.88
   0 -15 -11   -0.07    2.16
   0  15  11   -1.99    2.20
   0 -15 -12    0.72    0.91
   0  15  12    0.63    0.86
   0 -15 -12   -0.58    2.15
   0  15  12    1.35    2.23
   0 -15 -13    0.33    0.85
   0  15  13    0.58    0.88
   0 -15 -13    2.26    2.64
   0  15  13    0.83    2.26
   0 -15 -14    0.57    0.81
   0  15  14   -0.30    0.82
   0 -15 -14    0.55    2.54
   0  15  14    0.33    2.22
  -1  15  10   -0.03    0.82
   1 -15 -10    0.08    0.85
  -1  15  10    1.52    2.19
   1 -15 -10    1.63    2.19
  -1  15   9    0.39    0.86
   1 -15  -9    0.46    0.89
   1 -15  -9   -0.58    3.16
  -1  15   9   -0.50    1.88
   1 -15  -9    0.92    2.17
  -1  15   8    0.16    0.80
   1 -15  -8    0.44    0.84
  -1  15   8   -0.01    3.17
   1 -15  -8    0.17    2.92
  -1  15   8   -0.77    2.02
   1 -15  -8   -1.75    2.11
  -1  15   7    0.27    0.76
   1 -15  -7    0.19    0.84
  -1  15   7    0.93    2.84
   1 -15  -7    1.11    2.59
  -1  15   7   -0.37    2.03
   1 -15  -7   -0.54    2.00
  -1  15   6    0.36    0.77
   1 -15  -6    0.25    0.83
  -1  15   6    1.19    2.52
   1 -15  -6   -0.57    2.39
  -1  15   6   -0.34    1.85
   1 -15  -6   -0.26    2.07
  -1  15   5   -0.16    0.77
   1 -15  -5    0.11    0.79
  -1  15   5    0.35    2.27
   1 -15  -5    1.19    2.19
  -1  15   5   -0.87    2.12
   1 -15  -5   -1.16    2.12
  -1  15   4    0.17    0.78
   1 -15  -4    0.50    0.81
  -1  15   4   -1.30    2.17
   1 -15  -4    0.71    2.08
  -1  15   4   -2.03    2.19
   1 -15  -4   -1.11    2.06
  -1  15   3    0.30    0.80
   1 -15  -3    0.74    0.87
  -1  15   3   -1.32    2.03
   1 -15  -3    0.25    2.16
  -1  15   3    0.81    2.30
   1 -15  -3    1.44    2.22
  -1  15   2    1.06    0.85
   1 -15  -2    0.81    0.82
  -1  15   2   -0.69    1.98
   1 -15  -2   -0.08    2.36
  -1  15   2    0.08    2.20
   1 -15  -2    2.67    2.43
  -1  15   1    0.42    0.77
   1 -15  -1    0.66    0.81
  -1  15   1    0.52    2.16
   1 -15  -1    0.62    2.29
  -1  15   1   -3.24    2.53
   1 -15  -1    0.39    2.00
  -1  15   0    1.12    0.88
   1 -15   0    1.17    0.91
  -1  15   0    0.02    2.07
   1 -15   0    0.21    2.64
  -1  15   0   -1.55    2.26
   1 -15   0    2.07    2.33
  -1  15  -1    2.01    0.99
   1 -15   1    1.82    0.99
  -1  15  -1    0.63    2.18
   1 -15   1    0.26    2.56
  -1  15  -1    0.27    2.04
   1 -15   1    4.36    2.96
  -1  15  -2    0.35    0.74
   1 -15   2    0.35    0.75
  -1  15  -2    1.72    2.24
   1 -15   2    0.92    2.32
  -1  15  -2    1.90    2.34
   1 -15   2    0.97    2.05
  -1  15  -3    0.60    0.73
   1 -15   3    0.23    0.72
  -1  15  -3   -0.29    2.04
   1 -15   3   -0.06    2.20
  -1  15  -3   -0.13    1.94
   1 -15   3    0.28    1.89
  -1  14  19   -0.11    0.87
   1 -14 -19    0.44    0.89
  -1  14  19    1.77    2.73
   1 -14 -19    1.35    2.57
  -1  14  18    0.08    0.85
   1 -14 -18   -0.12    0.83
  -1  14  18    1.16    2.34
   1 -14 -18   -1.65    2.34
  -1  14  17    0.52    0.85
   1 -14 -17    0.50    0.84
  -1  14  17    0.50    6.49
  -1  14  17   -0.22    2.27
   1 -14 -17    1.44    2.34
  -1  14  16    0.18    0.77
   1 -14 -16    0.29    0.80
  -1  14  16   -1.27    5.35
   1 -14 -16    0.35    4.94
  -1  14  16   -0.06    2.09
   1 -14 -16    1.73    2.31
  -1  14  15    0.31    0.85
   1 -14 -15    0.55    0.84
  -1  14  15    1.34    4.91
   1 -14 -15    2.38    4.59
  -1  14  15   -1.35    2.09
   1 -14 -15    0.94    2.19
  -1  14  14    0.39    0.81
   1 -14 -14   -0.07    0.79
  -1  14  14    1.77    4.40
   1 -14 -14   -2.33    4.10
  -1  14  14    2.47    2.36
   1 -14 -14   -0.39    2.16
  -1  14  13    0.51    0.85
   1 -14 -13    0.43    0.78
  -1  14  13   -0.09    4.02
   1 -14 -13   -0.53    3.70
  -1  14  13   -0.89    1.92
   1 -14 -13    2.75    2.51
  -1  14  12    0.07    0.79
   1 -14 -12    0.60    0.82
  -1  14  12    1.42    3.74
   1 -14 -12    4.36    3.71
  -1  14  12   -2.47    2.11
   1 -14 -12   -1.58    2.02
  -1  14  11    0.07    0.75
   1 -14 -11    0.32    0.80
  -1  14  11   -2.26    3.48
   1 -14 -11    0.05    3.54
  -1  14  11   -0.66    1.89
   1 -14 -11   -1.32    1.88
  -1  14  10    0.57    0.82
   1 -14 -10    0.60    0.87
  -1  14  10    3.10    3.56
   1 -14 -10    0.80    3.46
  -1  14  10   -0.39    1.77
   1 -14 -10   -0.38    1.74
  -1  14   9    0.00    0.81
   1 -14  -9    0.44    0.82
   1 -14  -9   -0.28    2.85
  -1  14   9    3.11    3.45
   1 -14  -9    2.22    3.43
  -1  14   9    1.89    1.96
   1 -14  -9   -0.29    1.71
  -1  14   8   -0.31    0.80
   1 -14  -8   -0.30    0.78
  -1  14   8    0.03    2.94
   1 -14  -8    0.12    2.76
  -1  14   8    0.51    3.26
   1 -14  -8    1.39    3.23
  -1  14   8    1.14    1.89
   1 -14  -8    0.16    1.71
  -1  14   7    0.95    0.93
   1 -14  -7    0.54    0.91
  -1  14   7   -0.35    2.62
   1 -14  -7   -0.50    2.37
  -1  14   7    1.03    3.48
   1 -14  -7    0.10    3.04
  -1  14   7   -1.92    1.91
   1 -14  -7    1.75    1.96
  -1  14   6    0.37    0.80
   1 -14  -6    0.30    0.89
  -1  14   6    0.79    2.42
   1 -14  -6   -0.62    2.17
  -1  14   6    3.27    3.63
   1 -14  -6    0.31    3.45
  -1  14   6   -0.20    1.69
   1 -14  -6   -0.28    1.81
  -1  14   5    0.71    0.82
   1 -14  -5    0.44    0.79
  -1  14   5    0.86    2.14
   1 -14  -5    1.52    2.06
  -1  14   5   -0.46    3.39
   1 -14  -5    0.91    3.60
  -1  14   5    2.95    2.25
   1 -14  -5    0.94    1.83
  -1  14   4    1.46    0.94
   1 -14  -4    0.87    0.85
  -1  14   4    0.08    1.94
   1 -14  -4    0.56    1.78
  -1  14   4    3.26    3.44
   1 -14  -4    1.54    3.83
  -1  14   4    0.38    1.82
   1 -14  -4   -0.84    1.72
  -1  14   3    0.42    0.79
   1 -14  -3    0.51    0.81
  -1  14   3    0.98    1.91
   1 -14  -3    0.54    1.89
  -1  14   3    0.67    3.44
   1 -14  -3   -0.43    3.61
  -1  14   3    1.26    2.01
   1 -14  -3   -1.04    1.76
  -1  14   2    0.23    0.76
   1 -14  -2    0.14    0.76
  -1  14   2   -0.22    1.78
   1 -14  -2    0.67    2.16
  -1  14   2   -1.75    3.43
   1 -14  -2   -2.06    3.36
  -1  14   2   -0.69    1.86
   1 -14  -2    0.44    1.72
  -1  14   1    1.52    0.95
   1 -14  -1    1.29    0.93
  -1  14   1    1.57    2.10
   1 -14  -1    0.10    2.10
  -1  14   1    2.08    3.33
   1 -14  -1    0.72    3.37
  -1  14   1   -0.27    1.84
   1 -14  -1    0.47    1.72
  -1  14   0    0.80    0.81
   1 -14   0    0.88    0.83
  -1  14   0    0.96    2.04
   1 -14   0    1.55    2.49
  -1  14   0   -0.18    3.35
  -1  14   0   -1.60    2.00
   1 -14   0    2.91    2.33
  -1  14  -1    0.84    0.79
   1 -14   1    1.01    0.87
  -1  14  -1   -0.15    2.01
   1 -14   1    1.36    2.40
  -1  14  -1    0.90    1.92
   1 -14   1   -0.26    1.69
  -1  14  -2    0.40    0.75
   1 -14   2    0.82    0.80
  -1  14  -2    0.36    2.04
   1 -14   2    0.36    2.22
  -1  14  -2    2.00    2.09
   1 -14   2    2.28    2.00
  -1  14  -3    2.38    1.06
   1 -14   3    2.07    1.02
  -1  14  -3    0.35    1.99
   1 -14   3    2.09    2.22
  -1  14  -3    3.01    2.28
   1 -14   3    0.91    1.77
  -1  14  -4    0.52    0.70
   1 -14   4    0.43    0.72
  -1  14  -4   -0.54    1.92
   1 -14   4    0.03    1.78
  -1  14  -4   -0.12    1.77
   1 -14   4   -0.40    1.62
  -1  14  -5    1.66    0.89
   1 -14   5    1.25    0.84
  -1  14  -5    0.59    1.77
   1 -14   5    0.31    1.64
  -1  14  -5    1.23    1.81
   1 -14   5   -0.55    1.67
  -1  14  -6    0.10    0.66
   1 -14   6    0.19    0.71
  -1  14  -6    0.75    1.66
   1 -14   6   -0.05    1.60
  -1  14  -6    1.28    1.76
   1 -14   6   -0.44    1.56
  -1  14  -7    0.33    0.67
   1 -14   7    0.60    0.75
  -1  14  -7   -0.13    1.56
   1 -14   7    0.56    1.62
  -1  14  -7    0.10    1.71
   1 -14   7    1.11    1.68
  -1  14  -8    0.35    0.67
   1 -14   8    0.18    0.69
  -1  14  -8    0.47    1.50
   1 -14   8   -1.10    1.53
  -1  14  -8    0.13    1.69
   1 -14   8   -0.63    1.69
  -1  14  -9    0.32    0.72
   1 -14   9    0.70    0.77
  -1  14  -9   -0.30    1.39
   1 -14   9    0.87    1.46
  -1  14  -9    1.45    1.92
   1 -14   9   -0.85    1.71
   1 -14  10    1.49    0.95
  -1  14 -10    0.24    1.43
   1 -14  10    0.22    1.46
  -1  14 -10    1.34    1.85
   1 -14  10   -0.49    1.72
  -1  14 -11    0.54    1.47
   1 -14  11   -0.16    1.44
  -1  14 -11    1.92    2.13
   1 -14  11   -0.30    1.77
  -1  13  23    0.24    0.85
   1 -13 -23   -0.09    0.75
  -1  13  23   -0.04    2.91
   1 -13 -23   -1.28    2.84
  -1  13  22    0.23    0.83
   1 -13 -22    0.51    0.83
  -1  13  22   -0.78    2.80
   1 -13 -22    0.22    2.73
  -1  13  21    0.13    0.92
   1 -13 -21    0.28    0.81
  -1  13  21   -3.26    2.67
   1 -13 -21   -0.17    2.29
  -1  13  20    0.31    0.88
   1 -13 -20    0.06    0.81
  -1  13  20    1.01    2.32
   1 -13 -20    0.43    2.26
  -1  13  19    0.98    0.97
   1 -13 -19    0.94    0.92
  -1  13  19   -1.20    2.13
   1 -13 -19   -0.02    2.21
  -1  13  18    1.00    0.96
   1 -13 -18    1.45    1.04
   1 -13 -18    1.11    4.78
  -1  13  18    0.09    2.11
   1 -13 -18   -0.65    2.00
  -1  13  17    0.44    0.87
   1 -13 -17    1.03    0.97
   1 -13 -17   -1.05    4.22
  -1  13  17    1.41    2.17
   1 -13 -17   -0.53    2.01
  -1  13  16    0.21    0.84
   1 -13 -16    0.29    0.84
  -1  13  16   -2.38    4.52
   1 -13 -16    2.11    4.11
  -1  13  16    0.40    1.86
   1 -13 -16   -0.25    2.21
  -1  13  15    0.31    0.85
   1 -13 -15    0.24    0.88
  -1  13  15   -3.31    4.22
   1 -13 -15    3.08    3.84
  -1  13  15    0.60    1.97
   1 -13 -15    3.02    2.34
  -1  13  14    0.11    0.78
   1 -13 -14    0.48    0.83
  -1  13  14    0.87    3.72
   1 -13 -14   -0.29    3.42
  -1  13  14    0.86    1.97
   1 -13 -14    1.25    1.98
  -1  13  13    0.92    0.86
   1 -13 -13    1.28    0.97
  -1  13  13    1.94    3.48
   1 -13 -13   -0.18    3.19
  -1  13  13   -1.02    1.77
   1 -13 -13   -0.63    1.95
  -1  13  12    0.69    0.85
   1 -13 -12    0.73    0.83
  -1  13  12   -1.99    3.15
   1 -13 -12   -1.53    2.87
  -1  13  12   -1.71    1.84
   1 -13 -12   -1.88    2.03
  -1  13  11    0.15    0.79
   1 -13 -11    0.60    0.79
  -1  13  11   -0.63    2.94
   1 -13 -11    1.41    2.69
  -1  13  11   -0.75    1.78
   1 -13 -11    0.57    1.79
  -1  13  10    0.42    0.79
   1 -13 -10    1.40    0.94
  -1  13  10    0.49    2.66
   1 -13 -10    2.35    2.95
  -1  13  10    1.36    1.89
   1 -13 -10    0.15    1.64
  -1  13   9    0.69    0.80
   1 -13  -9    0.22    0.76
  -1  13   9   -1.54    2.81
   1 -13  -9    0.21    2.68
  -1  13   9    0.15    1.69
   1 -13  -9    0.41    1.70
  -1  13   8    0.59    0.84
   1 -13  -8    0.46    0.81
   1 -13  -8   -0.77    2.74
  -1  13   8    0.75    2.65
   1 -13  -8    0.89    2.56
  -1  13   8   -0.22    1.63
   1 -13  -8    1.76    1.82
  -1  13   7   -0.18    0.75
   1 -13  -7    0.08    0.82
  -1  13   7    1.21    2.98
   1 -13  -7   -0.64    2.50
  -1  13   7    1.28    2.76
   1 -13  -7   -0.33    2.50
  -1  13   7   -2.30    1.90
   1 -13  -7   -0.86    1.62
  -1  13   6    0.58    0.79
   1 -13  -6    0.25    0.87
  -1  13   6   -0.49    2.52
   1 -13  -6   -0.16    2.11
  -1  13   6    0.64    2.80
   1 -13  -6   -0.27    2.58
  -1  13   6   -0.10    1.59
   1 -13  -6   -0.69    1.57
  -1  13   5    0.24    0.72
   1 -13  -5    0.47    0.77
  -1  13   5   -0.09    2.09
   1 -13  -5    0.46    1.94
  -1  13   5   -1.00    2.69
   1 -13  -5    1.03    2.97
  -1  13   5   -0.05    1.58
   1 -13  -5    1.05    1.59
  -1  13   4    0.34    0.70
   1 -13  -4    0.30    0.72
  -1  13   4    0.80    2.06
   1 -13  -4    0.27    1.66
  -1  13   4   -0.38    2.65
   1 -13  -4    2.18    2.94
  -1  13   4   -0.22    1.50
   1 -13  -4    2.23    1.80
  -1  13   3    0.32    0.69
   1 -13  -3    0.68    0.72
  -1  13   3    0.40    1.84
   1 -13  -3    0.82    1.71
  -1  13   3    1.83    2.77
   1 -13  -3   -0.04    2.89
  -1  13   3    0.34    1.60
   1 -13  -3   -0.12    1.46
  -1  13   2    0.37    0.70
   1 -13  -2    0.08    0.66
  -1  13   2    0.93    1.82
   1 -13  -2   -0.77    1.52
  -1  13   2    0.83    2.81
   1 -13  -2    0.50    2.82
  -1  13   2   -1.02    1.59
   1 -13  -2   -0.02    1.43
  -1  13   1    0.68    0.72
   1 -13  -1    0.59    0.74
  -1  13   1   -0.20    1.86
   1 -13  -1   -0.75    1.95
  -1  13   1   -0.59    2.70
   1 -13  -1    0.74    2.74
  -1  13   1    1.44    1.71
   1 -13  -1   -0.83    1.43
  -1  13   0    0.18    0.68
   1 -13   0    0.55    0.75
  -1  13   0   -0.73    2.00
   1 -13   0    0.15    2.56
  -1  13   0    0.63    2.72
  -1  13   0    0.01    1.64
   1 -13   0   -0.18    1.48
  -1  13  -1    1.23    0.83
   1 -13   1    1.06    0.82
  -1  13  -1    0.39    2.34
   1 -13   1    0.45    2.41
  -1  13  -1    0.80    1.63
   1 -13   1    1.04    1.53
  -1  13  -2    0.10    0.69
   1 -13   2    0.02    0.70
  -1  13  -2    0.50    2.19
   1 -13   2   -0.09    1.92
  -1  13  -2   -2.24    1.80
   1 -13   2   -0.36    1.30
  -1  13  -3    0.49    0.68
   1 -13   3    0.39    0.71
  -1  13  -3    0.86    1.87
   1 -13   3    0.41    1.76
  -1  13  -3    0.18    1.43
   1 -13   3    0.66    1.29
  -1  13  -4    1.25    0.77
   1 -13   4    0.67    0.75
  -1  13  -4    0.17    1.74
   1 -13   4   -0.10    1.45
  -1  13  -4    1.04    1.47
   1 -13   4    1.42    1.41
  -1  13  -5    0.74    0.70
   1 -13   5    1.10    0.80
  -1  13  -5   -0.10    1.67
   1 -13   5    0.46    1.45
  -1  13  -5   -0.64    1.35
   1 -13   5    1.60    1.51
  -1  13  -6    0.43    0.68
   1 -13   6    0.24    0.70
  -1  13  -6    0.30    1.55
   1 -13   6    0.44    1.48
  -1  13  -6   -1.43    1.57
   1 -13   6   -0.39    1.29
  -1  13  -7    0.17    0.71
   1 -13   7    0.16    0.72
  -1  13  -7    1.11    1.51
   1 -13   7    0.36    1.44
  -1  13  -7    1.57    1.61
   1 -13   7   -0.59    1.39
  -1  13  -8    0.10    0.71
   1 -13   8    0.56    0.79
  -1  13  -8    0.44    1.41
   1 -13   8   -0.13    1.26
  -1  13  -8    0.06    1.41
   1 -13   8    0.05    1.29
   1 -13   9    0.78    0.84
  -1  13  -9    0.82    1.29
   1 -13   9    0.92    1.27
  -1  13  -9    1.09    1.62
   1 -13   9   -1.21    1.50
   1 -13  10    0.22    0.85
  -1  13 -10   -0.14    1.24
   1 -13  10   -0.31    1.28
  -1  13 -10   -0.39    1.63
   1 -13  10   -0.48    1.51
  -1  13 -11    0.49    1.34
   1 -13  11    1.07    1.41
  -1  13 -11    1.92    1.94
   1 -13  11   -0.58    1.51
  -1  13 -12    0.11    1.41
   1 -13  12    0.50    1.26
  -1  13 -12    0.96    1.75
   1 -13  12    2.22    1.87
  -1  13 -13   -1.10    1.52
   1 -13  13    1.33    1.32
  -1  13 -13   -0.17    1.78
   1 -13  13    1.02    1.85
  -1  13 -14    0.20    1.45
   1 -13  14   -0.22    1.26
  -1  13 -14   -0.24    1.82
   1 -13  14   -0.28    1.77
  -1  13 -15   -0.20    1.56
   1 -13  15    1.64    1.37
  -1  13 -15   -1.57    2.04
   1 -13  15    0.35    1.91
  -1  13 -16    0.27    1.53
   1 -13  16    0.46    1.24
  -1  13 -16    0.72    2.03
   1 -13  16    2.20    2.26
  -1  13 -17    1.38    1.50
   1 -13  17    2.00    1.44
  -1  13 -17    3.53    2.71
   1 -13  17    4.59    2.98
  -1  12  27    0.20    0.82
   1 -12 -27    0.26    0.80
  -1  12  27    0.47   17.31
   1 -12 -27   -3.13    3.03
  -1  12  26   -0.04    0.84
   1 -12 -26    0.16    0.79
  -1  12  26   -0.95   50.22
   1 -12 -26    3.51    3.35
  -1  12  25    1.17    0.99
   1 -12 -25    0.73    0.87
  -1  12  25    2.82    3.21
   1 -12 -25    1.63    2.78
  -1  12  24    0.37    0.90
   1 -12 -24    0.62    0.83
  -1  12  24   -0.41    2.88
   1 -12 -24    4.10    4.44
  -1  12  23    0.36    0.85
   1 -12 -23    0.60    0.85
  -1  12  23   -0.54    2.66
   1 -12 -23   -1.91    2.49
  -1  12  22    0.39    0.83
   1 -12 -22    0.59    0.86
  -1  12  22   -1.05    2.29
   1 -12 -22   -1.75    2.49
  -1  12  21    0.71    0.91
   1 -12 -21    0.98    0.93
  -1  12  21    1.38    2.56
   1 -12 -21    2.01    2.50
  -1  12  20    0.30    0.81
   1 -12 -20    0.21    0.85
  -1  12  20    0.56    2.39
   1 -12 -20   -0.13   84.23
  -1  12  19    1.03    1.01
   1 -12 -19    1.47    1.03
  -1  12  19    1.26    2.21
   1 -12 -19    0.93    2.15
  -1  12  18    0.18    0.85
   1 -12 -18    0.11    0.86
  -1  12  18    1.39    2.12
   1 -12 -18   -0.64    1.92
  -1  12  17    0.31    0.88
   1 -12 -17    0.73    0.95
  -1  12  17    0.64    1.97
   1 -12 -17    0.41    1.91
  -1  12  16    0.28    0.81
   1 -12 -16    0.02    0.84
   1 -12 -16   -0.60    3.59
  -1  12  16    0.72    1.98
   1 -12 -16    0.41    1.81
  -1  12  15    0.59    0.86
   1 -12 -15    0.64    0.84
  -1  12  15    0.72    3.81
   1 -12 -15    1.52    3.54
  -1  12  15    0.93    1.91
   1 -12 -15    1.35    1.89
  -1  12  14    0.14    0.79
   1 -12 -14    0.77    0.88
  -1  12  14    1.91    3.78
   1 -12 -14   -0.02    3.26
  -1  12  14   -0.26    1.81
   1 -12 -14    1.48    1.99
  -1  12  13    1.31    0.96
   1 -12 -13    1.57    0.99
  -1  12  13    1.83    3.47
   1 -12 -13    0.29    3.07
  -1  12  13    1.31    2.02
   1 -12 -13    2.70    2.57
  -1  12  12    0.89    0.79
   1 -12 -12    0.62    0.87
  -1  12  12    0.59    3.22
   1 -12 -12    1.80    2.92
  -1  12  12    1.76    2.26
   1 -12 -12    2.21    2.60
  -1  12  11    1.25    0.88
   1 -12 -11    1.30    0.88
  -1  12  11    0.43    2.99
   1 -12 -11    0.11    2.61
  -1  12  11   -0.90    2.01
   1 -12 -11    1.73    2.29
  -1  12  10    0.58    0.80
   1 -12 -10    0.34    0.76
  -1  12  10    0.78    2.70
   1 -12 -10   -0.17    2.60
  -1  12  10    0.59    1.93
   1 -12 -10    1.14    2.05
  -1  12   9    0.57    0.84
   1 -12  -9    0.56    0.85
  -1  12   9    0.91    2.58
   1 -12  -9    0.70    2.42
  -1  12   9    0.06    1.82
   1 -12  -9   -0.97    1.80
  -1  12   8    0.55    0.79
   1 -12  -8    0.13    0.80
   1 -12  -8   -1.04    3.12
  -1  12   8    0.52    2.37
   1 -12  -8   -0.62    2.22
  -1  12   8   -0.70    1.91
   1 -12  -8    1.62    1.89
  -1  12   7    0.48    0.80
   1 -12  -7    0.40    0.80
  -1  12   7    1.47    3.40
   1 -12  -7    0.60    3.05
  -1  12   7    0.49    2.27
   1 -12  -7    1.35    2.14
   1 -12  -7   -0.19    1.71
  -1  12   6    0.70    0.80
   1 -12  -6    0.75    0.86
  -1  12   6    0.74    3.11
   1 -12  -6   -0.36    2.46
  -1  12   6   -0.82    2.32
   1 -12  -6    0.20    2.01
   1 -12  -6    0.60    1.68
  -1  12   5    1.32    0.83
   1 -12  -5    1.66    0.97
  -1  12   5    2.04    2.41
   1 -12  -5    0.73    2.17
  -1  12   5   -0.27    2.23
   1 -12  -5    1.37    2.38
   1 -12  -5    2.27    1.92
  -1  12   4    0.55    0.69
   1 -12  -4    0.56    0.73
  -1  12   4   -0.99    2.07
   1 -12  -4   -0.08    1.86
  -1  12   4   -1.20    2.28
   1 -12  -4    0.13    2.41
   1 -12  -4   -0.55    1.41
  -1  12   3    0.80    0.72
   1 -12  -3    0.57    0.70
  -1  12   3    0.59    1.94
   1 -12  -3    0.99    1.72
  -1  12   3    0.53    2.31
   1 -12  -3    0.45    2.55
   1 -12  -3    0.06    1.34
  -1  12   2    0.39    0.63
   1 -12  -2    0.15    0.65
  -1  12   2    0.45    1.80
   1 -12  -2   -0.41    1.56
  -1  12   2   -2.07    2.36
   1 -12  -2    1.46    2.49
   1 -12  -2   -0.59    1.26
  -1  12   1    0.52    0.63
   1 -12  -1    0.55    0.69
  -1  12   1    1.00    1.66
   1 -12  -1    0.16    1.85
  -1  12   1    0.27    2.33
   1 -12  -1    0.31    2.31
   1 -12  -1    0.43    1.23
  -1  12   0   -0.10    0.62
   1 -12   0    0.45    0.66
  -1  12   0    0.00    1.83
   1 -12   0   -0.28    2.20
  -1  12   0    0.34    2.33
   1 -12   0    0.33    1.27
  -1  12  -1    1.02    0.74
   1 -12   1    0.63    0.70
  -1  12  -1   -0.55    1.98
   1 -12   1    0.79    2.12
   1 -12   1    1.09    1.38
  -1  12  -2    0.71    0.71
   1 -12   2    0.72    0.76
  -1  12  -2    1.73    1.92
   1 -12   2    0.91    1.69
   1 -12   2    1.31    1.31
  -1  12  -3    0.55    0.70
   1 -12   3    0.46    0.73
  -1  12  -3    0.57    1.53
   1 -12   3    0.68    1.44
   1 -12   3   -0.42    1.05
  -1  12  -4    0.25    0.66
   1 -12   4    0.64    0.74
  -1  12  -4    0.15    1.34
   1 -12   4    0.53    1.16
   1 -12   4    0.04    1.04
  -1  12  -5   -0.08    0.69
   1 -12   5    0.62    0.79
  -1  12  -5    0.16    1.20
   1 -12   5    0.51    1.04
   1 -12   5    0.71    1.13
  -1  12  -6    0.71    0.84
   1 -12   6    1.32    0.94
  -1  12  -6    0.43    1.11
   1 -12   6    0.02    1.07
   1 -12   6   -0.99    1.20
  -1  12  -7    0.46    0.84
   1 -12   7    0.98    0.93
  -1  12  -7    1.16    1.17
   1 -12   7    0.85    1.11
   1 -12   7    1.63    1.37
  -1  12  -8    0.09    0.83
   1 -12   8    0.03    0.84
  -1  12  -8    0.30    1.10
   1 -12   8    0.30    1.03
  -1  12  -8    0.07    1.29
   1 -12   8   -0.08    1.08
   1 -12   9    0.63    0.93
  -1  12  -9    0.44    1.10
   1 -12   9    0.75    1.10
  -1  12  -9    0.36    1.34
   1 -12   9   -0.41    1.24
  -1  12 -10    0.91    1.15
   1 -12  10    1.10    1.19
  -1  12 -10    1.31    1.63
   1 -12  10   -1.42    1.38
  -1  12 -11    0.05    1.26
   1 -12  11   -0.19    1.30
  -1  12 -11    0.88    1.58
   1 -12  11    0.53    1.34
  -1  12 -12    0.14    1.56
   1 -12  12    0.35    1.14
  -1  12 -12   -0.90    1.65
   1 -12  12   -0.53    1.50
  -1  12 -13    1.89    1.53
   1 -12  13    1.75    1.29
  -1  12 -13    0.26    1.62
   1 -12  13    1.31    1.70
  -1  12 -14    0.70    1.48
   1 -12  14    0.84    1.19
  -1  12 -14    1.00    1.86
   1 -12  14    1.20    1.78
  -1  12 -15    2.76    1.58
   1 -12  15    3.22    1.46
  -1  12 -15    1.16    1.87
   1 -12  15    2.62    2.14
  -1  12 -16    0.56    1.25
   1 -12  16    1.77    1.27
  -1  12 -16    2.41    2.18
   1 -12  16    1.15    1.93
  -1  12 -17    1.69    1.45
   1 -12  17    1.15    1.26
  -1  12 -17    1.47    2.02
   1 -12  17    3.81    2.60
  -1  12 -18    0.44    1.32
   1 -12  18    0.76    1.29
  -1  12 -18   -1.68    1.99
   1 -12  18    0.81    1.92
  -1  12 -19    3.54    1.70
   1 -12  19    1.83    1.43
  -1  12 -19   -0.36    1.86
   1 -12  19    1.22    1.93
  -1  12 -20    0.62    1.34
  -1  12 -20    2.41    2.21
  -1  12 -21    2.49    1.69
  -1  12 -21    3.01    2.41
  -1  11  30    0.13    0.89
   1 -11 -30    0.14    0.80
  -1  11  30   -1.54    3.11
   1 -11 -30   -0.31    2.75
  -1  11  29    0.58    0.89
   1 -11 -29    0.32    0.84
  -1  11  29   -0.75    2.71
   1 -11 -29   -1.30    9.91
  -1  11  28    0.18    0.83
   1 -11 -28    0.49    0.85
  -1  11  28   -1.18    2.58
   1 -11 -28    1.81    2.77
  -1  11  27    0.87    0.96
   1 -11 -27    0.30    0.84
  -1  11  27    1.98    2.74
   1 -11 -27    3.70    3.12
  -1  11  26    0.66    0.92
   1 -11 -26   -0.04    0.81
  -1  11  26   -1.61    2.50
   1 -11 -26   -1.09    2.30
  -1  11  25    0.59    0.92
   1 -11 -25    0.86    0.91
  -1  11  25    2.24    2.91
   1 -11 -25    0.44    2.42
  -1  11  24    0.01    0.87
   1 -11 -24    0.23    0.83
  -1  11  24    0.21    2.50
   1 -11 -24   -0.25    2.21
  -1  11  23    1.09    1.05
   1 -11 -23    1.66    1.06
  -1  11  23    3.91    3.17
   1 -11 -23    0.90    2.38
  -1  11  22    0.74    0.97
   1 -11 -22    1.11    0.96
  -1  11  22    2.56    2.88
   1 -11 -22    2.35    2.55
  -1  11  21    0.90    0.94
   1 -11 -21    1.62    1.07
  -1  11  21    1.79    2.58
   1 -11 -21    2.47    2.47
  -1  11  20    0.89    1.00
   1 -11 -20    0.85    1.04
  -1  11  20    2.31    2.74
   1 -11 -20   -0.73    2.21
  -1  11  19    1.62    1.12
   1 -11 -19    1.68    1.13
  -1  11  19    0.54    2.48
   1 -11 -19    2.43    2.51
  -1  11  18    1.86    1.16
   1 -11 -18    1.43    1.08
  -1  11  18    1.45    2.43
   1 -11 -18   -0.08    2.00
  -1  11  17    1.98    1.12
   1 -11 -17    1.64    1.10
  -1  11  17   -0.92    2.06
   1 -11 -17    0.95    1.90
  -1  11  16    3.09    1.31
   1 -11 -16    3.54    1.40
   1 -11 -16    2.78    2.40
  -1  11  15    1.60    0.99
   1 -11 -15    0.90    0.94
   1 -11 -15    1.83    3.29
   1 -11 -15   -0.82    1.85
  -1  11  14    1.34    0.90
   1 -11 -14    1.76    1.00
  -1  11  14   -0.23    3.58
   1 -11 -14    1.24    3.25
   1 -11 -14   -1.95    1.99
  -1  11  13    2.65    1.12
   1 -11 -13    1.98    1.03
  -1  11  13    0.12    3.55
   1 -11 -13    0.88    2.90
   1 -11 -13   -0.55    2.09
  -1  11  12    2.23    1.05
   1 -11 -12    1.94    1.00
  -1  11  12    3.41    3.29
   1 -11 -12    1.59    2.70
   1 -11 -12    1.24    2.37
  -1  11  11    0.94    0.81
   1 -11 -11    2.11    1.01
  -1  11  11    4.78    3.20
   1 -11 -11    2.74    2.59
   1 -11 -11    2.48    2.60
  -1  11  10    0.96    0.76
   1 -11 -10    0.93    0.79
  -1  11  10   -0.34    2.46
   1 -11 -10    1.34    2.06
   1 -11 -10    0.78    2.15
  -1  11   9    1.05    0.75
   1 -11  -9    0.81    0.73
  -1  11   9   -0.09    2.12
   1 -11  -9    0.20    2.02
   1 -11  -9    2.09    1.98
  -1  11   8    0.95    0.72
   1 -11  -8    1.32    0.80
  -1  11   8    2.29    2.19
   1 -11  -8    0.14    1.93
  -1  11   8    1.04    1.79
   1 -11  -8   -0.30    1.54
  -1  11   7    2.56    1.01
   1 -11  -7    3.01    1.12
   1 -11  -7    1.06    3.76
  -1  11   7    2.51    2.06
   1 -11  -7    2.60    1.93
  -1  11   7    1.81    1.82
   1 -11  -7    2.76    2.01
  -1  11   6    2.00    0.92
   1 -11  -6    1.33    0.82
  -1  11   6   -0.57    3.67
   1 -11  -6   -0.47    3.32
  -1  11   6    2.59    2.07
   1 -11  -6    2.26    1.82
  -1  11   6    1.03    1.57
   1 -11  -6    0.42    1.37
  -1  11   5    3.56    1.23
   1 -11  -5    3.41    1.25
  -1  11   5    3.39    3.15
   1 -11  -5    3.66    2.81
  -1  11   5    4.57    2.28
   1 -11  -5    3.65    2.03
  -1  11   5    2.60    1.90
   1 -11  -5    2.86    1.92
  -1  11   4    1.62    0.84
   1 -11  -4    1.48    0.82
  -1  11   4    1.31    2.34
   1 -11  -4    1.31    2.20
  -1  11   4    2.13    1.94
   1 -11  -4    1.13    1.94
  -1  11   4    0.35    1.41
   1 -11  -4    4.21    2.32
  -1  11   3    2.30    0.97
   1 -11  -3    1.98    0.95
  -1  11   3    4.76    2.33
   1 -11  -3    2.45    1.87
  -1  11   3    4.26    2.14
   1 -11  -3    2.21    2.22
  -1  11   3    3.00    1.95
   1 -11  -3    0.77    1.30
  -1  11   2    3.35    1.14
   1 -11  -2    3.44    1.23
  -1  11   2    2.26    1.83
   1 -11  -2    1.22    1.93
  -1  11   2    1.48    2.02
   1 -11  -2    2.05    2.17
  -1  11   2    2.97    1.91
   1 -11  -2    2.96    1.85
  -1  11   1    3.91    1.25
   1 -11  -1    3.46    1.20
  -1  11   1    1.98    1.67
   1 -11  -1    2.97    2.39
  -1  11   1    4.62    2.45
   1 -11  -1    3.65    2.36
  -1  11   1    4.17    2.27
   1 -11  -1    3.43    1.87
  -1  11   0    1.67    0.78
   1 -11   0    1.43    0.79
  -1  11   0    1.19    2.00
   1 -11   0    2.83    2.63
  -1  11   0    1.55    2.30
  -1  11   0    1.20    1.26
   1 -11   0    2.82    1.61
  -1  11  -1    3.02    1.04
   1 -11   1    2.09    0.92
  -1  11  -1    2.88    2.24
   1 -11   1    1.88    2.40
  -1  11  -1    2.62    1.61
   1 -11   1    3.42    1.85
  -1  11  -2    1.71    0.76
   1 -11   2    1.36    0.75
  -1  11  -2    1.51    1.85
   1 -11   2    0.45    1.80
  -1  11  -2    0.78    1.17
   1 -11   2    1.98    1.38
  -1  11  -3    2.31    0.87
   1 -11   3    1.82    0.85
  -1  11  -3    1.76    1.67
   1 -11   3    0.79    1.57
  -1  11  -3    0.68    1.23
   1 -11   3    3.23    1.82
  -1  11  -4    0.76    0.63
   1 -11   4    0.85    0.70
  -1  11  -4    0.60    1.43
   1 -11   4    0.25    1.31
  -1  11  -4    1.36    1.38
   1 -11   4    1.99    1.42
  -1  11  -5    0.60    0.61
   1 -11   5    0.13    0.62
  -1  11  -5    0.82    1.30
   1 -11   5    1.85    1.39
  -1  11  -5   -0.05    1.17
   1 -11   5    0.70    1.07
  -1  11  -6    0.65    0.65
   1 -11   6    0.07    0.65
  -1  11  -6    1.08    1.25
   1 -11   6    1.20    1.32
  -1  11  -6   -0.12    1.12
   1 -11   6   -0.24    1.05
  -1  11  -7    1.60    0.81
   1 -11   7    2.00    0.94
  -1  11  -7    1.90    1.26
   1 -11   7    1.18    1.19
  -1  11  -7    2.44    1.69
   1 -11   7   -0.23    0.98
   1 -11   8    0.45    0.70
  -1  11  -8    0.33    1.11
   1 -11   8    0.30    1.11
   1 -11   8    0.90    1.13
  -1  11  -9    4.81    1.75
   1 -11   9    5.97    1.98
   1 -11   9    5.62    2.80
  -1  11 -10    0.91    1.32
   1 -11  10    0.68    1.25
   1 -11  10    0.85    1.21
  -1  11 -11    8.07    2.70
   1 -11  11    4.61    1.61
   1 -11  11   10.39    4.90
  -1  11 -12    2.58    1.50
   1 -11  12    1.98    1.23
   1 -11  12    4.44    2.60
  -1  11 -13   15.65    4.35
   1 -11  13   18.21    4.82
   1 -11  13   12.70    5.96
  -1  11 -14    2.33    1.48
   1 -11  14    2.01    1.19
   1 -11  14    0.91    1.77
  -1  11 -15    4.24    1.64
   1 -11  15    5.02    1.68
   1 -11  15    7.92    4.09
  -1  11 -16    3.01    1.48
   1 -11  16    1.40    1.18
   1 -11  16    2.69    2.22
  -1  11 -17   18.08    4.86
   1 -11  17    9.76    2.85
  -1  11 -17    8.00    4.30
   1 -11  17   12.86    6.09
  -1  11 -18    4.99    1.82
   1 -11  18    3.87    1.56
  -1  11 -18    3.29    2.50
   1 -11  18    4.16    2.67
  -1  11 -19    0.42    1.13
  -1  11 -19   -0.92    1.76
  -1  11 -20    0.53    1.16
  -1  10  32    0.40    0.87
   1 -10 -32    0.62    0.88
  -1  10  31    0.31    0.85
   1 -10 -31    0.07    0.79
  -1  10  30   -0.02    0.82
   1 -10 -30    0.49    0.86
  -1  10  29    0.34    0.87
   1 -10 -29    0.95    0.87
  -1  10  28    0.21    0.87
   1 -10 -28    0.23    0.80
   1 -10 -28   -2.01    2.41
  -1  10  27    0.55    0.91
   1 -10 -27    0.98    0.89
  -1  10  27   -2.06    3.04
   1 -10 -27   -0.33    2.30
  -1  10  26    0.30    0.84
   1 -10 -26    0.37    0.85
  -1  10  26   -0.30    2.43
   1 -10 -26   -0.97    2.18
  -1  10  25    0.19    0.86
   1 -10 -25    1.05    0.92
  -1  10  25   -0.67    2.52
   1 -10 -25    2.54    2.47
  -1  10  24    1.47    1.01
   1 -10 -24    1.05    0.94
  -1  10  24    1.76    2.59
   1 -10 -24    1.72    2.41
  -1  10  23    2.57    1.29
   1 -10 -23    2.65    1.36
  -1  10  23   -0.64    2.57
   1 -10 -23   -0.23    2.21
  -1  10  22    0.79    1.06
   1 -10 -22    0.29    0.91
  -1  10  22    0.43    2.59
   1 -10 -22   -1.85    2.37
  -1  10  21    2.80    1.38
   1 -10 -21    2.39    1.24
  -1  10  21    0.27    2.97
   1 -10 -21    2.33    2.69
  -1  10  20    1.54    1.13
   1 -10 -20    1.39    1.05
   1 -10 -20    1.60    2.57
  -1  10  19    2.03    1.09
   1 -10 -19    2.38    1.21
   1 -10 -19    3.64    3.01
  -1  10  18    1.25    0.91
   1 -10 -18    2.15    1.08
   1 -10 -18    1.82    3.28
  -1  10  17    1.38    0.92
   1 -10 -17    1.52    0.95
   1 -10 -17    5.46    3.81
  -1  10  16    1.23    0.89
   1 -10 -16    1.96    1.01
   1 -10 -16    4.27    2.98
  -1  10  15    4.39    1.47
   1 -10 -15    3.68    1.35
  -1  10  15    3.38    2.89
   1 -10 -15    4.69    3.19
  -1  10  14    6.89    2.01
   1 -10 -14    6.07    1.82
   1 -10 -14    4.44    4.17
  -1  10  14    0.30    2.41
   1 -10 -14    5.04    3.40
  -1  10  13    0.71    0.73
   1 -10 -13    1.14    0.82
  -1  10  13   -0.50    4.58
   1 -10 -13    3.49    4.19
  -1  10  13   -1.11    2.32
   1 -10 -13    1.56    2.48
  -1  10  12    1.13    0.76
   1 -10 -12    1.61    0.90
  -1  10  12    1.82    4.30
   1 -10 -12    1.41    3.24
  -1  10  12    0.47    2.21
   1 -10 -12    0.14    2.22
  -1  10  11    0.32    0.61
  -1  10  11    1.28    3.07
   1 -10 -11    1.32    2.50
  -1  10  11   -0.93    1.94
   1 -10 -11    0.92    1.98
  -1  10  10    1.17    0.71
  -1  10  10    4.38    2.78
   1 -10 -10    2.71    2.17
  -1  10  10    3.67    2.48
   1 -10 -10    3.23    2.38
  -1  10   9    2.81    1.00
  -1  10   9    6.20    2.55
   1 -10  -9    3.93    1.91
  -1  10   9    7.38    3.77
   1 -10  -9    7.33    3.82
  -1  10   8    2.49    0.95
  -1  10   8    1.55    1.55
   1 -10  -8   -0.17    1.60
  -1  10   8    4.86    2.85
   1 -10  -8    3.80    2.38
  -1  10   7    3.68    1.21
  -1  10   7    5.41    2.19
   1 -10  -7    6.12    2.19
  -1  10   7    8.99    4.38
   1 -10  -7   10.10    4.84
  -1  10   6    5.84    1.71
  -1  10   6    0.50    3.68
   1 -10  -6    3.92    3.85
  -1  10   6    4.41    1.97
   1 -10  -6    3.74    1.79
  -1  10   6    2.93    2.08
   1 -10  -6    4.64    2.61
  -1  10   5    1.75    0.87
  -1  10   5    2.94    3.46
   1 -10  -5    2.81    2.80
  -1  10   5    1.89    1.77
   1 -10  -5    1.56    1.51
  -1  10   5    3.10    2.08
   1 -10  -5    3.22    2.07
  -1  10   4    8.22    2.24
  -1  10   4    5.14    2.70
   1 -10  -4    5.26    2.73
  -1  10   4    7.31    2.49
   1 -10  -4    7.40    2.60
  -1  10   4    7.89    3.86
   1 -10  -4   10.20    4.79
  -1  10   3    4.01    1.27
  -1  10   3    8.49    3.03
   1 -10  -3    5.60    2.33
  -1  10   3    4.83    2.12
   1 -10  -3    4.69    2.14
  -1  10   3   10.34    4.81
   1 -10  -3    8.73    4.07
  -1  10   2   11.88    3.06
  -1  10   2    5.70    2.27
   1 -10  -2    2.33    1.81
  -1  10   2    3.37    1.88
   1 -10  -2    8.68    2.79
  -1  10   2    5.29    2.63
   1 -10  -2    7.21    3.40
  -1  10   1    5.69    1.58
   1 -10  -1    4.33    1.33
  -1  10   1    1.45    1.33
   1 -10  -1    4.98    2.26
  -1  10   1    3.78    2.07
   1 -10  -1    5.44    2.36
  -1  10   1    6.63    3.17
   1 -10  -1    6.75    3.16
  -1  10   0    3.44    1.09
   1 -10   0    3.34    1.10
  -1  10   0    4.10    1.97
   1 -10   0    2.36    2.09
  -1  10   0    2.89    2.14
  -1  10   0    0.97    1.04
   1 -10   0    1.45    1.05
  -1  10  -1    2.63    0.94
   1 -10   1    2.66    0.97
  -1  10  -1    1.73    1.70
   1 -10   1    0.83    1.81
  -1  10  -1    3.41    1.80
   1 -10   1    2.38    1.36
  -1  10  -2    5.00    1.44
   1 -10   2    4.47    1.36
  -1  10  -2    2.27    1.58
   1 -10   2    2.27    1.65
  -1  10  -2    3.17    1.70
   1 -10   2    4.53    2.20
  -1  10  -3    1.50    0.73
   1 -10   3    1.46    0.76
  -1  10  -3    3.75    1.71
   1 -10   3    2.13    1.38
  -1  10  -3    3.43    1.79
   1 -10   3    2.68    1.44
  -1  10  -4    6.06    1.71
   1 -10   4    5.19    1.58
  -1  10  -4    3.43    1.54
   1 -10   4    3.08    1.43
  -1  10  -4    5.01    2.42
   1 -10   4    3.93    1.96
  -1  10  -5    7.12    1.99
  -1  10  -5    4.66    1.72
   1 -10   5    6.31    2.05
  -1  10  -5    6.63    3.11
   1 -10   5    5.32    2.54
  -1  10  -6    3.11    1.15
  -1  10  -6    2.58    1.33
   1 -10   6    2.87    1.36
  -1  10  -6    2.39    1.41
   1 -10   6    3.47    1.79
  -1  10  -7    1.55    0.82
  -1  10  -7    0.51    0.96
   1 -10   7    0.57    0.96
  -1  10  -7    1.57    1.19
   1 -10   7    0.82    1.00
  -1  10  -8    1.94    1.09
   1 -10   8    1.77    1.12
  -1  10  -8    1.63    1.29
   1 -10   8    2.78    1.58
  -1  10  -9    1.63    1.20
   1 -10   9    1.93    1.21
  -1  10  -9    0.76    1.16
   1 -10   9    0.27    0.99
  -1  10 -10    3.14    1.51
   1 -10  10    2.60    1.22
  -1  10 -10    2.14    1.61
   1 -10  10    3.83    2.14
  -1  10 -11   24.86    6.50
   1 -10  11   29.55    7.62
  -1  10 -11   25.31   11.37
   1 -10  11   25.22   11.32
  -1  10 -12    2.37    1.45
   1 -10  12    2.84    1.26
  -1  10 -12    4.31    2.59
   1 -10  12    3.25    2.15
  -1  10 -13   31.86    8.23
   1 -10  13   25.29    6.54
  -1  10 -13   32.46   14.58
   1 -10  13   32.32   14.49
  -1  10 -14    9.69    2.77
   1 -10  14    6.73    2.01
  -1  10 -14   13.15    6.26
   1 -10  14   12.13    5.79
  -1  10 -15   33.67    8.67
   1 -10  15   30.77    7.90
  -1  10 -15   25.50   11.67
   1 -10  15   31.85   14.33
  -1  10 -16   14.46    3.92
   1 -10  16   12.12    3.30
  -1  10 -16    6.35    3.80
   1 -10  16   12.31    5.88
  -1  10 -17    3.24    1.41
   1 -10  17    3.74    1.41
  -1  10 -18    4.11    1.62
  -1   9  31    1.33    0.97
  -1   9  30    0.29    0.85
   1  -9 -30    0.10    0.78
  -1   9  29    0.77    0.86
   1  -9 -29    0.94    0.90
  -1   9  28    0.49    0.84
   1  -9 -28    0.91    0.92
  -1   9  27    0.59    0.86
   1  -9 -27    0.80    0.89
  -1   9  26    0.77    0.95
   1  -9 -26    0.65    0.95
  -1   9  25    1.46    1.09
   1  -9 -25    2.07    1.13
   1  -9 -25    0.37    2.18
  -1   9  24    0.40    0.90
   1  -9 -24    0.87    0.96
   1  -9 -24   -1.59    2.45
  -1   9  23    3.35    1.41
   1  -9 -23    4.83    1.73
   1  -9 -23   -0.09    2.50
  -1   9  22    1.86    1.19
   1  -9 -22    1.91    1.16
   1  -9 -22    2.97    3.06
  -1   9  21    1.69    1.06
   1  -9 -21    2.22    1.20
   1  -9 -21    0.02    2.96
  -1   9  20    1.32    0.97
   1  -9 -20    2.15    1.08
   1  -9 -20   -0.83    2.67
  -1   9  19    2.20    1.05
   1  -9 -19    2.31    1.04
  -1   9  19    1.10    3.40
   1  -9 -19    2.48    3.26
  -1   9  18    0.89    0.79
   1  -9 -18    0.69    0.75
  -1   9  18    1.13    3.53
   1  -9 -18   -1.88    3.12
  -1   9  17    7.86    2.23
  -1   9  17    8.57    4.98
   1  -9 -17    6.28    4.00
  -1   9  16    1.70    0.83
  -1   9  16    3.96    3.57
   1  -9 -16    2.98    3.06
  -1   9  15    1.36    0.78
  -1   9  15    5.64    4.25
   1  -9 -15    3.48    3.08
  -1   9  14    1.06    0.78
  -1   9  14   -2.67    2.61
   1  -9 -14    0.64    2.24
  -1   9  13    0.67    0.76
   1  -9 -13    5.71    3.86
  -1   9  13   -0.82    2.10
   1  -9 -13   -0.50    1.97
  -1   9  12    2.58    1.07
   1  -9 -12    1.80    1.02
  -1   9  12    5.31    3.62
   1  -9 -12    2.08    3.05
  -1   9  12    3.05    2.31
   1  -9 -12    0.29    1.84
  -1   9  11    1.94    0.87
   1  -9 -11    1.21    0.80
  -1   9  11    1.84    3.06
   1  -9 -11    1.31    2.48
  -1   9  11    0.48    1.66
   1  -9 -11    2.09    2.02
  -1   9  10    2.06    0.87
   1  -9 -10    1.58    0.79
  -1   9  10    1.00    2.33
   1  -9 -10    1.21    2.03
  -1   9  10    2.44    2.04
   1  -9 -10    2.98    2.33
  -1   9   9    5.16    1.51
   1  -9  -9    6.30    1.79
  -1   9   9    6.13    2.62
   1  -9  -9    5.24    2.39
  -1   9   9    7.32    3.68
   1  -9  -9    4.79    2.83
  -1   9   8    5.70    1.65
   1  -9  -8    5.34    1.57
  -1   9   8    3.82    2.01
   1  -9  -8    7.91    2.76
  -1   9   8    5.77    3.01
   1  -9  -8    6.02    3.18
  -1   9   7    2.47    0.97
   1  -9  -7    3.29    1.15
  -1   9   7    4.05    1.98
   1  -9  -7    7.49    2.51
  -1   9   7    5.41    2.84
   1  -9  -7    5.85    3.03
  -1   9   6    7.66    2.10
   1  -9  -6    7.47    2.09
   1  -9  -6    3.40    4.62
  -1   9   6    6.06    2.18
   1  -9  -6    6.01    2.24
  -1   9   6    5.10    2.69
   1  -9  -6    4.49    2.48
  -1   9   5    8.27    2.25
   1  -9  -5    9.05    2.45
  -1   9   5   11.51    5.62
   1  -9  -5   12.76    5.42
  -1   9   5    8.55    2.80
   1  -9  -5    9.04    2.94
  -1   9   5    9.58    4.50
   1  -9  -5   12.98    5.95
  -1   9   4    5.57    1.61
   1  -9  -4    7.27    2.05
  -1   9   4    6.06    3.29
   1  -9  -4    4.89    2.91
  -1   9   4    6.51    2.47
   1  -9  -4    6.95    2.55
  -1   9   4    6.80    3.30
   1  -9  -4    7.94    3.77
  -1   9   3   13.89    3.54
   1  -9  -3   14.49    3.70
  -1   9   3   12.55    4.09
   1  -9  -3   21.62    6.00
  -1   9   3   15.59    4.19
   1  -9  -3   10.53    3.26
  -1   9   3   11.63    5.33
   1  -9  -3   17.09    7.69
  -1   9   2    7.76    2.07
   1  -9  -2    8.81    2.33
  -1   9   2    8.30    2.83
   1  -9  -2    4.28    2.03
  -1   9   2    5.57    2.32
   1  -9  -2    6.32    2.64
  -1   9   2    6.96    3.27
   1  -9  -2    8.35    3.86
  -1   9   1    6.88    1.83
   1  -9  -1    7.47    1.98
  -1   9   1    4.46    1.75
   1  -9  -1    5.06    2.11
  -1   9   1    5.52    2.15
   1  -9  -1    5.02    1.94
  -1   9   1    8.50    3.92
   1  -9  -1    8.01    3.69
  -1   9   0    5.83    1.59
   1  -9   0    6.14    1.66
  -1   9   0    3.17    1.79
   1  -9   0    2.95    2.16
  -1   9   0    2.77    1.59
  -1   9   0    1.64    1.14
   1  -9   0    4.51    2.17
  -1   9  -1    6.93    1.88
   1  -9   1    7.26    1.95
  -1   9  -1    5.15    2.22
   1  -9   1    4.09    2.05
  -1   9  -1    7.43    3.42
   1  -9   1    7.53    3.46
  -1   9  -2   10.22    2.66
   1  -9   2    8.44    2.24
  -1   9  -2    1.54    1.24
   1  -9   2    2.72    1.40
  -1   9  -2    5.19    2.45
   1  -9   2    4.92    2.31
  -1   9  -3    5.04    1.43
   1  -9   3    6.20    1.71
  -1   9  -3    6.70    2.06
   1  -9   3    5.49    1.74
  -1   9  -3    4.01    1.94
   1  -9   3    5.82    2.70
  -1   9  -4    4.78    1.40
   1  -9   4    4.65    1.37
  -1   9  -4    1.27    0.94
   1  -9   4    1.47    0.95
  -1   9  -4    1.51    1.00
   1  -9   4    2.58    1.36
  -1   9  -5    1.30    0.83
   1  -9   5    1.18    0.76
  -1   9  -5    3.86    1.35
   1  -9   5    5.40    1.69
  -1   9  -5    0.27    0.70
   1  -9   5    0.25    0.68
  -1   9  -6    6.04    1.80
   1  -9   6    6.23    1.88
  -1   9  -6    2.16    1.03
   1  -9   6    2.14    1.06
  -1   9  -6    3.95    1.94
   1  -9   6    4.25    2.03
   1  -9   7    6.07    1.87
  -1   9  -7    6.89    2.03
   1  -9   7    4.02    1.40
  -1   9  -7    3.91    1.97
   1  -9   7    2.73    1.46
  -1   9  -8    2.34    1.12
   1  -9   8    3.26    1.27
  -1   9  -8    4.21    2.11
   1  -9   8    4.15    2.04
  -1   9  -9    4.91    1.65
   1  -9   9    1.56    0.94
  -1   9  -9    5.42    2.67
   1  -9   9    5.49    2.71
  -1   9 -10    1.70    1.15
   1  -9  10    3.45    1.28
  -1   9 -10    2.32    1.61
   1  -9  10    3.48    1.96
  -1   9 -11    1.20    1.16
   1  -9  11    4.34    1.48
  -1   9 -11    2.18    1.71
   1  -9  11    1.99    1.56
  -1   9 -12    3.18    1.38
   1  -9  12    6.50    1.95
  -1   9 -12    1.96    1.78
   1  -9  12    3.24    2.06
  -1   9 -13   21.93    5.72
   1  -9  13   20.19    5.27
  -1   9 -13   14.32    6.62
   1  -9  13   11.78    5.51
  -1   9 -14    4.34    1.56
   1  -9  14    7.42    2.15
  -1   9 -14    9.43    4.57
   1  -9  14    6.97    3.56
  -1   9 -15    6.06    1.85
   1  -9  15    2.58    1.08
  -1   9 -15    5.82    3.08
  -1   9 -16    8.74    2.48
  -1   8  28    0.42    0.91
  -1   8  27    1.02    0.99
   1  -8 -27    1.41    1.06
  -1   8  26   -0.04    0.88
   1  -8 -26    0.44    0.92
  -1   8  25    2.67    1.36
   1  -8 -25    2.40    1.32
  -1   8  24    0.22    0.94
   1  -8 -24    0.61    1.01
  -1   8  23    2.64    1.25
   1  -8 -23    3.63    1.49
  -1   8  22    1.38    0.93
   1  -8 -22    0.92    0.81
   1  -8 -22    3.89    3.89
  -1   8  21    1.84    0.99
  -1   8  21    6.71    7.75
   1  -8 -21    4.43    6.79
  -1   8  20    1.68    0.96
  -1   8  20    3.53    7.56
   1  -8 -20   -0.89    5.81
  -1   8  19    5.96    1.81
  -1   8  19    0.06    5.69
   1  -8 -19    2.44    4.62
  -1   8  18    0.49    0.76
  -1   8  18   -2.03    5.87
   1  -8 -18    1.50    4.91
  -1   8  17    2.18    0.99
   1  -8 -17    1.72    0.98
  -1   8  17   10.06    7.37
   1  -8 -17    5.20    5.46
  -1   8  16    0.84    0.75
   1  -8 -16    1.11    0.78
  -1   8  16   -1.77    5.18
   1  -8 -16    4.34    4.58
  -1   8  15    6.16    1.80
   1  -8 -15    8.84    2.43
  -1   8  15   -0.86    3.83
   1  -8 -15    5.86    4.37
  -1   8  14    0.62    0.65
   1  -8 -14    0.95    0.73
  -1   8  14    0.85    3.41
   1  -8 -14    0.93    2.95
  -1   8  13    1.14    0.74
   1  -8 -13    1.84    0.87
  -1   8  13    3.38    2.82
   1  -8 -13    5.16    3.07
  -1   8  12    5.07    1.54
   1  -8 -12    5.17    1.58
  -1   8  12    5.81    3.29
   1  -8 -12    2.96    2.35
  -1   8  11    7.19    2.01
   1  -8 -11    7.09    2.02
  -1   8  11    4.61    2.97
   1  -8 -11   15.33    4.81
  -1   8  11   16.34    7.71
   1  -8 -11   15.24    7.22
  -1   8  10    3.48    1.15
   1  -8 -10    3.59    1.19
  -1   8  10    4.17    2.89
   1  -8 -10    4.32    2.80
  -1   8  10    3.99    2.93
   1  -8 -10    2.74    2.62
  -1   8   9    1.45    0.74
   1  -8  -9    1.53    0.75
  -1   8   9    4.12    2.46
   1  -8  -9    4.85    2.60
  -1   8   9   -0.28    2.13
   1  -8  -9    0.66    2.31
  -1   8   8    8.71    2.33
   1  -8  -8    8.57    2.31
  -1   8   8    7.63    2.74
   1  -8  -8    5.73    2.34
  -1   8   8    7.08    3.89
   1  -8  -8    8.19    4.36
  -1   8   7    7.45    2.03
   1  -8  -7    5.50    1.59
  -1   8   7   14.42    3.85
   1  -8  -7   19.18    4.93
  -1   8   7    6.11    3.39
   1  -8  -7    9.64    4.67
  -1   8   6   11.47    2.98
   1  -8  -6   10.83    2.84
  -1   8   6   11.16    3.04
   1  -8  -6   10.20    2.82
  -1   8   6   11.51    5.26
   1  -8  -6    8.95    4.13
  -1   8   5   12.23    3.15
   1  -8  -5   13.60    3.49
  -1   8   5    9.78    4.71
   1  -8  -5   11.65    4.93
  -1   8   5   10.00    2.77
   1  -8  -5    9.40    2.67
  -1   8   5   13.97    6.30
   1  -8  -5   13.43    6.06
  -1   8   4    3.37    1.08
   1  -8  -4    2.46    0.91
  -1   8   4    1.78    2.93
   1  -8  -4    3.51    2.64
  -1   8   4    2.81    1.52
   1  -8  -4    3.19    1.60
  -1   8   4    3.09    1.65
   1  -8  -4    4.75    2.30
  -1   8   3    8.27    2.17
   1  -8  -3    8.30    2.19
  -1   8   3   13.11    4.07
   1  -8  -3   17.27    4.97
  -1   8   3    9.52    2.77
   1  -8  -3   14.83    3.92
  -1   8   3   11.60    5.24
   1  -8  -3   12.69    5.71
  -1   8   2    5.50    1.52
   1  -8  -2    6.20    1.69
  -1   8   2    6.31    2.39
   1  -8  -2    4.37    1.95
  -1   8   2    3.83    1.73
   1  -8  -2    4.48    1.94
  -1   8   2    6.11    2.87
   1  -8  -2    5.94    2.80
  -1   8   1   13.55    3.40
   1  -8  -1   14.23    3.57
  -1   8   1   19.82    5.40
   1  -8  -1   17.51    4.87
  -1   8   1   13.91    3.68
   1  -8  -1   17.10    4.40
  -1   8   1   30.38   13.49
   1  -8  -1   24.61   10.93
  -1   8   0   10.51    2.66
   1  -8   0   10.36    2.63
  -1   8   0    6.39    2.41
   1  -8   0    8.06    3.07
  -1   8   0    6.03    2.14
   1  -8   0    5.74    2.16
  -1   8   0    4.25    2.02
   1  -8   0    5.56    2.55
  -1   8  -1    9.20    2.36
   1  -8   1    9.61    2.46
  -1   8  -1    7.65    2.72
   1  -8   1    8.60    2.97
  -1   8  -1   11.57    5.18
   1  -8   1   10.57    4.73
  -1   8  -2    6.45    1.72
   1  -8   2    5.62    1.52
  -1   8  -2    3.39    1.65
   1  -8   2    4.52    1.84
  -1   8  -2    4.88    2.26
   1  -8   2    3.81    1.79
  -1   8  -3    9.95    2.57
   1  -8   3   11.00    2.82
  -1   8  -3    9.08    2.60
   1  -8   3    8.32    2.39
  -1   8  -3    7.54    3.41
   1  -8   3    9.43    4.23
  -1   8  -4    7.62    2.01
   1  -8   4    7.96    2.10
  -1   8  -4    3.96    1.36
   1  -8   4    3.02    1.13
  -1   8  -4    4.92    2.27
   1  -8   4    4.59    2.12
  -1   8  -5    3.60    1.11
   1  -8   5    3.93    1.19
  -1   8  -5    9.32    2.52
   1  -8   5    3.85    1.29
  -1   8  -5    1.60    0.89
   1  -8   5    1.71    0.93
  -1   8  -6   11.79    3.04
   1  -8   6   11.26    2.91
  -1   8  -6    7.68    2.19
   1  -8   6    7.27    2.10
  -1   8  -6   10.50    4.73
   1  -8   6   10.74    4.83
  -1   8  -7   10.17    2.79
   1  -8   7    4.46    1.46
  -1   8  -7    0.88    0.86
   1  -8   7    0.53    0.73
  -1   8  -8    4.19    1.44
   1  -8   8    3.40    1.19
  -1   8  -8    3.41    1.77
   1  -8   8    5.49    2.62
  -1   8  -9   10.14    2.80
   1  -8   9    4.56    1.44
  -1   8  -9    1.20    1.10
   1  -8   9    0.60    0.96
  -1   8 -10   10.15    2.82
   1  -8  10    7.52    2.10
  -1   8 -10    6.95    3.31
   1  -8  10    9.98    4.58
  -1   8 -11   19.19    4.98
   1  -8  11    5.53    1.62
  -1   8 -11    4.89    2.49
   1  -8  11    2.39    1.60
  -1   8 -12    8.15    2.29
   1  -8  12    6.76    1.92
  -1   8 -12   10.16    4.74
   1  -8  12    9.96    4.65
  -1   8 -13   22.74    5.87
   1  -8  13   37.81    9.64
  -1   8 -13   31.02   13.85
   1  -8  13   42.40   18.85
  -1   8 -14    1.95    0.96
   1  -8  14    7.21    2.04
  -1   8 -15    7.81    2.21
  -1   7  24    2.09    1.10
  -1   7  23    0.95    0.89
  -1   7  22    1.59    0.99
  -1   7  21    4.06    1.40
  -1   7  20    0.62    0.77
   1  -7 -20    0.73    0.83
   1  -7 -20   -4.66    5.07
  -1   7  19    6.87    2.01
   1  -7 -19    6.63    1.95
  -1   7  19   11.48    8.01
   1  -7 -19    5.56    5.52
  -1   7  18    1.95    0.96
   1  -7 -18    1.87    0.91
  -1   7  18    3.56    6.74
   1  -7 -18    3.03    5.77
  -1   7  17    7.35    2.14
   1  -7 -17    6.53    1.91
  -1   7  17    5.68    7.32
   1  -7 -17    4.18    6.80
  -1   7  16    1.35    0.84
   1  -7 -16    1.17    0.82
  -1   7  16    8.59    8.10
   1  -7 -16   -6.10    7.01
  -1   7  15    2.50    1.05
   1  -7 -15    1.79    0.90
  -1   7  15    5.73    7.42
   1  -7 -15    6.57    7.02
  -1   7  14    1.99    0.99
   1  -7 -14    1.08    0.80
  -1   7  14    6.94    7.34
   1  -7 -14    8.26    6.84
  -1   7  13   15.18    3.96
   1  -7 -13   19.60    5.01
  -1   7  13   31.88   15.73
   1  -7 -13   33.86   16.27
  -1   7  12    3.91    1.35
   1  -7 -12    3.99    1.36
  -1   7  12    3.08    5.52
   1  -7 -12    5.72    5.03
  -1   7  11   11.17    2.97
   1  -7 -11    9.89    2.66
  -1   7  11   17.77    8.82
   1  -7 -11   21.23   10.01
  -1   7  10   11.93    3.13
   1  -7 -10   12.93    3.38
  -1   7  10    5.75    3.25
   1  -7 -10    9.35    3.85
  -1   7  10   10.12    5.45
   1  -7 -10   14.99    7.25
  -1   7   9    2.58    0.95
   1  -7  -9    2.16    0.89
  -1   7   9    3.34    2.80
   1  -7  -9    1.14    2.42
  -1   7   9   -0.11    2.67
   1  -7  -9    2.02    2.82
  -1   7   8   10.91    2.83
   1  -7  -8   10.24    2.68
  -1   7   8    7.01    2.57
   1  -7  -8    7.90    2.66
  -1   7   8   17.48    8.34
   1  -7  -8   17.19    8.11
  -1   7   7   12.02    3.07
   1  -7  -7   12.30    3.15
  -1   7   7   15.20    4.04
   1  -7  -7   16.62    4.35
  -1   7   7   26.61   12.00
   1  -7  -7   16.95    7.77
  -1   7   6    3.38    1.04
   1  -7  -6    3.16    1.02
  -1   7   6    3.62    1.66
   1  -7  -6    2.85    1.64
  -1   7   6    1.32    8.98
   1  -7  -6    2.15    7.95
  -1   7   6    7.21    3.59
   1  -7  -6    2.43    1.79
  -1   7   5   16.46    4.12
   1  -7  -5   14.22    3.59
   1  -7  -5    3.19    2.95
  -1   7   5   20.40    5.06
   1  -7  -5   13.60    3.52
  -1   7   5   20.22   11.91
   1  -7  -5   17.30    9.44
  -1   7   5   23.33   10.44
   1  -7  -5   24.41   10.89
  -1   7   4    8.45    2.19
   1  -7  -4    7.22    1.90
  -1   7   4    2.58    2.29
   1  -7  -4    2.77    2.21
  -1   7   4    4.03    1.50
   1  -7  -4    4.24    1.56
  -1   7   4    8.47    5.34
   1  -7  -4    5.89    4.56
  -1   7   4    7.66    3.54
   1  -7  -4    4.26    2.05
  -1   7   3   12.08    3.06
   1  -7  -3   13.37    3.38
  -1   7   3   14.96    4.14
   1  -7  -3   17.55    4.80
  -1   7   3   12.54    3.25
   1  -7  -3   17.06    4.32
  -1   7   3   14.23    5.48
   1  -7  -3   18.87    6.52
  -1   7   3   18.08    8.04
   1  -7  -3   16.48    7.33
  -1   7   2    1.99    0.71
   1  -7  -2    1.75    0.66
  -1   7   2    3.03    1.56
   1  -7  -2    2.08    1.46
  -1   7   2    1.04    1.24
   1  -7  -2    4.02    1.72
  -1   7   2    4.06    3.42
   1  -7  -2    1.37    3.12
  -1   7   2    2.64    1.33
   1  -7  -2    1.40    0.83
  -1   7   1   10.85    2.76
   1  -7  -1   11.34    2.88
  -1   7   1   16.99    4.64
   1  -7  -1    8.60    2.74
  -1   7   1    4.17    1.62
   1  -7  -1    5.84    2.03
  -1   7   1    8.50    5.00
   1  -7  -1    7.84    5.04
  -1   7   1    7.26    3.28
   1  -7  -1    5.00    2.28
  -1   7   0    5.16    1.39
   1  -7   0    5.61    1.50
  -1   7   0    5.02    2.05
   1  -7   0    3.80    2.02
  -1   7   0    4.06    1.77
   1  -7   0    2.30    1.61
  -1   7   0    4.17    4.13
   1  -7   0    2.82    3.95
  -1   7   0    3.70    1.71
   1  -7   0    3.29    1.52
  -1   7  -1   27.78    6.83
   1  -7   1   26.98    6.64
  -1   7  -1   33.35    8.63
   1  -7   1   26.98    7.05
  -1   7  -1   28.85    9.08
   1  -7   1   28.22    9.40
  -1   7  -1   35.87   15.86
   1  -7   1   36.84   16.29
  -1   7  -2   10.83    2.73
   1  -7   2   11.38    2.86
  -1   7  -2    7.11    2.14
   1  -7   2    6.22    1.92
  -1   7  -2    3.10    5.09
   1  -7   2    2.57    5.37
  -1   7  -2    8.64    3.86
   1  -7   2    5.72    2.57
  -1   7  -3    4.38    1.19
   1  -7   3    3.65    1.03
  -1   7  -3    3.04    1.14
   1  -7   3    6.10    1.75
  -1   7  -3    8.86    6.55
   1  -7   3    1.38    6.04
  -1   7  -3    1.44    0.76
   1  -7   3    1.37    0.71
  -1   7  -4   13.50    3.38
   1  -7   4   13.26    3.33
  -1   7  -4    7.18    1.97
   1  -7   4    7.90    2.15
   1  -7   4   13.26   15.99
  -1   7  -4   12.56    5.59
   1  -7   4   10.54    4.69
  -1   7  -5    9.33    2.38
   1  -7   5   10.31    2.63
  -1   7  -5   30.51    7.78
   1  -7   5   33.85    8.62
  -1   7  -5   21.89    9.70
   1  -7   5   21.01    9.31
  -1   7  -6    8.74    2.36
   1  -7   6    9.54    2.55
  -1   7  -6   12.07    5.39
   1  -7   6   13.41    5.96
  -1   7  -7    6.57    1.85
   1  -7   7    4.88    1.46
  -1   7  -7   12.82    5.74
   1  -7   7   21.47    9.54
  -1   7  -8    9.89    2.65
   1  -7   8    9.15    2.43
  -1   7  -8   18.88    8.43
   1  -7   8   17.92    8.00
  -1   7  -9    3.08    1.10
   1  -7   9    4.55    1.33
  -1   7  -9    5.25    2.54
   1  -7   9    4.97    2.46
  -1   7 -10   14.75    3.83
   1  -7  10   10.52    2.77
  -1   7 -10   21.45    9.64
   1  -7  10   26.45   11.84
  -1   7 -11   19.30    4.97
   1  -7  11   18.84    4.84
  -1   7 -11   19.96    8.99
   1  -7  11   18.29    8.29
  -1   7 -12    8.11    2.20
   1  -7  12   13.44    3.49
  -1   7 -12   12.64    5.77
  -1   7 -13   13.35    3.49
  -1   6  21    1.81    0.95
  -1   6  20    0.19    0.74
   1  -6 -20    0.09    0.74
  -1   6  19    4.16    1.48
   1  -6 -19    5.61    1.79
  -1   6  18    0.53    0.81
   1  -6 -18    1.47    0.94
  -1   6  17    1.04    0.96
   1  -6 -17    1.60    0.99
   1  -6 -17    2.77    6.93
  -1   6  16    1.89    1.04
   1  -6 -16    2.01    1.05
  -1   6  16    4.15    8.36
   1  -6 -16   -4.95    7.24
  -1   6  15    6.88    2.02
   1  -6 -15    6.70    2.00
  -1   6  15   10.25    9.32
   1  -6 -15   15.46    9.67
  -1   6  14    0.55    0.85
   1  -6 -14    0.81    0.83
  -1   6  14   -0.78    6.27
   1  -6 -14    1.51    4.77
  -1   6  13    3.71    1.35
   1  -6 -13    3.39    1.26
  -1   6  13   13.15    7.98
   1  -6 -13    8.83    5.90
  -1   6  12    0.73    0.78
   1  -6 -12    1.14    0.82
  -1   6  12   15.51    9.21
   1  -6 -12   24.15   12.30
  -1   6  11    5.39    1.62
   1  -6 -11    5.24    1.57
  -1   6  11   16.73   11.19
   1  -6 -11   17.07   10.81
  -1   6  10    6.69    1.90
   1  -6 -10    6.39    1.84
  -1   6  10   17.75   10.02
   1  -6 -10    8.76    5.57
  -1   6   9    7.97    2.15
   1  -6  -9    8.48    2.28
  -1   6   9    3.46    2.82
   1  -6  -9   10.92    3.71
  -1   6   9   45.04   20.41
   1  -6  -9   40.97   18.57
  -1   6   8   12.96    3.35
   1  -6  -8   11.03    2.88
  -1   6   8    7.04    2.83
   1  -6  -8   10.21    3.29
  -1   6   8   16.35    8.04
   1  -6  -8   15.41    7.43
  -1   6   7   10.89    2.84
   1  -6  -7   11.83    3.07
  -1   6   7   19.57    4.96
   1  -6  -7   12.97    3.50
   1  -6  -7    3.44    6.73
  -1   6   7   29.48   13.31
   1  -6  -7   26.05   11.83
  -1   6   6    0.44    0.58
   1  -6  -6    0.45    0.62
  -1   6   6    1.06    1.27
   1  -6  -6    0.83    1.31
  -1   6   6   -0.74    7.79
   1  -6  -6    0.87    6.41
  -1   6   6    3.01    2.09
   1  -6  -6    2.92    2.09
  -1   6   5   12.28    3.12
   1  -6  -5   12.90    3.28
  -1   6   5   16.06    4.08
   1  -6  -5   10.96    2.92
  -1   6   5   15.83   11.55
   1  -6  -5   15.87    9.38
  -1   6   5   21.76    9.79
   1  -6  -5   20.86    9.39
  -1   6   4    2.72    0.88
   1  -6  -4    2.54    0.84
  -1   6   4    1.22    2.37
   1  -6  -4    0.10    2.15
  -1   6   4    1.56    1.12
   1  -6  -4    2.26    1.16
  -1   6   4    3.06    5.29
   1  -6  -4    2.87    3.82
  -1   6   4    9.33    4.36
   1  -6  -4    2.21    1.57
  -1   6   3   10.02    2.59
   1  -6  -3   11.55    2.96
  -1   6   3   21.11    5.68
   1  -6  -3   13.28    3.68
  -1   6   3   15.69    3.87
   1  -6  -3    8.17    2.20
  -1   6   3   12.39    4.70
   1  -6  -3    9.45    3.96
  -1   6   3   11.98    5.42
   1  -6  -3   13.41    6.03
  -1   6   2    9.19    2.36
   1  -6  -2   10.00    2.56
  -1   6   2    6.36    2.04
   1  -6  -2    5.20    1.81
  -1   6   2    4.30    1.40
   1  -6  -2    3.88    1.37
  -1   6   2    5.47    2.84
   1  -6  -2    8.88    3.59
  -1   6   2    7.58    3.45
   1  -6  -2    5.49    2.51
  -1   6   1   21.19    5.25
   1  -6  -1   20.90    5.18
  -1   6   1   68.16   17.33
   1  -6  -1   45.35   11.60
  -1   6   1   30.33    7.28
   1  -6  -1   24.62    5.98
  -1   6   1   21.50    6.26
   1  -6  -1   28.91    7.70
  -1   6   1   26.05   11.53
   1  -6  -1   26.03   11.52
  -1   6   0    2.77    0.90
   1  -6   0    2.23    0.81
  -1   6   0    1.10    1.32
   1  -6   0    0.98    1.35
  -1   6   0   -0.01    1.02
   1  -6   0    1.33    1.09
  -1   6   0    1.35    2.54
   1  -6   0    1.56    2.57
  -1   6   0    3.08    1.42
   1  -6   0    3.08    1.41
  -1   6  -1    1.78    0.60
   1  -6   1    2.14    0.69
  -1   6  -1    3.76    1.43
   1  -6   1    1.44    0.96
  -1   6  -1    4.16    3.34
   1  -6   1    0.66    3.15
  -1   6  -1    1.45    0.72
   1  -6   1    1.16    0.59
  -1   6  -2    8.75    2.23
   1  -6   2    8.72    2.22
  -1   6  -2    3.95    1.27
   1  -6   2    3.39    1.09
  -1   6  -2    2.67    3.55
   1  -6   2    3.21    3.72
  -1   6  -2    8.63    3.83
   1  -6   2    6.62    2.95
  -1   6  -3   60.29   14.73
   1  -6   3   57.13   13.96
  -1   6  -3   69.02   17.46
   1  -6   3   66.27   16.77
  -1   6  -3   66.26   15.88
   1  -6   3   61.70   15.26
  -1   6  -3   23.82   10.53
   1  -6   3   27.17   12.01
  -1   6  -4   23.41    5.79
   1  -6   4   23.87    5.90
  -1   6  -4    9.66    2.52
   1  -6   4    9.99    2.61
  -1   6  -4   15.03   10.79
   1  -6   4   12.58   12.67
  -1   6  -4   14.33    6.35
   1  -6   4   12.83    5.69
   1  -6   5    7.86    2.05
  -1   6  -5   16.81    4.30
   1  -6   5   16.00    4.10
  -1   6  -5    6.84   17.52
   1  -6   5   11.37   18.35
  -1   6  -5   14.07    6.25
   1  -6   5   12.70    5.64
  -1   6  -6    7.40    1.96
   1  -6   6    7.25    1.91
  -1   6  -6   -2.07   30.99
   1  -6   6    5.75   36.27
  -1   6  -6   13.97    6.21
   1  -6   6   14.23    6.33
  -1   6  -7   29.15    7.41
   1  -6   7   13.53    3.47
  -1   6  -7   -2.18   81.97
   1  -6   7    1.95   96.23
  -1   6  -7    4.31    2.08
   1  -6   7    8.55    3.88
  -1   6  -8   16.67    4.28
   1  -6   8   14.45    3.71
  -1   6  -8  -12.28  122.30
   1  -6   8  -12.63  121.20
  -1   6  -8   45.55   20.17
   1  -6   8   52.68   23.32
  -1   6  -9   24.01    6.12
   1  -6   9   27.06    6.88
  -1   6  -9   -7.43  112.10
   1  -6   9  -14.14  108.00
  -1   6  -9   45.59   20.20
   1  -6   9   45.42   20.13
  -1   6 -10   13.76    3.56
   1  -6  10   13.71    3.54
  -1   6 -10   22.29    9.95
  -1   6 -11   15.78    4.07
   1  -6  11   23.14    5.91
  -1   5  18    1.58    1.22
  -1   5  17    1.91    1.20
   1  -5 -17    1.48    1.13
  -1   5  16    0.98    1.17
   1  -5 -16    1.35    1.24
  -1   5  15    2.59    1.29
   1  -5 -15    3.05    1.38
  -1   5  14    0.13    0.82
   1  -5 -14    0.31    0.82
   1  -5 -14    2.49    5.06
  -1   5  13    2.04    1.02
   1  -5 -13    3.38    1.30
  -1   5  13    4.32    6.40
   1  -5 -13   -0.11    4.67
  -1   5  12    0.19    0.74
   1  -5 -12    0.67    0.80
  -1   5  12   -1.61    5.41
   1  -5 -12   -2.72    4.84
  -1   5  11    9.96    2.69
   1  -5 -11   10.19    2.74
  -1   5  11   21.10   11.69
   1  -5 -11   11.82    8.25
  -1   5  10   19.84    5.04
   1  -5 -10   18.58    4.73
  -1   5  10    7.10    7.78
   1  -5 -10   18.05   10.60
  -1   5   9   18.70    4.75
   1  -5  -9   17.19    4.38
  -1   5   9   83.21   37.82
   1  -5  -9   54.18   25.28
  -1   5   8    7.59    2.13
   1  -5  -8    7.76    2.16
   1  -5  -8    4.73    2.42
  -1   5   8   23.56   11.87
   1  -5  -8   22.44   11.23
  -1   5   7    9.81    2.61
   1  -5  -7   10.67    2.85
  -1   5   7   10.24    3.16
   1  -5  -7    9.50    2.97
  -1   5   7   55.80   25.07
   1  -5  -7   27.26   12.73
  -1   5   6    1.24    0.71
   1  -5  -6    1.12    0.72
  -1   5   6    2.14    1.24
   1  -5  -6    0.07    1.12
   1  -5  -6   -0.18    5.69
  -1   5   6    1.92    2.47
   1  -5  -6    2.47    2.83
  -1   5   5    1.08    0.63
   1  -5  -5    0.83    0.64
  -1   5   5   18.79    4.61
   1  -5  -5    3.06    1.31
  -1   5   5    1.75    6.68
   1  -5  -5   -0.36    5.57
  -1   5   5   71.52   31.70
   1  -5  -5   34.64   15.51
  -1   5   4    0.79    0.52
   1  -5  -4    1.39    0.65
  -1   5   4    0.41    0.81
   1  -5  -4    1.05    0.85
  -1   5   4    1.62    5.82
   1  -5  -4    1.09    4.48
  -1   5   4    3.39    1.97
   1  -5  -4    1.06    1.38
  -1   5   3   10.58    2.71
   1  -5  -3   10.31    2.66
  -1   5   3   13.64    4.19
   1  -5  -3   35.50    9.29
  -1   5   3   17.03    4.13
   1  -5  -3   13.49    3.33
  -1   5   3    8.91    4.11
   1  -5  -3   10.94    4.34
  -1   5   3   14.84    6.64
   1  -5  -3   14.21    6.36
  -1   5   2    3.38    1.03
   1  -5  -2    3.39    1.07
  -1   5   2    1.59    1.08
   1  -5  -2    1.15    1.01
  -1   5   2    1.27    0.93
   1  -5  -2    1.32    0.96
  -1   5   2    1.67    2.07
   1  -5  -2    1.83    2.10
  -1   5   2    3.06    1.45
   1  -5  -2    0.67    0.58
  -1   5   1    5.12    1.38
   1  -5  -1    3.84    1.11
  -1   5   1   13.87    3.70
   1  -5  -1   42.17   10.75
  -1   5   1   23.70    5.69
   1  -5  -1    8.55    2.24
  -1   5   1   62.96   14.29
   1  -5  -1    4.99    2.81
  -1   5   1    7.91    3.52
   1  -5  -1    5.67    2.55
  -1   5   0   10.84    2.76
   1  -5   0   10.87    2.78
  -1   5   0    2.00    1.24
   1  -5   0    1.65    1.17
  -1   5   0    3.24    1.12
   1  -5   0    3.79    1.24
  -1   5   0    4.62    2.52
   1  -5   0    2.68    2.27
  -1   5   0    2.58    1.18
   1  -5   0    2.08    0.97
  -1   5  -1    2.91    0.83
   1  -5   1    3.10    0.89
  -1   5  -1    3.41    1.16
   1  -5   1    2.28    0.89
  -1   5  -1    5.18    2.88
   1  -5   1    3.01    2.78
  -1   5  -1    4.38    1.96
   1  -5   1    4.37    1.96
  -1   5  -2    0.62    0.45
   1  -5   2    0.43    0.45
  -1   5  -2    0.43    0.50
   1  -5   2    0.19    0.45
  -1   5  -2    1.95    2.60
   1  -5   2   -0.56    2.72
  -1   5  -2    1.74    0.81
   1  -5   2    0.75    0.41
  -1   5  -3    2.93    0.93
   1  -5   3    3.19    1.00
  -1   5  -3    1.98    0.66
   1  -5   3    2.48    0.75
  -1   5  -3    1.51    3.88
   1  -5   3    2.10    4.47
  -1   5  -3    3.20    1.44
   1  -5   3    2.42    1.11
  -1   5  -4    1.26    0.62
   1  -5   4    1.75    0.74
  -1   5  -4    0.31    0.41
   1  -5   4    0.25    0.37
  -1   5  -4    0.51    8.78
   1  -5   4    2.97    9.39
  -1   5  -4    2.81    1.30
   1  -5   4    2.22    1.04
  -1   5  -5    1.29    0.52
   1  -5   5    0.70    0.40
  -1   5  -5    8.76   11.63
   1  -5   5    6.54   12.99
  -1   5  -5   28.77   12.72
   1  -5   5   34.43   15.22
  -1   5  -6    1.35    0.53
   1  -5   6    9.13    2.35
  -1   5  -6    1.44   23.62
   1  -5   6    1.27   28.21
  -1   5  -6    9.62    4.32
   1  -5   6   11.49    5.14
  -1   5  -7   49.83   12.61
   1  -5   7   50.19   12.69
  -1   5  -7   12.01   40.93
   1  -5   7    6.60   41.29
  -1   5  -7  109.30   48.29
   1  -5   7  162.80   71.91
  -1   5  -8    7.43    1.94
   1  -5   8    3.39    0.93
  -1   5  -8    8.76   42.48
   1  -5   8   -2.51   41.11
  -1   5  -8   18.02    8.12
   1  -5   8   19.74    8.87
  -1   5  -9   39.94   10.13
   1  -5   9   80.83   20.43
  -1   5  -9   18.38   43.85
  -1   5 -10    5.28    1.45
  -1   4  14    0.15    0.94
   1  -4 -14    0.20    0.94
  -1   4  13   10.66    2.97
   1  -4 -13   10.24    2.90
  -1   4  12    1.26    0.91
   1  -4 -12    1.38    0.96
  -1   4  11   22.68    5.73
   1  -4 -11   21.46    5.44
  -1   4  11   60.09   27.38
   1  -4 -11   67.91   30.68
  -1   4  10   27.31    6.85
   1  -4 -10   26.23    6.60
  -1   4  10   33.88   16.61
   1  -4 -10   43.12   20.30
  -1   4   9    5.04    1.59
   1  -4  -9    5.36    1.67
  -1   4   9   31.38   16.23
   1  -4  -9   20.22   12.74
  -1   4   8   48.87   12.04
   1  -4  -8   48.08   11.86
  -1   4   8   19.50   11.65
   1  -4  -8   36.86   18.28
  -1   4   7    1.52    0.75
   1  -4  -7    1.50    0.78
  -1   4   7   23.62   11.98
   1  -4  -7   13.59    8.49
  -1   4   6    4.49    1.36
   1  -4  -6    4.55    1.40
  -1   4   6    3.13    1.64
   1  -4  -6    2.87    1.58
  -1   4   6    8.56    4.67
   1  -4  -6    9.04    5.08
  -1   4   5    4.11    1.23
   1  -4  -5    4.50    1.35
  -1   4   5    1.13    0.91
   1  -4  -5    1.60    0.95
  -1   4   5    1.05    5.16
   1  -4  -5    0.97    4.84
  -1   4   5   36.54   16.43
   1  -4  -5   10.03    5.43
  -1   4   4    1.46    0.65
   1  -4  -4    1.36    0.67
  -1   4   4    6.16    1.74
   1  -4  -4   12.28    3.07
  -1   4   4    1.79    5.15
   1  -4  -4    2.14    5.10
  -1   4   4    9.57    4.64
   1  -4  -4    5.79    3.32
  -1   4   3   12.43    3.11
   1  -4  -3   13.61    3.41
  -1   4   3    7.12    2.76
   1  -4  -3   16.31    4.60
  -1   4   3   10.51    2.60
   1  -4  -3   23.45    5.60
  -1   4   3   11.92    5.17
   1  -4  -3   10.53    4.69
  -1   4   3   39.21   17.36
   1  -4  -3   19.99    8.91
  -1   4   2    6.59    1.72
   1  -4  -2    6.53    1.72
  -1   4   2    2.82    1.24
   1  -4  -2    2.01    1.01
  -1   4   2    1.93    0.82
   1  -4  -2    2.31    0.90
  -1   4   2    7.13    2.75
   1  -4  -2    4.14    2.31
  -1   4   2    3.44    1.61
   1  -4  -2    1.93    1.01
  -1   4   1    7.72    1.97
   1  -4  -1    8.14    2.08
  -1   4   1    7.83    2.16
   1  -4  -1   27.18    6.94
  -1   4   1   34.50    8.20
   1  -4  -1   40.17    9.53
  -1   4   1    8.36    2.89
  -1   4   1   10.22    4.54
   1  -4  -1    4.25    1.92
  -1   4   0    1.31    0.56
   1  -4   0    1.08    0.56
  -1   4   0    0.47    0.92
   1  -4   0   -0.01    0.79
  -1   4   0    0.37    0.64
   1  -4   0    0.18    0.64
  -1   4   0    0.03    1.60
   1  -4   0    0.76    1.71
  -1   4   0    3.07    1.39
   1  -4   0    1.84    0.86
  -1   4  -1    0.26    0.30
   1  -4   1    0.36    0.33
  -1   4  -1    1.03    0.60
   1  -4   1    1.00    0.53
  -1   4  -1    1.12    1.86
   1  -4   1    1.74    2.07
  -1   4  -1    4.17    1.86
   1  -4   1    1.95    0.89
  -1   4  -2    1.97    0.68
   1  -4   2    2.02    0.71
  -1   4  -2    0.37    0.38
   1  -4   2    0.42    0.34
  -1   4  -2    0.72    1.97
   1  -4   2    0.31    2.20
  -1   4  -2    3.42    1.53
   1  -4   2    3.15    1.42
  -1   4  -3   29.76    7.31
   1  -4   3   30.80    7.57
  -1   4  -3   44.31   11.21
   1  -4   3   44.49   11.25
  -1   4  -3  120.60   27.71
   1  -4   3  100.70   24.59
  -1   4  -3   59.52   26.28
   1  -4   3   67.03   29.60
  -1   4  -4    2.03    0.63
   1  -4   4    1.69    0.53
  -1   4  -4    0.89    9.19
   1  -4   4    0.76   10.12
  -1   4  -4    5.05    2.27
   1  -4   4   10.01    4.45
  -1   4  -5    1.61    0.51
   1  -4   5    1.40    0.43
  -1   4  -5    0.53   15.00
   1  -4   5   -1.27   17.35
  -1   4  -5    5.59    2.53
   1  -4   5   16.31    7.24
  -1   4  -6    2.13    0.63
   1  -4   6    1.68    0.50
  -1   4  -6    7.51   25.92
   1  -4   6    1.67   25.61
  -1   4  -6    3.79    1.83
   1  -4   6    5.76    2.70
  -1   4  -7   33.31    8.44
   1  -4   7   34.71    8.79
  -1   4  -7   10.17   27.03
   1  -4   7    6.25   26.50
  -1   4  -8    6.58    1.74
   1  -4   8    5.53    1.45
  -1   4  -8   -2.85   24.95
  -1   3  11    1.32    0.92
   1  -3 -11    1.59    1.05
  -1   3  10    8.53    2.40
   1  -3 -10    9.56    2.68
  -1   3   9   35.65    8.85
   1  -3  -9   33.38    8.31
  -1   3   8   18.52    4.70
   1  -3  -8   19.71    5.00
  -1   3   8   17.56    9.27
   1  -3  -8   21.12   10.72
  -1   3   7   23.09    5.77
   1  -3  -7   22.96    5.74
  -1   3   7   69.40   31.08
   1  -3  -7   91.48   40.88
  -1   3   6   26.96    6.71
   1  -3  -6   30.02    7.45
  -1   3   6   21.39   11.22
   1  -3  -6   19.17   10.66
  -1   3   5    2.37    0.89
   1  -3  -5    2.91    1.00
  -1   3   5    2.30    1.31
   1  -3  -5    2.26    1.27
  -1   3   5   75.93   34.12
   1  -3  -5   17.09    9.43
  -1   3   4    2.27    0.94
   1  -3  -4    2.06    0.91
  -1   3   4    1.19    0.72
   1  -3  -4    0.96    0.68
  -1   3   4    0.66    4.46
   1  -3  -4    0.12    4.53
  -1   3   4    2.09    3.08
  -1   3   3   56.36   13.78
   1  -3  -3   55.35   13.54
  -1   3   3   39.39    9.34
   1  -3  -3   39.60    9.39
  -1   3   3   53.92   14.31
   1  -3  -3   55.80   14.65
  -1   3   3  419.80  185.40
  -1   3   2    6.14    1.59
   1  -3  -2    5.00    1.33
  -1   3   2    2.51    1.48
   1  -3  -2    3.62    1.47
  -1   3   2    3.67    1.01
   1  -3  -2    2.20    0.73
  -1   3   2    1.49    1.82
   1  -3  -2    1.93    1.92
  -1   3   2    5.43    2.48
  -1   3   1   14.55    3.61
   1  -3  -1   15.50    3.85
  -1   3   1   25.27    6.46
   1  -3  -1   23.19    5.92
  -1   3   1   39.05    9.25
   1  -3  -1   79.65   18.81
  -1   3   1   23.57    5.71
   1  -3  -1   32.96    7.65
  -1   3   1   73.88   32.63
  -1   3   0    2.36    0.74
   1  -3   0    2.35    0.74
  -1   3   0    1.23    0.87
   1  -3   0    1.28    0.80
  -1   3   0    1.42    0.63
   1  -3   0    0.70    0.55
  -1   3   0    1.91    1.54
   1  -3   0    2.52    1.60
  -1   3   0    3.95    1.77
  -1   3  -1   76.66   18.68
   1  -3   1   77.27   18.83
  -1   3  -1   72.04   18.21
   1  -3   1   74.48   18.82
  -1   3  -1   73.31   16.03
   1  -3   1   72.98   16.01
  -1   3  -1  136.30   60.17
  -1   3  -2    7.26    1.87
   1  -3   2    7.47    1.92
  -1   3  -2    1.51    0.48
   1  -3   2    1.13    0.39
  -1   3  -2    1.35    2.35
   1  -3   2    3.05    3.02
  -1   3  -2    4.42    1.97
   1  -3   3   40.86   10.02
  -1   3  -3   69.60   17.58
   1  -3   3   63.25   15.98
  -1   3  -3  141.30   33.81
   1  -3   3   92.24   24.84
  -1   3  -3  142.00   62.67
   1  -3   3  204.70   90.38
  -1   3  -4    2.61    0.72
   1  -3   4    2.19    0.60
  -1   3  -4    2.14   12.38
   1  -3   4    5.58   14.04
  -1   3  -4    4.73    2.20
   1  -3   4    6.81    3.12
  -1   3  -5    2.18    0.61
   1  -3   5    2.92    0.78
  -1   3  -5    1.72   19.08
   1  -3   5   -1.18   19.18
  -1   3  -5   11.45    5.12
   1  -3   5   20.03    8.91
  -1   3  -6   13.47    3.43
   1  -3   6   12.33    3.14
  -1   3  -6    3.24   17.82
   1  -3   6    0.99   17.64
  -1   3  -7   52.42   13.26
   1  -3   7   58.27   14.73
  -1   2   7   45.14   11.18
   1  -2  -7   41.88   10.42
  -1   2   6   10.83    2.85
   1  -2  -6   11.37    2.99
  -1   2   5   19.97    4.97
   1  -2  -5   20.02    4.98
  -1   2   5   35.19   15.76
  -1   2   4   25.39    6.30
   1  -2  -4   26.24    6.52
  -1   2   4   12.86    3.25
   1  -2  -4   13.64    3.42
  -1   2   4   11.04    7.55
  -1   2   3   33.65    8.29
   1  -2  -3   29.64    7.32
  -1   2   3   22.87    5.45
   1  -2  -3   26.63    6.33
  -1   2   3    6.61    4.65
   1  -2  -3   10.63    5.28
  -1   2   3  106.80   47.35
   1  -2  -3   51.63   23.05
  -1   2   2    0.27    0.54
   1  -2  -2    0.35    0.58
   1  -2  -2    0.34    1.23
  -1   2   2    1.39    0.60
   1  -2  -2    1.42    0.59
  -1   2   2    0.32    2.19
   1  -2  -2    0.06    2.24
  -1   2   2   13.88    6.68
   1  -2  -2    6.99    3.83
  -1   2   1   65.07   15.87
   1  -2  -1   66.61   16.24
  -1   2   1   82.43   20.85
   1  -2  -1   81.47   20.61
  -1   2   1   71.80   16.94
   1  -2  -1   78.53   18.53
  -1   2   1   92.09   19.83
   1  -2  -1   49.04   10.82
  -1   2   1  179.50   79.26
   1  -2  -1   82.58   36.47
  -1   2   0    1.11    0.45
   1  -2   0    1.45    0.51
  -1   2   0    0.48    0.64
   1  -2   0    0.08    0.58
  -1   2   0   -0.25    0.45
   1  -2   0    0.10    0.44
  -1   2   0    0.38    1.03
   1  -2   0    0.49    0.95
  -1   2   0    3.75    1.68
   1  -2   0    2.75    1.24
  -1   2  -1   65.49   15.97
   1  -2   1   63.46   15.47
  -1   2  -1   77.02   19.46
   1  -2   1   73.54   18.57
  -1   2  -1   79.79   17.22
   1  -2   1   75.00   16.22
  -1   2  -1  149.50   66.01
   1  -2   1  107.30   47.35
  -1   2  -2    3.30    1.06
   1  -2   2    3.21    1.04
  -1   2  -2    0.28    0.23
   1  -2   2    0.18    0.21
  -1   2  -2   -0.83    4.53
   1  -2   2   -0.01    5.48
  -1   2  -2    7.56    3.38
  -1   2  -3   10.19    2.59
   1  -2   3   30.25    7.65
  -1   2  -3   23.98   12.27
   1  -2   3   25.15   12.80
  -1   2  -3   13.78    6.14
  -1   2  -4    4.86    1.25
   1  -2   4    5.17    1.32
  -1   2  -4    8.46   17.40
   1  -2   4    7.17   16.47
  -1   2  -5   62.75   15.85
   1  -2   5   69.33   17.51
  -1   2  -5  128.70   35.31
   1  -2   5  103.90   30.76
  -1   1   4    5.10    1.78
   1  -1  -4    5.28    1.85
  -1   1   3   61.72   15.07
   1  -1  -3   66.12   16.14
  -1   1   3   36.92    8.78
   1  -1  -3   41.23    9.80
  -1   1   2    4.58    1.31
   1  -1  -2    5.05    1.42
  -1   1   2    3.20    0.90
  -1   1   2    1.84    3.01
   1  -1  -2    2.22    3.02
  -1   1   2   -3.74    4.15
   1  -1  -2    0.31    3.42
  -1   1   1   53.83   13.14
   1  -1  -1   50.16   12.25
  -1   1   1  103.60   26.20
  -1   1   1   56.69   13.37
  -1   1   1   35.83    8.01
   1  -1  -1   31.46    7.10
  -1   1   1   94.39   41.74
   1  -1  -1   75.15   33.24
  -1   1   0    2.06    0.63
   1  -1   0    2.01    0.62
  -1   1   0    0.74    0.49
  -1   1   0    1.06    0.44
  -1   1   0    0.83    0.85
   1  -1   0    0.47    0.80
  -1   1   0    1.73    0.79
   1  -1   0    2.81    1.25
  -1   1  -1   34.21    8.36
   1  -1   1   31.26    7.64
  -1   1  -1   34.59    8.74
  -1   1  -1   34.93    7.69
   1  -1   1   32.09    7.09
  -1   1  -1  161.20   71.18
   1  -1   1  127.20   56.15
  -1   1  -2    3.85    0.99
   1  -1   2    3.42    0.89
  -1   1  -2    4.53    7.47
   1  -1   2    5.56    7.46
  -1   1  -3    9.65    2.45
   1  -1   3   16.23    4.11
  -1   1  -3   41.74   16.27
   1  -1   3   56.61   18.51
  -1   1  -4    3.36    0.87
   1  -1   4    3.79    0.97
  -1   1  -4   -0.60   11.36
   1  -1   4    0.83   11.20
  -1   0   2    0.26    0.60
   1   0  -2    0.47    0.61
  -1   0   1    9.67    2.58
  -1   0   1   14.62    3.47
   1   0  -1   13.76    3.27
  -1   0   1   15.95    4.36
   1   0  -1   15.81    4.34
  -1   0   0    3.74    1.01
   1   0   0    5.02    1.30
  -1   0   0    6.37    1.66
   1   0   0    6.92    1.80
   1   0   0    7.28    1.75
  -1   0   0    2.41    0.97
   1   0   0    2.23    0.97
  -1   0  -1   31.11    7.59
   1   0   1   29.83    7.29
  -1   0  -1   40.23   10.16
   1   0   1   35.48    8.96
  -1   0  -1   45.97   10.00
   1   0   1   49.98   10.85
  -1   0  -2    1.26    0.34
   1   0   2    0.79    0.24
  -1   0  -2   -1.95    8.40
   1   0   2    0.45    8.76
   1   1  -1   18.05    7.98
  -1  -1   0    0.89    0.31
   1   1   0    1.17    0.39
  -1  -1   0    1.81    0.49
   1   1   0    2.89    0.73
  -1  -1   0    0.76    0.64
   1   1   0    0.68    0.63
   1   1   0    0.89    0.44
   1   1   1   22.27    5.42
  -1  -1  -1   18.64    4.71
  -1  -1  -1    0.69    5.06
   1   1   1    0.59    5.24
   1   1   1   19.19    8.70
   1   1   2    2.44    0.84
   1   1   2   11.07    8.44
  -1  -2   3   17.66    7.86
   1   2  -3   24.64   10.93
  -1  -2   2   13.32    5.92
   1   2  -2    8.72    3.90
  -1  -2   1  129.90   57.32
   1   2  -1  122.00   53.86
  -1  -2   0    4.39    1.20
   1   2   0    0.95    0.26
  -1  -2   0    0.43    1.27
   1   2   0    0.97    1.14
  -1  -2   0    3.94    1.78
   1   2   0    3.20    1.45
  -1  -2  -1   43.27   10.55
  -1  -2  -1   53.92   23.82
   1   2   1   46.40   20.50
  -1  -2  -2    0.29    0.38
  -1  -2  -2    1.25    2.51
   1   2   2   -0.24    2.54
  -1  -2  -3    0.76    0.53
  -1  -2  -3    0.34    3.24
   1   2   3    2.99    3.63
  -1  -2  -4    3.19    0.92
  -1  -2  -4    1.80    7.92
   1   2   4    4.93    8.42
  -1  -2  -5    3.65    1.45
  -1  -2  -5   -0.62    2.69
   1   2   5    1.78    2.90
  -1  -3   5   32.19   14.26
   1   3  -5   29.95   13.28
  -1  -3   4    9.25    4.18
   1   3  -4    8.13    3.72
  -1  -3   3  150.20   66.33
   1   3  -3  151.40   66.86
   1   3  -2   12.89    3.26
  -1  -3   2    9.73    4.31
   1   3  -2    8.82    3.91
  -1  -3   1  260.40   65.74
  -1  -3   1  231.40  102.10
   1   3  -1  238.00  105.10
  -1  -3   0   36.69    8.96
   1   3   0   34.12    8.34
  -1  -3   0   11.01    2.82
   1   3   0   11.15    2.86
  -1  -3   0   20.13    4.59
   1   3   0   14.65    3.29
  -1  -3   0   10.29    4.57
   1   3   0   14.44    6.39
  -1  -3  -1  249.50   60.70
  -1  -3  -1  308.00   72.59
   1   3   1  325.80   76.77
  -1  -3  -1  259.40  114.50
   1   3   1  259.80  114.70
  -1  -3  -2   13.72    3.40
  -1  -3  -2   10.50    4.69
   1   3   2    9.43    4.23
  -1  -3  -3  318.80   77.57
  -1  -3  -3  358.30  158.20
   1   3   3  311.50  137.60
  -1  -3  -4    2.56    0.91
   1   3   4    1.45    0.75
  -1  -3  -4   11.67    6.37
   1   3   4    8.43    5.45
  -1  -3  -5   62.23   15.21
   1   3   5   73.93   18.06
  -1  -3  -5   77.69   34.71
   1   3   5   90.70   40.55
  -1  -3  -6    1.69    0.69
   1   3   6    1.29    0.64
  -1  -3  -6    1.04    7.49
   1   3   6    0.35    7.34
  -1  -3  -7    5.86    1.69
   1   3   7    7.04    1.95
  -1  -3  -7   10.29    6.69
   1   3   7    9.91    6.76
  -1  -3  -8    2.63    1.09
   1   3   8    3.34    1.20
  -1  -3  -8    3.13    3.34
   1   3   8   -1.32    3.54
  -1  -4   6    7.10    3.31
   1   4  -6    8.18    3.78
  -1  -4   5   99.68   44.03
   1   4  -5   94.52   41.75
  -1  -4   4   17.54    7.78
   1   4  -4   17.52    7.76
  -1  -4   3  176.50   44.57
   1   4  -3  157.90   39.87
  -1  -4   3  199.40   88.04
   1   4  -3  186.60   82.39
  -1  -4   2   37.29    9.42
   1   4  -2   40.14   10.14
   1   4  -2    3.90   17.51
  -1  -4   2   39.02   17.23
   1   4  -2   37.11   16.39
  -1  -4   1   40.85   10.00
   1   4  -1   43.77   10.71
  -1  -4   1   53.04   13.40
   1   4  -1   46.20   11.67
  -1  -4   1   13.21   12.20
   1   4  -1   11.65    9.40
  -1  -4   1   26.36   11.64
   1   4  -1   29.50   13.03
  -1  -4   0   22.19    5.45
   1   4   0   22.27    5.47
  -1  -4   0    6.38    1.75
   1   4   0    7.13    1.91
  -1  -4   0    7.81    2.20
   1   4   0    8.98    2.30
  -1  -4   0   15.94    7.06
   1   4   0   18.41    8.15
  -1  -4  -1   63.05   15.38
   1   4   1   61.70   15.05
  -1  -4  -1  153.40   38.76
   1   4   1  138.10   34.91
  -1  -4  -1  129.90   30.63
   1   4   1  101.10   23.84
  -1  -4  -1   90.83   19.52
   1   4   1  105.80   22.69
  -1  -4  -1   98.62   43.55
   1   4   1   90.74   40.07
  -1  -4  -2   54.77   13.36
   1   4   2   66.66   16.25
  -1  -4  -2   49.85   11.77
   1   4   2   43.64   10.31
  -1  -4  -2   55.98   24.74
   1   4   2   45.68   20.19
  -1  -4  -3   71.54   17.45
   1   4   3   77.13   18.80
  -1  -4  -3   98.45   43.49
   1   4   3   96.53   42.65
  -1  -4  -4   28.53    7.02
   1   4   4   31.65    7.78
  -1  -4  -4   35.65   16.04
   1   4   4   41.26   18.50
  -1  -4  -5  134.80   32.84
   1   4   5  127.70   31.13
  -1  -4  -5  203.70   90.14
   1   4   5  202.50   89.62
  -1  -4  -6    0.91    0.60
   1   4   6    1.16    0.69
  -1  -4  -6    5.97    4.24
   1   4   6    6.57    4.64
  -1  -4  -7   59.12   14.49
   1   4   7   59.29   14.53
  -1  -4  -7  137.60   61.33
   1   4   7  133.70   59.76
  -1  -4  -8    1.10    0.72
   1   4   8    1.20    0.76
  -1  -4  -8    6.83    8.00
   1   4   8   13.76   10.28
  -1  -4  -9   41.59   10.26
   1   4   9   40.13    9.90
  -1  -4  -9  123.60   55.80
   1   4   9  119.50   54.23
  -1  -4 -10    2.17    0.99
   1   4  10    2.00    0.96
  -1  -4 -10   10.87    9.02
   1   4  10   -2.05    8.66
  -1  -4 -11   19.17    4.87
   1   4  11   20.29    5.13
  -1  -4 -11   30.43   15.27
   1   4  11   29.83   15.79
   1   4  12    5.99    1.78
  -1  -5   8   79.67   35.28
   1   5  -8   75.75   33.56
  -1  -5   7  230.30  101.70
   1   5  -7  199.40   88.09
  -1  -5   6   49.82   22.03
   1   5  -6   52.70   23.31
   1   5  -5  134.60   33.98
  -1  -5   5   81.00   35.78
   1   5  -5   58.89   26.02
  -1  -5   4   30.62    7.74
   1   5  -4   21.64    5.48
  -1  -5   4   28.91   12.78
   1   5  -4   30.70   13.58
  -1  -5   3   53.64   13.55
   1   5  -3   41.64   10.52
  -1  -5   3    3.99   24.14
   1   5  -3    5.56   23.93
  -1  -5   3   30.92   13.67
   1   5  -3   33.19   14.67
  -1  -5   2   50.87   12.44
   1   5  -2   41.31   10.12
  -1  -5   2   24.15    6.12
   1   5  -2   21.91    5.55
   1   5  -2    3.61   16.43
  -1  -5   2   25.78   11.39
   1   5  -2   26.09   11.53
  -1  -5   1   48.95   11.97
   1   5  -1   51.44   12.57
  -1  -5   1   45.56   11.52
   1   5  -1   43.15   10.91
   1   5  -1  103.10   23.21
  -1  -5   1   34.28   15.15
   1   5  -1   38.54   17.03
  -1  -5   0   40.80    9.97
   1   5   0   49.06   11.98
  -1  -5   0   11.17    2.99
   1   5   0   12.08    3.17
  -1  -5   0   16.26    4.10
   1   5   0   16.14    3.93
  -1  -5   0   11.17    4.95
   1   5   0   13.31    5.90
  -1  -5  -1   76.40   18.64
   1   5   1   81.08   19.77
  -1  -5  -1  129.00   32.60
   1   5   1  120.10   30.36
  -1  -5  -1   68.19   16.10
   1   5   1   99.14   23.39
  -1  -5  -1   74.66   16.16
   1   5   1   76.97   16.63
  -1  -5  -1   84.35   37.25
   1   5   1   76.37   33.73
  -1  -5  -2   44.62   10.91
   1   5   2   47.02   11.50
  -1  -5  -2    9.01    2.96
  -1  -5  -2   27.31    6.48
   1   5   2   25.28    6.00
  -1  -5  -2   42.26   11.08
   1   5   2   21.00    6.56
  -1  -5  -2   30.12   13.33
   1   5   2   31.78   14.07
  -1  -5  -3   26.41    6.51
   1   5   3   29.33    7.21
  -1  -5  -3   41.22    9.78
   1   5   3   36.30    8.62
  -1  -5  -3   44.82   19.84
   1   5   3   44.99   19.93
  -1  -5  -4   38.11    9.34
   1   5   4   37.13    9.10
  -1  -5  -4   27.82   12.42
   1   5   4   28.23   12.61
  -1  -5  -5   73.16   17.87
   1   5   5   74.67   18.23
  -1  -5  -5   86.96   38.56
   1   5   5   61.23   27.22
  -1  -5  -6   15.20    3.83
   1   5   6   17.02    4.27
  -1  -5  -6   28.88   13.32
   1   5   6   23.16   10.89
  -1  -5  -7  109.10   26.64
   1   5   7  102.50   25.03
  -1  -5  -7  135.10   59.88
   1   5   7  136.10   60.35
  -1  -5  -8    8.35    2.24
   1   5   8    7.06    1.93
  -1  -5  -8   10.88    6.16
   1   5   8   12.19    6.87
  -1  -5  -9   43.50   10.72
   1   5   9   41.07   10.13
  -1  -5  -9   94.91   42.81
   1   5   9  121.80   54.68
  -1  -5 -10    9.70    2.60
   1   5  10    9.75    2.61
  -1  -5 -10   14.03    9.56
   1   5  10   11.37    8.96
  -1  -5 -11   59.22   14.56
   1   5  11   63.95   15.72
  -1  -5 -11  135.90   60.83
   1   5  11  140.60   62.99
  -1  -5 -12    5.41    1.73
   1   5  12    4.18    1.44
  -1  -5 -12   14.08    8.97
   1   5  12   13.57    9.02
  -1  -5 -13   13.64    3.67
   1   5  13   13.39    3.58
  -1  -5 -13   12.78    7.82
   1   5  13   12.94    8.60
  -1  -5 -14   15.78    4.29
   1   5  14   15.05    4.04
  -1  -5 -14   12.69    8.30
   1   5  14   10.64    8.66
  -1  -5 -15   64.76   16.03
   1   5  15   55.67   13.77
  -1  -6  10   18.79    8.46
   1   6 -10   23.64   10.59
  -1  -6   9   62.57   27.73
   1   6  -9   71.28   31.57
  -1  -6   8   45.81   20.33
   1   6  -8   44.92   19.92
  -1  -6   7  113.50   50.16
   1   6  -7  115.60   51.09
  -1  -6   6   44.39   11.22
   1   6  -6   40.52   10.25
  -1  -6   6   22.69   10.07
   1   6  -6   21.73    9.65
  -1  -6   5   47.98   12.13
   1   6  -5   58.25   14.72
  -1  -6   5   43.05   19.03
   1   6  -5   45.24   20.00
  -1  -6   4   15.47    3.93
   1   6  -4   13.99    3.57
  -1  -6   4   14.36   36.17
   1   6  -4   -1.14   37.61
  -1  -6   4   16.92    7.50
   1   6  -4   19.76    8.75
  -1  -6   3   24.76    6.27
   1   6  -3   23.09    5.86
  -1  -6   3   15.31   35.14
   1   6  -3    9.43   28.98
  -1  -6   3   20.60    9.11
   1   6  -3   18.05    7.99
  -1  -6   2    4.30    1.27
   1   6  -2    5.57    1.53
  -1  -6   2    5.13    1.37
   1   6  -2    5.45    1.44
  -1  -6   2    1.30   11.96
   1   6  -2    2.89   10.61
  -1  -6   2    8.28    3.68
   1   6  -2    7.79    3.47
  -1  -6   1    9.70    2.49
   1   6  -1   14.07    3.52
  -1  -6   1   24.00    6.10
   1   6  -1   19.85    5.07
  -1  -6   1   42.89   10.49
   1   6  -1   29.70    7.23
  -1  -6   1   17.11    7.57
   1   6  -1   16.55    7.33
  -1  -6   0   19.35    4.78
   1   6   0   19.71    4.86
  -1  -6   0    8.20    2.45
   1   6   0    7.14    2.06
  -1  -6   0   10.18    3.23
   1   6   0   11.51    3.24
  -1  -6   0    8.14    3.62
   1   6   0   10.40    4.62
  -1  -6  -1    2.91    0.94
   1   6   1    2.51    0.81
  -1  -6  -1    7.74    2.18
   1   6   1   11.28    3.03
  -1  -6  -1    5.60    1.58
   1   6   1   10.62    2.61
  -1  -6  -1    2.82    1.80
   1   6   1    4.45    1.96
  -1  -6  -1    1.68    0.87
   1   6   1    1.71    0.89
  -1  -6  -2    8.61    2.22
   1   6   2    9.23    2.37
  -1  -6  -2    6.55    2.12
   1   6   2    7.63    2.59
  -1  -6  -2    5.80    1.58
   1   6   2    4.89    1.33
  -1  -6  -2    9.84    3.46
   1   6   2   11.33    4.15
  -1  -6  -2    7.19    3.25
   1   6   2    6.26    2.86
  -1  -6  -3   14.53    3.64
   1   6   3   12.89    3.23
  -1  -6  -3   20.57    4.98
   1   6   3   10.27    2.58
  -1  -6  -3   10.43    5.99
   1   6   3    3.62    4.43
  -1  -6  -3   22.21    9.88
   1   6   3   17.97    8.01
  -1  -6  -4    5.65    1.56
   1   6   4    9.08    2.35
  -1  -6  -4    5.75    1.80
   1   6   4    5.30    1.69
  -1  -6  -4    6.98    3.37
   1   6   4    8.74    4.10
  -1  -6  -5   21.99    5.45
   1   6   5   21.21    5.25
  -1  -6  -5   36.72    8.99
  -1  -6  -5   40.66   18.09
   1   6   5   35.33   15.75
  -1  -6  -6   14.13    3.58
   1   6   6   13.36    3.40
  -1  -6  -6    7.06    3.65
   1   6   6    7.68    3.80
  -1  -6  -7   47.15   11.58
   1   6   7   49.97   12.26
  -1  -6  -7   74.48   33.09
   1   6   7   57.42   25.56
  -1  -6  -8    8.87    2.40
   1   6   8    7.68    2.11
  -1  -6  -8   15.48    7.54
   1   6   8   11.95    6.29
  -1  -6  -9   55.84   13.73
   1   6   9   53.24   13.09
  -1  -6  -9  119.10   53.22
   1   6   9   92.47   41.58
  -1  -6 -10    2.91    1.14
   1   6  10    1.86    0.92
  -1  -6 -10   10.97    8.13
   1   6  10   12.15    9.43
  -1  -6 -11   36.11    8.98
   1   6  11   38.40    9.52
  -1  -6 -11  109.50   49.82
   1   6  11  122.80   55.70
  -1  -6 -12    8.74    2.44
   1   6  12    7.98    2.23
  -1  -6 -12    6.26    8.45
   1   6  12    1.18    7.96
  -1  -6 -13   17.43    4.53
   1   6  13   19.62    5.01
  -1  -6 -13   37.18   17.93
   1   6  13   28.17   14.44
  -1  -6 -14    5.88    1.94
   1   6  14    5.60    1.78
  -1  -6 -14    7.39    7.04
   1   6  14    8.25    8.75
  -1  -6 -15    6.14    2.09
   1   6  15    7.08    2.21
  -1  -6 -15    6.66    8.30
   1   6  15   15.61   12.48
  -1  -6 -16   10.76    3.13
   1   6  16    8.94    2.61
  -1  -6 -16   10.12    9.29
   1   6  16    9.43   11.02
  -1  -6 -17   18.87    5.03
   1   6  17   16.53    4.38
  -1  -6 -17   22.32   13.66
  -1  -6 -18    3.66    1.63
   1   6  18    7.17    2.23
   1   7 -12    8.52    4.10
  -1  -7  11    8.07    3.93
   1   7 -11    9.82    4.67
  -1  -7  10    6.48    3.25
   1   7 -10    8.60    4.11
  -1  -7   9    9.21    4.26
   1   7  -9   12.19    5.54
   1   7  -8    5.37    1.48
  -1  -7   8   14.69    6.61
   1   7  -8   15.39    6.93
  -1  -7   7   18.51    4.72
   1   7  -7   49.87   12.62
  -1  -7   7   23.37   10.38
   1   7  -7   14.19    6.36
  -1  -7   6   12.09    3.09
   1   7  -6   11.28    2.90
  -1  -7   6   13.24    5.91
   1   7  -6   13.77    6.15
  -1  -7   5   12.47    3.19
   1   7  -5   11.17    2.87
  -1  -7   5   -4.74  104.50
   1   7  -5   25.08  114.80
  -1  -7   5    6.11    2.78
   1   7  -5    6.62    3.01
  -1  -7   4    9.00    2.32
   1   7  -4    8.58    2.23
  -1  -7   4   23.42  113.90
   1   7  -4  -17.61  101.00
  -1  -7   4   12.56    5.60
   1   7  -4   13.59    6.05
  -1  -7   3    6.61    1.77
   1   7  -3    5.32    1.43
  -1  -7   3   10.60    2.73
   1   7  -3   10.48    2.70
  -1  -7   3   13.38   48.33
   1   7  -3   11.69   35.47
  -1  -7   3    6.42    2.90
   1   7  -3    6.39    2.89
  -1  -7   2    3.50    1.04
   1   7  -2    2.90    0.88
  -1  -7   2    2.71    0.83
   1   7  -2    2.61    0.84
  -1  -7   2   13.13   25.88
   1   7  -2    7.69   13.95
  -1  -7   2    3.54    1.64
   1   7  -2    4.06    1.87
  -1  -7   1    5.36    1.45
   1   7  -1    8.98    2.28
  -1  -7   1    5.02    1.47
   1   7  -1    3.91    1.24
  -1  -7   1    7.19    4.08
   1   7  -1    5.19    3.54
  -1  -7   1    2.60    1.24
   1   7  -1    3.69    1.71
  -1  -7   0    1.57    0.61
   1   7   0    1.59    0.58
  -1  -7   0    1.59    1.38
   1   7   0    1.48    1.12
  -1  -7   0    1.18    2.46
   1   7   0    2.85    2.41
  -1  -7   0    2.95    1.39
   1   7   0    1.97    1.01
  -1  -7  -1    1.57    0.67
   1   7   1    1.49    0.60
  -1  -7  -1    8.35    2.38
   1   7   1    2.68    1.13
  -1  -7  -1    1.72    1.04
   1   7   1    9.33    2.37
  -1  -7  -1    0.37    2.04
   1   7   1   12.76    3.99
  -1  -7  -1    0.18    0.54
   1   7   1   -0.28    0.58
  -1  -7  -2    2.16    0.78
   1   7   2    2.44    0.81
  -1  -7  -2    1.75    1.02
   1   7   2    2.21    1.11
  -1  -7  -2    1.86    1.01
   1   7   2    1.57    0.84
  -1  -7  -2    1.40    1.82
   1   7   2    2.39    2.11
  -1  -7  -2    1.88    1.05
   1   7   2    2.25    1.23
  -1  -7  -3    3.84    1.13
   1   7   3    4.37    1.22
  -1  -7  -3    7.88    2.67
  -1  -7  -3    9.18    2.40
   1   7   3    7.83    2.09
  -1  -7  -3   10.38    5.45
   1   7   3   14.68    7.20
  -1  -7  -3   11.29    5.12
   1   7   3   10.43    4.76
  -1  -7  -4    5.54    1.55
   1   7   4    4.39    1.25
  -1  -7  -4    6.95    2.08
   1   7   4    6.23    1.85
  -1  -7  -4    2.99    5.08
   1   7   4    0.83    4.74
  -1  -7  -4    6.74    3.23
   1   7   4    8.66    4.08
  -1  -7  -5    9.86    2.55
   1   7   5   12.16    3.07
  -1  -7  -5    6.98    2.17
   1   7   5   10.93    2.99
  -1  -7  -5   12.41    5.77
   1   7   5   11.08    5.19
  -1  -7  -6    6.10    1.68
   1   7   6    5.71    1.55
  -1  -7  -6    6.18    2.55
   1   7   6    2.89    2.00
  -1  -7  -6   11.70    5.61
   1   7   6    9.09    4.52
  -1  -7  -7   16.16    4.11
   1   7   7   16.22    4.09
  -1  -7  -7   16.16    7.57
   1   7   7   11.45    5.54
  -1  -7  -8   10.42    2.76
   1   7   8    9.10    2.41
  -1  -7  -8   13.84    7.01
   1   7   8   10.44    5.71
  -1  -7  -9   24.10    6.05
   1   7   9   22.65    5.66
  -1  -7  -9   41.21   18.83
   1   7   9   39.98   18.23
  -1  -7 -10    3.42    1.24
   1   7  10    3.68    1.21
  -1  -7 -10    1.87    3.50
   1   7  10    5.21    4.06
  -1  -7 -11   17.37    4.47
   1   7  11   14.18    3.66
  -1  -7 -11   25.76   12.08
   1   7  11   20.27    9.91
  -1  -7 -12    2.19    1.00
   1   7  12    2.07    0.91
  -1  -7 -12    8.24    7.03
   1   7  12    4.33    8.54
  -1  -7 -13    7.01    2.11
   1   7  13    6.44    1.92
  -1  -7 -13   14.12   10.35
   1   7  13    4.85    8.61
  -1  -7 -14    1.32    0.91
   1   7  14    1.13    0.85
  -1  -7 -14    1.79    7.17
   1   7  14    0.12    7.42
  -1  -7 -15    4.00    1.45
   1   7  15    6.17    1.84
  -1  -7 -15   12.72    9.20
   1   7  15    4.81    8.06
   1   7  16    3.48    1.21
  -1  -7 -16   15.07   10.29
   1   7  16    1.32    8.12
   1   7  17    3.25    1.19
  -1  -7 -17   17.27   11.11
   1   7  17    8.74    9.77
   1   7  18    0.38    0.63
  -1  -7 -18    1.76    6.59
   1   7  18    5.75    8.01
   1   7  19    2.43    1.01
  -1  -7 -19    5.87    7.86
   1   7  19    5.39    8.64
  -1  -7 -20    0.82    0.90
   1   7  20    1.10    0.89
  -1  -7 -20    1.36    6.62
  -1  -7 -21    3.16    1.30
   1   7  21    2.94    1.26
   1   7  22    0.46    0.86
   1   8 -14   -0.21    1.53
  -1  -8  13    4.32    2.37
   1   8 -13    3.75    2.17
  -1  -8  12    2.94    1.87
   1   8 -12    2.12    1.59
  -1  -8  11    7.03    3.41
   1   8 -11    7.86    3.73
  -1  -8  10    3.25    1.81
   1   8 -10    2.82    1.69
  -1  -8   9   11.87    3.07
   1   8  -9    5.33    1.48
  -1  -8   9    8.41    3.90
   1   8  -9    5.06    2.52
  -1  -8   8    1.63    0.63
   1   8  -8    1.46    0.68
  -1  -8   8    9.94    4.54
   1   8  -8    4.82    2.38
  -1  -8   7    2.59    0.81
   1   8  -7    2.29    0.82
  -1  -8   7    0.42    0.74
   1   8  -7    2.79    1.50
  -1  -8   6    1.82    0.66
   1   8  -6    1.28    0.66
  -1  -8   6    2.65    1.37
   1   8  -6    1.74    1.07
  -1  -8   5    6.68    1.80
   1   8  -5    6.23    1.70
  -1  -8   5    0.94    0.69
   1   8  -5    0.22    0.58
  -1  -8   4    1.02    0.55
  -1  -8   4    1.17    0.58
   1   8  -4    1.42    0.64
  -1  -8   4    6.82    3.10
   1   8  -4    4.18    1.98
  -1  -8   3    3.68    1.09
   1   8  -3    4.19    1.16
  -1  -8   3    8.89    2.33
   1   8  -3   11.35    2.95
  -1  -8   3    5.18    2.38
   1   8  -3    4.13    1.95
  -1  -8   2    1.59    0.61
   1   8  -2    1.27    0.52
  -1  -8   2    1.61    0.71
   1   8  -2    1.14    0.73
  -1  -8   2    2.22    1.14
   1   8  -2    1.60    0.94
  -1  -8   1    1.51    0.60
   1   8  -1    1.23    0.50
  -1  -8   1    1.26    1.01
   1   8  -1    1.18    1.07
  -1  -8   1    2.64    1.31
   1   8  -1    3.97    1.88
  -1  -8   0    1.24    0.56
   1   8   0    1.18    0.48
  -1  -8   0    1.70    1.78
   1   8   0    0.22    1.24
  -1  -8   0    2.22    1.15
   1   8   0    0.68    0.72
  -1  -8  -1    9.23    2.36
   1   8   1    8.44    2.15
  -1  -8  -1   17.09    4.55
   1   8   1   13.52    3.63
  -1  -8  -1   16.19    4.03
   1   8   1   15.46    3.84
  -1  -8  -1   16.18    7.22
   1   8   1   17.27    7.72
  -1  -8  -2    0.26    0.43
   1   8   2    0.39    0.37
  -1  -8  -2    1.19    1.18
   1   8   2    0.97    1.21
  -1  -8  -2    2.82    1.27
   1   8   2    0.76    1.03
  -1  -8  -2    2.68    1.46
   1   8   2    2.48    1.39
  -1  -8  -3    0.55    0.55
   1   8   3    1.18    0.57
  -1  -8  -3    3.56    1.96
   1   8   3    1.48    2.07
  -1  -8  -3    3.21    1.23
   1   8   3    2.95    1.15
  -1  -8  -3    1.50    1.05
   1   8   3    0.29    0.86
  -1  -8  -4    2.59    0.90
   1   8   4    2.41    0.81
  -1  -8  -4    1.72    1.06
   1   8   4    1.82    1.15
  -1  -8  -4    3.93    1.99
   1   8   4    2.88    1.61
  -1  -8  -5    3.27    1.04
   1   8   5    1.17    0.56
  -1  -8  -5    2.31    1.35
   1   8   5    7.93    2.34
  -1  -8  -5    4.96    2.56
   1   8   5    0.82    1.37
  -1  -8  -6    1.55    0.71
   1   8   6    1.37    0.61
  -1  -8  -6    1.70    1.49
   1   8   6    1.88    1.79
  -1  -8  -6    1.78    1.65
   1   8   6   -0.63    1.41
  -1  -8  -7    3.68    1.16
   1   8   7    3.63    1.09
  -1  -8  -7   12.29    3.75
   1   8   7    5.11    2.60
  -1  -8  -7    6.56    3.61
   1   8   7    8.17    4.33
  -1  -8  -8    2.30    0.91
   1   8   8    2.38    0.87
  -1  -8  -8    2.73    2.85
   1   8   8    4.62    3.18
  -1  -8  -9    4.72    1.43
   1   8   9    4.62    1.37
  -1  -8  -9   12.74    6.46
   1   8   9    9.83    5.29
  -1  -8 -10    1.54    0.85
   1   8  10    1.08    0.67
  -1  -8 -10    4.40    3.60
   1   8  10    1.48    2.83
   1   8  11    4.48    1.42
  -1  -8 -11    7.26    4.76
   1   8  11   10.95    6.33
   1   8  12    0.67    0.72
  -1  -8 -12    4.89    4.61
   1   8  12    0.90    4.09
   1   8  13    1.77    0.87
  -1  -8 -13    4.89    4.30
   1   8  13   10.01    6.10
   1   8  14    1.61    0.81
  -1  -8 -14    3.72    3.92
   1   8  14    1.24    4.25
   1   8  15    3.20    1.16
  -1  -8 -15    7.42    4.88
   1   8  15    2.13    4.11
  -1  -8 -16    0.38    0.74
   1   8  16    0.91    0.74
  -1  -8 -16    6.42    5.46
   1   8  16    0.28    6.27
  -1  -8 -17    0.17    0.79
   1   8  17    0.82    0.77
  -1  -8 -17    0.81    6.87
   1   8  17   -6.91    8.44
  -1  -8 -18    1.67    1.01
   1   8  18    0.88    0.95
  -1  -8 -18    0.80    6.20
   1   8  18    3.37    7.20
  -1  -8 -19    2.63    1.16
   1   8  19    2.36    1.14
  -1  -8 -19    6.00    6.71
   1   8  19    2.39    6.55
  -1  -8 -20    0.61    0.83
   1   8  20    0.43    0.83
  -1  -8 -20   -5.28    6.25
   1   8  20    0.89    6.90
  -1  -8 -21    2.61    1.20
   1   8  21    1.85    1.03
  -1  -8 -21    1.47    6.88
   1   8  21    1.42    8.05
  -1  -8 -22    1.92    1.06
   1   8  22    1.70    0.99
  -1  -8 -22    4.95    8.01
   1   8  22    1.29    8.08
  -1  -8 -23    2.51    1.22
   1   8  23    2.94    1.29
  -1  -8 -23    4.40    6.31
  -1  -8 -24    0.55    0.87
   1   8  24    0.12    0.82
   1   8  25    1.59    1.18
  -1  -9  15    8.87    4.44
   1   9 -15    9.42    4.59
  -1  -9  14    0.82    1.75
   1   9 -14    2.77    2.03
  -1  -9  13    4.19    2.53
   1   9 -13    5.35    2.93
  -1  -9  12    3.80    2.36
   1   9 -12    3.10    2.18
   1   9 -11    2.40    0.94
  -1  -9  11    1.52    1.66
   1   9 -11    2.67    1.96
  -1  -9  10    4.97    1.43
   1   9 -10   16.25    4.21
  -1  -9  10    2.23    1.70
   1   9 -10    4.36    2.39
  -1  -9   9    4.14    1.24
   1   9  -9    4.80    1.43
  -1  -9   9    6.61    3.23
   1   9  -9    4.55    2.37
  -1  -9   8    2.26    0.83
   1   9  -8    1.17    0.79
  -1  -9   8    1.30    1.13
   1   9  -8    2.65    1.57
  -1  -9   7    4.13    1.26
   1   9  -7    4.00    1.32
  -1  -9   7    2.09    1.32
   1   9  -7    3.33    1.78
  -1  -9   6    1.55    0.75
   1   9  -6    1.65    0.85
  -1  -9   6    2.88    1.54
   1   9  -6    1.00    0.95
  -1  -9   5    1.82    0.80
   1   9  -5    6.51    1.83
  -1  -9   5    2.46    1.36
   1   9  -5    1.87    1.15
   1   9  -4    2.46    0.90
  -1  -9   4    1.04    0.70
   1   9  -4    0.63    0.62
  -1  -9   4   -0.53    0.74
   1   9  -4    0.08    0.74
   1   9  -3    1.79    0.75
  -1  -9   3    2.37    0.86
   1   9  -3    3.29    1.11
  -1  -9   3    5.40    2.53
   1   9  -3    5.77    2.70
   1   9  -2    0.60    0.49
  -1  -9   2    0.18    0.73
   1   9  -2    1.34    0.99
  -1  -9   2    1.09    0.87
   1   9  -2    0.39    0.77
   1   9  -1    6.48    1.73
  -1  -9   1    5.17    1.75
   1   9  -1    4.30    1.69
  -1  -9   1    9.72    4.41
   1   9  -1    8.68    3.97
   1   9   0    0.94    0.50
  -1  -9   0    0.97    1.71
   1   9   0    0.84    1.22
   1   9   0    0.10    1.14
  -1  -9   0    2.05    1.26
   1   9   0    2.09    1.30
   1   9   1    0.55    0.43
  -1  -9  -1    1.42    1.20
   1   9   1    6.93    2.20
  -1  -9  -1    0.63    1.00
   1   9   1    0.93    1.25
  -1  -9  -1    0.04    0.92
   1   9   1   -0.28    1.00
   1   9   2    0.47    0.38
  -1  -9  -2    0.75    1.32
   1   9   2    0.72    1.54
  -1  -9  -2    2.55    1.48
   1   9   2    0.31    1.26
  -1  -9  -2    0.69    1.15
   1   9   2    0.21    1.11
   1   9   3    1.62    0.64
  -1  -9  -3    7.94    2.87
   1   9   3    5.09    2.82
  -1  -9  -3    2.95    1.42
   1   9   3    4.96    1.74
  -1  -9  -3    7.70    3.66
   1   9   3    7.44    3.54
   1   9   4    0.85    0.55
  -1  -9  -4   -0.13    3.10
   1   9   4   -0.77    3.87
  -1  -9  -4    0.45    1.15
   1   9   4    0.14    1.13
  -1  -9  -4    0.22    1.14
   1   9   4   -0.22    1.12
   1   9   5    3.60    1.14
  -1  -9  -5    6.35    1.95
   1   9   5    1.93    1.28
  -1  -9  -5    1.08    1.31
   1   9   5    2.19    1.54
   1   9   6    2.04    0.81
  -1  -9  -6    2.39    1.43
   1   9   6    0.16    1.63
  -1  -9  -6    1.16    1.43
   1   9   6   -0.70    1.25
   1   9   7    3.03    1.06
  -1  -9  -7    3.17    1.83
   1   9   7    5.19    2.34
  -1  -9  -7    1.52    1.63
   1   9   7    1.93    1.71
   1   9   8    1.07    0.69
  -1  -9  -8    2.78    2.08
   1   9   8    0.11    2.01
  -1  -9  -8    0.94    1.86
   1   9   8   -0.62    1.62
   1   9   9    0.83    0.65
  -1  -9  -9    2.22    2.14
   1   9   9    1.71    1.77
   1   9  10    0.39    0.60
  -1  -9 -10    0.14    1.89
   1   9  10   -0.48    1.75
  -1  -9 -11    2.02    0.94
   1   9  11    2.57    0.95
  -1  -9 -11    3.26    2.75
   1   9  11    3.21    2.52
  -1  -9 -12    0.90    0.76
   1   9  12    0.66    0.68
  -1  -9 -12    1.10    2.33
   1   9  12   -1.10    2.01
  -1  -9 -13    2.66    1.09
   1   9  13    2.03    0.94
  -1  -9 -13    3.27    2.71
   1   9  13    0.17    2.12
  -1  -9 -14    0.43    0.70
   1   9  14    0.55    0.77
  -1  -9 -14    1.04    2.28
   1   9  14    3.21    2.93
  -1  -9 -15    1.20    0.84
   1   9  15    0.98    0.76
  -1  -9 -15   -1.95    2.74
   1   9  15   -2.46    3.56
  -1  -9 -16    4.42    1.50
   1   9  16    4.30    1.44
  -1  -9 -16   -0.15    3.75
   1   9  16    1.24    4.42
  -1  -9 -17    0.84    0.89
   1   9  17    0.97    0.92
  -1  -9 -17   -2.03    4.00
   1   9  17   -3.69    4.67
  -1  -9 -18    0.71    0.85
   1   9  18    0.83    0.95
  -1  -9 -18    0.50    3.62
   1   9  18    1.59    4.62
  -1  -9 -19    0.54    0.84
   1   9  19    1.09    0.92
  -1  -9 -19   -4.10    4.03
   1   9  19    2.71    4.34
  -1  -9 -20    0.98    0.87
   1   9  20    1.01    0.86
  -1  -9 -20    2.42    3.91
   1   9  20   -1.50    4.42
  -1  -9 -21    1.43    0.95
   1   9  21    1.39    0.93
  -1  -9 -21    2.07    3.32
   1   9  21   -0.86    4.03
  -1  -9 -22    0.08    0.78
   1   9  22    0.61    0.87
  -1  -9 -22    1.23    3.18
   1   9  22    0.16    3.43
  -1  -9 -23   -0.15    0.81
   1   9  23    0.16    0.82
  -1  -9 -23    1.46    3.01
   1   9  23    0.95    3.39
  -1  -9 -24    0.37    0.93
   1   9  24    0.18    0.85
  -1  -9 -24   -1.68    2.57
   1   9  24   -2.15    2.87
  -1  -9 -25    1.48    1.05
   1   9  25    0.46    0.95
  -1  -9 -25    0.43    2.52
   1   9  25    0.61    3.41
  -1  -9 -26    0.17    0.92
   1   9  26    0.36    0.93
  -1  -9 -26    0.44    2.21
  -1  -9 -27    0.18    0.85
   1   9  27    0.04    0.84
   1   9  28    0.16    0.83
   1   9  29    0.20    0.77
   1  10 -17    1.28    1.74
  -1 -10  16    1.67    1.84
   1  10 -16    2.17    1.90
  -1 -10  15    4.00    2.44
   1  10 -15    2.04    1.90
  -1 -10  14    3.24    2.15
   1  10 -14    2.99    2.04
   1  10 -13    8.42    2.32
  -1 -10  13   13.30    6.18
   1  10 -13   12.28    5.76
  -1 -10  12    3.28    1.17
   1  10 -12    1.94    0.90
  -1 -10  12    0.38    1.46
   1  10 -12    1.37    1.72
  -1 -10  11    4.96    1.53
   1  10 -11    1.65    0.94
  -1 -10  11    0.75    1.62
   1  10 -11    1.69    1.72
  -1 -10  10    1.18    0.82
   1  10 -10    1.64    0.92
  -1 -10  10    4.55    2.52
   1  10 -10    1.47    1.53
  -1 -10   9    1.62    0.87
   1  10  -9    0.51    0.90
  -1 -10   9   -0.27    1.12
   1  10  -9    0.05    1.22
  -1 -10   8    0.11    0.76
   1  10  -8    0.45    0.88
  -1 -10   8    1.02    1.20
   1  10  -8    3.20    1.88
  -1 -10   7    1.57    0.84
   1  10  -7    0.67    0.83
  -1 -10   7    0.96    1.13
   1  10  -7    1.66    1.31
  -1 -10   6   -0.11    0.75
   1  10  -6    0.86    0.81
  -1 -10   6   -0.59    0.93
   1  10  -6    0.34    0.97
  -1 -10   5    0.18    0.86
   1  10  -5    0.16    0.75
  -1 -10   5    0.59    0.77
   1  10  -5    0.20    0.76
  -1 -10   5    2.22    1.38
   1  10  -5    1.50    1.20
  -1 -10   4    1.00    0.98
   1  10  -4    2.06    1.08
  -1 -10   4    0.65    0.87
   1  10  -4    0.63    0.88
  -1 -10   4    1.51    1.18
   1  10  -4    1.15    1.15
  -1 -10   3    7.69    2.17
   1  10  -3    7.45    2.12
  -1 -10   3    3.23    1.18
   1  10  -3    2.88    1.19
  -1 -10   3    3.79    1.99
   1  10  -3    3.97    2.07
  -1 -10   2    1.21    0.83
   1  10  -2    1.57    0.82
  -1 -10   2   -0.03    0.84
   1  10  -2    0.59    1.02
  -1 -10   2    0.19    0.89
   1  10  -2   -0.03    0.96
  -1 -10   1    1.63    0.90
   1  10  -1    2.89    1.08
  -1 -10   1   -0.11    1.03
   1  10  -1    2.08    1.45
  -1 -10   1    0.78    0.98
   1  10  -1    0.93    1.05
  -1 -10   0    0.91    0.74
   1  10   0    0.72    0.66
  -1 -10   0    0.27    1.67
   1  10   0    0.40    1.30
   1  10   0    0.50    1.51
  -1 -10   0    3.33    1.81
   1  10   0    2.43    1.52
  -1 -10  -1    0.69    0.58
   1  10   1    1.25    0.67
  -1 -10  -1    1.84    1.38
   1  10   1    7.09    2.28
  -1 -10  -1    0.94    1.32
   1  10   1    2.70    1.51
  -1 -10  -1    1.63    1.21
   1  10   1    0.93    1.16
  -1 -10  -2    0.38    0.53
   1  10   2    0.25    0.46
  -1 -10  -2    2.21    1.46
   1  10   2    0.54    1.42
  -1 -10  -2    0.35    1.27
   1  10   2    0.04    1.25
  -1 -10  -2   -0.03    1.11
   1  10   2    0.09    1.12
  -1 -10  -3    1.34    0.72
   1  10   3    1.63    0.71
  -1 -10  -3    2.54    1.92
   1  10   3    4.39    2.23
  -1 -10  -3    2.78    1.45
   1  10   3    2.72    1.45
  -1 -10  -3    0.56    1.23
   1  10   3    0.95    1.33
  -1 -10  -4    1.44    0.77
   1  10   4    1.31    0.71
  -1 -10  -4    0.52    2.66
   1  10   4   -0.39    3.26
  -1 -10  -4    0.45    1.10
   1  10   4    0.74    1.22
  -1 -10  -4    1.20    1.54
   1  10   4    1.08    1.57
  -1 -10  -5    4.70    1.48
   1  10   5    2.97    1.06
  -1 -10  -5    5.39    3.82
  -1 -10  -5    4.43    1.60
   1  10   5    2.91    1.46
  -1 -10  -5    7.04    3.57
   1  10   5    5.35    2.95
  -1 -10  -6    1.33    0.87
   1  10   6    0.63    0.70
  -1 -10  -6    0.83    1.32
   1  10   6    2.22    1.53
  -1 -10  -6    0.68    1.64
   1  10   6    0.16    1.65
  -1 -10  -7    4.65    1.55
   1  10   7    4.76    1.50
  -1 -10  -7    2.24    1.56
   1  10   7    2.99    1.84
  -1 -10  -7    0.64    1.75
   1  10   7   -0.09    1.77
  -1 -10  -8    1.47    0.95
   1  10   8    1.41    0.92
  -1 -10  -8    1.23    1.73
   1  10   8   -0.35    2.08
  -1 -10  -8   -3.71    2.47
   1  10   8    0.43    1.88
  -1 -10  -9    0.47    0.68
   1  10   9    1.05    0.78
  -1 -10  -9    1.30    2.39
   1  10   9    1.45    2.60
  -1 -10  -9   -0.50    2.16
   1  10   9   -0.32    1.84
  -1 -10 -10    0.89    0.74
   1  10  10    0.85    0.71
  -1 -10 -10    0.50    2.60
  -1 -10 -10    2.22    2.60
   1  10  10    0.14    1.94
  -1 -10 -11    1.61    0.90
   1  10  11    1.04    0.77
  -1 -10 -11    0.37    2.16
   1  10  11    3.17    2.39
  -1 -10 -12   -0.04    0.71
   1  10  12    0.09    0.68
  -1 -10 -12    0.77    2.12
   1  10  12    0.15    1.94
  -1 -10 -13    6.14    1.82
   1  10  13    3.36    1.23
  -1 -10 -13   -0.93    2.35
   1  10  13   -3.03    2.52
  -1 -10 -14    3.90    1.33
   1  10  14    3.28    1.21
  -1 -10 -14    1.83    2.59
   1  10  14    2.38    2.75
  -1 -10 -15    2.97    1.21
   1  10  15    2.92    1.15
  -1 -10 -15   -3.46    3.02
   1  10  15   -0.36    2.60
  -1 -10 -16    2.51    1.07
   1  10  16    2.74    1.12
  -1 -10 -16    1.31    2.85
   1  10  16    2.70    3.03
  -1 -10 -17    0.57    0.70
   1  10  17    1.02    0.76
  -1 -10 -17   -0.15    2.75
   1  10  17    0.07    3.20
  -1 -10 -18    0.93    0.80
   1  10  18    0.76    0.77
  -1 -10 -18   -0.30    3.33
   1  10  18   -0.34    3.66
  -1 -10 -19    0.68    0.79
   1  10  19    0.71    0.81
  -1 -10 -19    0.14    3.40
   1  10  19   -0.47    3.63
  -1 -10 -20    0.28    0.79
   1  10  20    0.79    0.83
  -1 -10 -20    0.97    3.20
   1  10  20    1.67    3.42
  -1 -10 -21    0.43    0.93
   1  10  21   -0.02    0.85
  -1 -10 -21   -0.21    2.50
   1  10  21    0.53    2.73
  -1 -10 -22    0.23    0.83
   1  10  22    0.38    0.83
  -1 -10 -22    2.34    2.57
   1  10  22   -2.30    2.85
  -1 -10 -23    0.37    0.88
   1  10  23    0.74    0.90
  -1 -10 -23    0.63    2.38
   1  10  23    1.09    2.80
  -1 -10 -24    0.72    0.93
   1  10  24    0.90    0.92
  -1 -10 -24   -0.90    2.31
   1  10  24    0.33    2.51
  -1 -10 -25    1.04    0.96
   1  10  25    0.21    0.81
  -1 -10 -25    2.06    2.40
   1  10  25    0.12    2.49
  -1 -10 -26    0.13    0.77
   1  10  26    0.71    0.87
  -1 -10 -26   -1.04    2.34
   1  10  26    2.48    2.74
  -1 -10 -27   -0.25    0.73
   1  10  27   -0.01    0.77
  -1 -10 -27    0.78    2.23
   1  10  27   -1.69    2.40
  -1 -10 -28    0.41    0.80
   1  10  28    0.33    0.81
  -1 -10 -28   -1.02    2.29
  -1 -10 -29    0.24    0.75
   1  10  29    0.53    0.86
  -1 -10 -29    0.94    2.40
  -1 -10 -30    0.25    0.79
   1  10  30   -0.08    0.78
   1  10  31    0.21    0.83
   1  10  32    0.20    0.80
   1  11 -19    0.23    1.69
  -1 -11  18    3.69    2.36
   1  11 -18    2.35    1.97
  -1 -11  17    0.67    1.85
   1  11 -17    0.10    1.69
  -1 -11  16    4.02    2.52
   1  11 -16    1.72    2.03
  -1 -11  15    3.88    2.48
   1  11 -15    4.23    2.70
   1  11 -14    2.22    1.11
  -1 -11  14    2.82    2.09
   1  11 -14    1.61    1.89
  -1 -11  13    2.29    1.00
   1  11 -13    4.29    1.45
  -1 -11  13    1.17    1.65
   1  11 -13    2.96    2.14
  -1 -11  12    1.07    0.77
   1  11 -12    0.66    0.89
  -1 -11  12    4.61    2.60
   1  11 -12    0.82    1.56
  -1 -11  11    1.21    0.81
   1  11 -11    0.92    0.89
  -1 -11  11    2.27    1.74
   1  11 -11    1.34    1.58
  -1 -11  10    3.48    1.22
   1  11 -10    4.44    1.57
  -1 -11  10    4.48    2.42
   1  11 -10    5.79    2.98
  -1 -11   9    3.00    1.19
   1  11  -9    1.91    1.11
  -1 -11   9    3.36    1.96
   1  11  -9    1.99    1.67
  -1 -11   8    1.56    0.97
   1  11  -8    2.19    1.19
  -1 -11   8    5.17    2.65
   1  11  -8    3.12    1.90
  -1 -11   7    1.28    1.05
   1  11  -7    1.27    1.00
  -1 -11   7    1.48    1.38
   1  11  -7    0.66    1.33
  -1 -11   6    1.06    0.80
  -1 -11   6    0.98    0.99
   1  11  -6    1.21    0.97
  -1 -11   6    1.33    1.35
   1  11  -6    2.11    1.56
  -1 -11   5    0.41    0.74
   1  11  -5    0.33    0.67
  -1 -11   5    0.46    0.94
   1  11  -5    0.85    1.01
  -1 -11   5    1.45    1.26
   1  11  -5    0.06    1.15
  -1 -11   4    3.20    1.12
   1  11  -4    2.51    0.98
  -1 -11   4    1.03    1.10
   1  11  -4    1.00    1.09
  -1 -11   4    2.32    1.52
   1  11  -4    2.65    1.64
  -1 -11   3    0.60    0.62
   1  11  -3    0.48    0.57
  -1 -11   3    0.24    1.14
   1  11  -3    0.29    1.19
  -1 -11   3    1.42    1.21
   1  11  -3    0.98    1.18
  -1 -11   2    1.21    0.71
   1  11  -2    0.84    0.62
  -1 -11   2    1.00    1.40
   1  11  -2    0.42    1.41
  -1 -11   2    0.11    0.99
   1  11  -2    0.29    1.10
  -1 -11   1    0.27    0.56
   1  11  -1    0.53    0.57
  -1 -11   1    0.89    1.67
   1  11  -1    0.69    1.64
  -1 -11   1    0.18    0.95
   1  11  -1    1.46    1.26
  -1 -11   0    3.06    1.04
   1  11   0    2.19    0.82
  -1 -11   0    0.56    2.08
   1  11   0    1.50    1.65
   1  11   0    1.61    1.64
  -1 -11   0    1.28    1.13
   1  11   0    1.01    1.24
  -1 -11  -1    0.63    0.67
   1  11   1    0.77    0.61
  -1 -11  -1    1.21    1.76
   1  11   1    4.01    1.86
  -1 -11  -1   -0.02    1.43
   1  11   1    1.64    1.53
  -1 -11  -1    0.44    1.02
   1  11   1    1.23    1.40
  -1 -11  -2    0.64    0.70
   1  11   2    1.24    0.74
  -1 -11  -2    3.10    1.71
   1  11   2    1.03    1.39
  -1 -11  -2    0.30    1.41
   1  11   2   -0.28    1.35
  -1 -11  -2    1.31    1.50
   1  11   2    1.83    1.63
  -1 -11  -3    0.97    0.79
   1  11   3    0.88    0.71
  -1 -11  -3    0.98    1.66
   1  11   3    1.19    1.79
  -1 -11  -3    3.25    1.65
   1  11   3    1.75    1.58
  -1 -11  -3    1.13    1.51
   1  11   3    0.65    1.45
  -1 -11  -4    1.76    0.93
   1  11   4    2.66    1.07
  -1 -11  -4    0.62    2.14
   1  11   4    1.02    2.70
  -1 -11  -4    1.14    1.39
   1  11   4    1.12    1.54
  -1 -11  -4   -0.45    1.49
   1  11   4    2.76    1.97
  -1 -11  -5    1.18    0.81
   1  11   5    1.10    0.81
  -1 -11  -5    3.19    3.47
   1  11   5    0.14    3.28
  -1 -11  -5    1.88    1.41
   1  11   5    2.27    1.55
  -1 -11  -5    1.16    1.63
   1  11   5   -1.20    1.56
  -1 -11  -6    0.90    0.88
   1  11   6    0.56    0.79
  -1 -11  -6    1.17    1.46
   1  11   6    1.30    1.52
  -1 -11  -6   -0.10    1.46
   1  11   6    0.48    1.55
  -1 -11  -7    0.82    0.76
   1  11   7    0.72    0.79
  -1 -11  -7    2.77    1.49
   1  11   7   -0.80    1.58
  -1 -11  -7   -1.41    1.70
   1  11   7   -0.78    1.68
  -1 -11  -8    1.29    0.81
   1  11   8    1.76    0.87
  -1 -11  -8    2.05    1.80
   1  11   8    1.29    2.16
  -1 -11  -8   -0.33    1.67
   1  11   8   -0.81    1.68
  -1 -11  -9    1.01    0.77
   1  11   9    0.87    0.72
  -1 -11  -9    0.62    2.15
   1  11   9    0.77    2.94
  -1 -11  -9   -0.23    1.78
   1  11   9   -1.24    1.84
  -1 -11 -10    2.77    1.06
   1  11  10    2.63    1.03
  -1 -11 -10    1.51    3.08
   1  11  10    3.73    3.71
  -1 -11 -10   -3.12    2.46
   1  11  10    0.88    2.09
  -1 -11 -11    0.63    0.72
   1  11  11    0.77    0.73
  -1 -11 -11    1.25    3.28
  -1 -11 -11    1.02    2.31
   1  11  11    0.15    2.06
  -1 -11 -12    2.01    0.97
   1  11  12    1.42    0.85
  -1 -11 -12    3.60    2.95
   1  11  12    1.10    2.33
  -1 -11 -13    0.55    0.79
   1  11  13    0.68    0.77
  -1 -11 -13    1.55    2.69
   1  11  13   -2.01    2.44
  -1 -11 -14    2.76    1.20
   1  11  14    2.77    1.16
  -1 -11 -14    3.45    2.91
   1  11  14   -2.85    2.60
  -1 -11 -15    1.05    0.91
   1  11  15    1.00    0.86
  -1 -11 -15   -2.92    2.63
   1  11  15    0.16    2.17
  -1 -11 -16    0.35    0.86
   1  11  16    0.85    0.86
  -1 -11 -16   -1.03    2.08
   1  11  16    1.56    2.27
  -1 -11 -17    0.47    0.87
   1  11  17   -0.28    0.77
  -1 -11 -17   -0.25    1.90
   1  11  17   -1.26    2.04
  -1 -11 -18   -0.02    0.91
   1  11  18   -0.20    0.83
  -1 -11 -18   -1.10    1.92
   1  11  18   -1.21    2.24
  -1 -11 -19    0.59    0.93
   1  11  19    0.44    0.90
  -1 -11 -19   -2.19    2.45
   1  11  19    0.49    2.47
  -1 -11 -20    0.72    1.00
   1  11  20    1.22    1.07
  -1 -11 -20   -0.24    2.24
   1  11  20   -0.37    2.44
  -1 -11 -21    0.89    1.08
   1  11  21    0.39    1.07
  -1 -11 -21    1.55    2.34
   1  11  21    0.40    2.33
  -1 -11 -22    0.74    0.97
   1  11  22    0.91    1.13
  -1 -11 -22    0.06    2.31
   1  11  22    1.03    2.63
  -1 -11 -23   -0.35    0.76
   1  11  23    0.05    0.80
  -1 -11 -23    1.03    2.37
   1  11  23    1.90    2.57
  -1 -11 -24    0.44    0.88
   1  11  24    0.52    0.80
  -1 -11 -24    0.22    4.58
   1  11  24   -0.24    2.51
  -1 -11 -25    0.49    0.80
   1  11  25    0.15    0.77
  -1 -11 -25   -0.37    2.17
  -1 -11 -26    0.18    0.76
   1  11  26    0.40    0.82
  -1 -11 -26    0.52    2.33
  -1 -11 -27    0.13    0.77
   1  11  27    0.02    0.77
  -1 -11 -27   -1.21    2.34
  -1 -11 -28    0.09    0.76
   1  11  28   -0.14    0.79
  -1 -11 -28    0.08    2.44
  -1 -11 -29    0.25    0.80
   1  11  29    0.31    0.88
  -1 -11 -29    0.26    2.56
   1  11  29   -0.80    2.75
  -1 -11 -30    0.56    0.83
   1  11  30    0.06    0.82
  -1 -11 -30   -1.55    2.66
   1  11  30   -0.25    2.74
  -1 -11 -31    0.41    0.88
   1  11  31    0.06    0.84
  -1 -11 -31   -2.64    2.81
   1  12 -21    1.89    2.21
   1  12 -20    0.51    1.87
  -1 -12  19    1.39    2.09
   1  12 -19    0.63    1.84
  -1 -12  18   -0.20    1.88
   1  12 -18    1.36    1.93
  -1 -12  17   -0.18    1.83
   1  12 -17    3.86    2.61
   1  12 -16    1.08    1.15
  -1 -12  16    0.64    1.85
   1  12 -16    0.15    1.99
  -1 -12  15    8.94    2.57
   1  12 -15    6.51    2.06
  -1 -12  15    8.45    4.32
   1  12 -15    4.85    3.00
  -1 -12  14    1.90    1.11
   1  12 -14    1.28    1.19
  -1 -12  14    2.90    2.26
   1  12 -14    0.18    1.90
  -1 -12  13    7.16    2.11
   1  12 -13    9.00    2.60
  -1 -12  13    8.81    4.38
   1  12 -13    8.26    4.20
  -1 -12  12    1.02    0.87
   1  12 -12    1.97    1.18
  -1 -12  12    2.05    1.97
   1  12 -12    0.10    1.79
  -1 -12  11    5.23    1.60
   1  12 -11    6.04    2.07
  -1 -12  11    3.84    2.32
   1  12 -11    3.95    2.50
  -1 -12  10    0.60    0.86
   1  12 -10    0.66    1.14
  -1 -12  10    1.83    1.68
   1  12 -10   -0.45    1.54
  -1 -12   9    0.42    0.85
   1  12  -9    0.32    1.30
  -1 -12   9   -0.55    1.36
   1  12  -9   -0.69    1.38
  -1 -12   8    2.26    1.23
   1  12  -8    2.62    1.26
  -1 -12   8    2.57    1.75
   1  12  -8    3.70    2.21
  -1 -12   7    0.84    0.78
  -1 -12   7    2.01    1.12
   1  12  -7    1.38    1.06
  -1 -12   7    0.58    1.31
   1  12  -7    2.17    1.67
  -1 -12   6    0.75    0.76
   1  12  -6    0.57    0.66
  -1 -12   6    0.54    0.98
   1  12  -6    0.87    1.02
  -1 -12   6    0.60    1.27
   1  12  -6    0.02    1.27
  -1 -12   5    2.01    0.93
   1  12  -5    2.15    0.93
  -1 -12   5    1.17    1.09
   1  12  -5    0.76    1.05
  -1 -12   5    0.02    1.15
   1  12  -5   -0.49    1.23
  -1 -12   4    0.28    0.64
   1  12  -4    0.74    0.64
  -1 -12   4    0.15    1.07
   1  12  -4   -0.68    1.19
  -1 -12   4    0.17    1.15
   1  12  -4    0.76    1.26
  -1 -12   3    0.43    0.63
   1  12  -3    1.19    0.70
  -1 -12   3    0.58    1.26
   1  12  -3    0.46    1.35
  -1 -12   3    1.24    1.29
   1  12  -3    1.04    1.32
  -1 -12   2    0.47    0.64
   1  12  -2    0.50    0.61
  -1 -12   2    0.41    1.49
   1  12  -2    1.10    1.48
  -1 -12   2   -0.75    1.17
   1  12  -2    0.02    1.15
  -1 -12   1    0.62    0.67
   1  12  -1    0.82    0.64
  -1 -12   1    0.78    1.78
   1  12  -1    0.52    1.68
  -1 -12   1    2.17    1.43
   1  12  -1   -0.02    1.14
  -1 -12   0    0.88    0.71
   1  12   0    1.02    0.66
  -1 -12   0    0.27    2.09
   1  12   0    0.48    1.66
   1  12   0    1.49    1.96
  -1 -12   0   -0.77    1.06
   1  12   0    0.23    1.20
  -1 -12  -1    0.54    0.68
   1  12   1    0.10    0.59
  -1 -12  -1    0.64    1.87
   1  12   1    1.98    1.67
  -1 -12  -1   -0.82    1.85
   1  12   1    0.21    1.88
  -1 -12  -1   -0.37    1.06
   1  12   1   -2.09    1.54
  -1 -12  -2    1.72    0.88
   1  12   2    1.23    0.74
  -1 -12  -2    1.83    1.82
   1  12   2    0.57    1.51
  -1 -12  -2    1.09    1.91
   1  12   2    1.43    1.90
  -1 -12  -2    0.17    1.29
   1  12   2    1.60    1.57
  -1 -12  -3    0.38    0.71
   1  12   3    0.38    0.65
  -1 -12  -3    1.49    1.70
   1  12   3    2.82    2.09
  -1 -12  -3    3.08    2.13
   1  12   3    1.44    1.76
  -1 -12  -3   -0.51    1.32
   1  12   3   -0.13    1.38
  -1 -12  -4    0.65    0.72
   1  12   4    0.93    0.72
  -1 -12  -4   -0.07    2.22
   1  12   4    0.90    2.38
  -1 -12  -4    1.45    1.96
   1  12   4    0.36    1.78
  -1 -12  -4    0.60    1.42
   1  12   4    1.82    1.72
  -1 -12  -5    0.95    0.79
   1  12   5    1.21    0.78
  -1 -12  -5    1.56    2.91
   1  12   5   -0.93    2.93
  -1 -12  -5   -0.10    1.52
   1  12   5    0.65    1.78
  -1 -12  -5   -0.07    1.44
   1  12   5   -1.05    1.62
  -1 -12  -6    0.51    0.77
   1  12   6    0.58    0.69
  -1 -12  -6   -1.63    3.20
  -1 -12  -6    2.80    1.85
   1  12   6    0.38    1.76
  -1 -12  -6   -0.45    1.59
   1  12   6    1.11    1.70
  -1 -12  -7    0.85    0.89
   1  12   7    0.77    0.77
  -1 -12  -7    0.72    1.87
   1  12   7    0.32    1.71
  -1 -12  -7   -1.34    1.76
   1  12   7   -0.49    1.71
  -1 -12  -8    1.36    0.98
   1  12   8    1.61    0.92
  -1 -12  -8    1.73    1.96
   1  12   8    2.61    2.07
  -1 -12  -8    2.20    2.15
   1  12   8    1.30    1.98
  -1 -12  -9    0.44    0.89
   1  12   9    0.24    0.80
  -1 -12  -9   -0.26    2.02
   1  12   9    0.50    2.21
  -1 -12  -9    1.13    1.98
   1  12   9    0.76    2.06
  -1 -12 -10    1.29    1.02
   1  12  10    1.58    1.00
  -1 -12 -10    0.39    2.27
   1  12  10    3.39    2.90
  -1 -12 -10    0.42    2.19
   1  12  10    1.01    2.20
  -1 -12 -11    0.36    0.86
   1  12  11    0.51    0.86
  -1 -12 -11    2.14    2.77
   1  12  11   -1.65    3.09
  -1 -12 -11    0.60    2.39
   1  12  11    2.22    2.37
  -1 -12 -12    4.50    1.55
   1  12  12    4.62    1.55
  -1 -12 -12    3.99    3.03
  -1 -12 -12    1.39    2.46
   1  12  12   -0.75    2.18
  -1 -12 -13    0.27    0.85
   1  12  13    0.18    0.76
  -1 -12 -13    2.64    2.58
   1  12  13   -0.78    1.99
  -1 -12 -14    0.68    0.86
   1  12  14    0.93    0.88
  -1 -12 -14   -1.05    2.15
   1  12  14   -2.70    2.27
  -1 -12 -15    0.30    0.85
   1  12  15    0.74    0.84
  -1 -12 -15   -1.07    1.96
   1  12  15    0.19    1.91
  -1 -12 -16    0.53    0.93
   1  12  16    0.10    0.87
  -1 -12 -16   -0.08    1.94
   1  12  16    0.80    2.03
  -1 -12 -17    0.45    0.95
   1  12  17    0.59    0.92
  -1 -12 -17    0.49    1.96
   1  12  17    1.76    2.14
  -1 -12 -18   -0.21    0.97
   1  12  18    0.43    0.93
  -1 -12 -18    1.30    2.19
   1  12  18    0.61    2.14
  -1 -12 -19    0.75    0.89
   1  12  19    0.42    0.98
  -1 -12 -19    1.88    2.28
   1  12  19   -1.43    2.08
  -1 -12 -20   -0.09    0.77
   1  12  20    0.37    0.78
  -1 -12 -20    2.18    2.28
  -1 -12 -21    0.27    0.82
   1  12  21    0.62    0.83
  -1 -12 -21   -0.68    2.15
  -1 -12 -22    0.07    0.83
   1  12  22    0.28    0.84
  -1 -12 -22   -0.23    2.15
  -1 -12 -23    0.00    0.78
   1  12  23    0.22    0.92
  -1 -12 -23    2.61    2.62
  -1 -12 -24    0.46    0.80
   1  12  24   -0.05    0.82
  -1 -12 -24    1.54    2.65
  -1 -12 -25    0.00    0.73
   1  12  25    0.17    0.85
  -1 -12 -25   -0.23    2.43
  -1 -12 -26    0.96    0.94
   1  12  26    0.18    0.82
  -1 -12 -26   -0.81    2.57
   1  12  26    0.73   23.11
  -1 -12 -27    0.17    0.80
   1  12  27    0.20    0.84
  -1 -12 -27    0.32    2.74
   1  12  27    2.29    3.03
  -1 -12 -28    0.46    0.85
   1  12  28    0.13    0.86
  -1 -12 -28    1.81   32.08
   1  12  28   -0.74    2.95
  -1 -12 -29    0.53    0.90
   1  12  29    0.15    0.82
  -1 -12 -29    1.84    3.31
   1  12  29   -3.06    3.38
   1  13 -18    0.10    1.18
  -1 -13  18   -0.22    2.11
   1  13 -17    2.61    1.45
  -1 -13  17    1.69    2.25
  -1 -13  16    2.02    1.29
   1  13 -16    0.93    1.22
  -1 -13  16    0.13    2.03
  -1 -13  15    4.62    1.68
   1  13 -15    7.72    2.41
  -1 -13  15    2.45    2.44
  -1 -13  14    1.39    1.11
   1  13 -14    0.09    1.17
  -1 -13  14    3.57    2.64
  -1 -13  13    4.40    1.56
   1  13 -13    7.65    2.37
  -1 -13  13    2.30    2.20
   1  13 -13    2.06    2.28
  -1 -13  12    0.73    1.00
   1  13 -12    0.23    1.31
  -1 -13  12   -0.81    1.77
   1  13 -12    0.43    1.98
  -1 -13  11    6.96    2.13
   1  13 -11    3.06    1.57
  -1 -13  11    0.49    1.82
   1  13 -11    2.06    2.10
  -1 -13  10    0.91    1.05
   1  13 -10    0.67    1.47
  -1 -13  10   -1.29    1.62
   1  13 -10    2.43    2.10
  -1 -13   9    1.06    1.19
   1  13  -9    0.67    1.20
  -1 -13   9    0.85    1.68
   1  13  -9    3.40    2.40
  -1 -13   8    0.42    1.02
   1  13  -8    0.41    1.03
  -1 -13   8   -0.16    1.53
   1  13  -8    0.91    1.65
  -1 -13   7    1.80    1.12
  -1 -13   7   -0.02    0.91
   1  13  -7    0.04    0.98
  -1 -13   7    0.31    1.57
   1  13  -7    1.71    1.72
  -1 -13   6    1.06    0.98
   1  13  -6    1.90    1.05
  -1 -13   6    0.41    0.90
   1  13  -6    0.74    1.05
  -1 -13   6    0.96    1.48
   1  13  -6    1.99    1.77
  -1 -13   5    0.52    0.86
   1  13  -5    1.02    0.91
  -1 -13   5    0.54    1.03
   1  13  -5    0.18    1.05
  -1 -13   5    0.50    1.36
   1  13  -5   -0.63    1.36
  -1 -13   4    0.79    0.80
   1  13  -4    0.77    0.79
  -1 -13   4    0.54    1.01
   1  13  -4    0.85    1.23
  -1 -13   4    1.27    1.34
   1  13  -4   -0.54    1.28
  -1 -13   3    0.92    0.87
   1  13  -3    0.97    0.80
  -1 -13   3   -0.12    1.03
   1  13  -3    1.65    1.38
  -1 -13   3    0.03    1.18
   1  13  -3    0.61    1.31
  -1 -13   2    0.29    0.79
   1  13  -2    0.02    0.70
  -1 -13   2    0.09    1.29
   1  13  -2   -0.14    1.35
  -1 -13   2   -0.85    1.21
   1  13  -2    1.79    1.57
  -1 -13   1    1.24    0.95
   1  13  -1    0.76    0.80
  -1 -13   1   -0.11    1.52
   1  13  -1   -0.01    1.68
  -1 -13   1    2.39    1.60
   1  13  -1    0.24    1.31
  -1 -13   0    0.08    0.79
   1  13   0    0.99    0.79
  -1 -13   0   -0.30    1.93
   1  13   0    0.25    1.51
   1  13   0    1.92    2.38
  -1 -13   0    0.40    1.22
   1  13   0   -1.07    1.44
  -1 -13  -1    1.24    0.88
   1  13   1    0.47    0.78
  -1 -13  -1   -0.12    1.54
   1  13   1    0.69    1.41
  -1 -13  -1    2.27    2.38
   1  13   1    1.47    2.38
  -1 -13  -1    2.27    1.62
   1  13   1   -1.45    1.54
  -1 -13  -2    0.68    0.83
   1  13   2    0.58    0.74
  -1 -13  -2   -0.21    1.52
   1  13   2   -0.03    1.40
  -1 -13  -2    1.17    2.35
   1  13   2    0.95    2.25
  -1 -13  -2    0.56    1.38
   1  13   2    0.31    1.55
  -1 -13  -3    0.53    0.76
   1  13   3    0.66    0.73
  -1 -13  -3    1.37    1.43
   1  13   3    1.08    1.67
  -1 -13  -3   -0.02    2.42
   1  13   3    2.02    2.22
  -1 -13  -3   -0.46    1.47
   1  13   3   -1.19    1.48
  -1 -13  -4    0.37    0.73
   1  13   4    0.20    0.71
  -1 -13  -4    0.95    1.74
   1  13   4    0.13    1.87
  -1 -13  -4    0.25    2.27
   1  13   4    0.14    2.23
  -1 -13  -4   -0.05    1.52
   1  13   4    1.31    1.66
  -1 -13  -5    0.36    0.76
   1  13   5    0.87    0.80
  -1 -13  -5   -0.03    1.96
   1  13   5    0.62    2.30
  -1 -13  -5    1.70    2.14
   1  13   5    0.11    2.36
  -1 -13  -5   -2.62    1.91
   1  13   5    0.52    1.63
  -1 -13  -6    0.56    0.84
   1  13   6    0.55    0.77
  -1 -13  -6    1.29    2.35
   1  13   6   -0.26    2.67
  -1 -13  -6    0.13    2.02
   1  13   6    0.25    2.21
  -1 -13  -6   -0.62    1.60
   1  13   6   -0.31    1.65
  -1 -13  -7    0.62    0.87
   1  13   7    1.16    0.87
  -1 -13  -7    1.90    2.34
   1  13   7   -0.45    2.39
  -1 -13  -7   -0.35    1.74
   1  13   7    1.18    1.96
  -1 -13  -8    0.66    0.90
   1  13   8    0.83    0.84
  -1 -13  -8    1.91    2.49
   1  13   8   -0.36    2.44
  -1 -13  -8    2.80    2.34
   1  13   8    0.14    1.93
  -1 -13  -9    0.47    0.94
   1  13   9    0.40    0.88
  -1 -13  -9    0.57    2.58
   1  13   9   -0.15    2.72
  -1 -13  -9    2.15    2.32
   1  13   9    3.81    2.75
  -1 -13 -10    2.09    1.24
   1  13  10    1.60    1.09
  -1 -13 -10    2.67    2.94
   1  13  10    0.29    2.94
  -1 -13 -10    1.01    2.22
   1  13  10   -1.00    2.24
  -1 -13 -11    1.18    1.01
   1  13  11    1.49    1.06
  -1 -13 -11    2.39    3.08
   1  13  11    2.10    3.49
  -1 -13 -11   -0.01    2.36
   1  13  11    1.64    2.81
  -1 -13 -12    0.73    0.91
   1  13  12    0.04    0.82
  -1 -13 -12    0.08    3.22
   1  13  12    1.38    3.64
  -1 -13 -12   -0.20    2.71
   1  13  12   -0.36    2.43
  -1 -13 -13    1.23    0.95
   1  13  13    0.67    0.87
  -1 -13 -13    1.96    3.26
  -1 -13 -13    3.09    2.79
   1  13  13    1.40    2.30
  -1 -13 -14    0.37    0.85
   1  13  14    0.57    0.82
  -1 -13 -14   -0.23    2.11
  -1 -13 -15    0.34    0.81
   1  13  15    0.28    0.79
  -1 -13 -15   -1.23    1.96
  -1 -13 -16    0.02    0.83
   1  13  16   -0.25    0.78
  -1 -13 -16    0.16    1.86
  -1 -13 -17   -0.02    0.81
   1  13  17    0.26    0.83
  -1 -13 -17   -0.31    1.84
  -1 -13 -18    0.43    0.89
   1  13  18    0.60    0.90
  -1 -13 -18    0.65    2.07
  -1 -13 -19    0.64    0.91
   1  13  19    0.79    0.96
  -1 -13 -19    0.40    2.97
  -1 -13 -20    0.22    0.81
   1  13  20    0.34    0.84
  -1 -13 -20    0.36    2.07
  -1 -13 -21   -0.15    0.80
   1  13  21    0.30    0.84
  -1 -13 -21    0.66    2.26
   1  13  21    1.04    2.33
  -1 -13 -22    0.36    0.83
   1  13  22    0.30    0.84
  -1 -13 -22    0.70    2.37
   1  13  22    1.34    2.62
  -1 -13 -23    0.14    0.82
   1  13  23    0.37    0.83
  -1 -13 -23    0.52    2.56
   1  13  23   -0.82    2.43
  -1 -13 -24    0.39    0.80
   1  13  24    0.66    0.84
  -1 -13 -24    2.03    2.92
   1  13  24    0.62    2.71
  -1 -13 -25    0.21    0.78
   1  13  25   -0.22    0.84
  -1 -13 -25   -0.23    2.61
   1  13  25    1.30    3.00
  -1 -13 -26    0.25    0.76
   1  13  26    0.42    0.87
  -1 -13 -26    0.92    3.06
   1  13  26   -2.40    3.13
  -1 -14  14    1.37    1.17
   1  14 -14    0.17    1.32
  -1 -14  14    0.99    2.24
   1  14 -14    1.10    2.56
  -1 -14  13    1.90    1.20
   1  14 -13    1.09    1.51
  -1 -14  13    0.56    2.04
  -1 -14  12    0.53    1.17
   1  14 -12    0.26    1.37
  -1 -14  12   -0.40    1.93
  -1 -14  11    0.21    1.09
   1  14 -11    0.23    1.43
  -1 -14  11    1.38    1.93
  -1 -14  10    0.39    1.10
   1  14 -10    0.39    1.28
  -1 -14  10    0.12    1.75
  -1 -14   9    0.63    1.20
   1  14  -9    0.14    1.23
  -1 -14   9    0.05    1.72
  -1 -14   8    0.75    0.82
  -1 -14   8    0.21    1.15
   1  14  -8    0.37    1.21
  -1 -14   8    0.85    1.70
  -1 -14   7    0.10    0.77
   1  14  -7    0.30    0.72
  -1 -14   7    0.73    1.14
   1  14  -7    0.01    1.26
  -1 -14   7    1.34    1.74
  -1 -14   6    0.95    0.85
   1  14  -6    0.48    0.74
  -1 -14   6   -0.40    1.22
   1  14  -6    0.59    1.30
  -1 -14   6    1.92    1.82
  -1 -14   5    0.39    0.72
   1  14  -5    0.44    0.72
  -1 -14   5    0.07    1.27
   1  14  -5   -0.40    1.41
  -1 -14   5    1.04    1.66
  -1 -14   4    1.16    0.78
   1  14  -4    0.83    0.71
  -1 -14   4    0.06    1.34
   1  14  -4    1.08    1.59
  -1 -14   4    0.86    1.60
  -1 -14   3    0.07    0.65
   1  14  -3    0.65    0.70
  -1 -14   3   -0.44    1.44
   1  14  -3    0.55    1.65
  -1 -14   3    0.97    1.56
  -1 -14   2    0.11    0.65
   1  14  -2    0.18    0.63
  -1 -14   2    0.97    1.71
   1  14  -2   -0.35    1.69
  -1 -14   2   -0.49    1.54
  -1 -14   1    0.32    0.64
   1  14  -1    0.42    0.64
  -1 -14   1    0.33    1.90
   1  14  -1    0.22    1.84
  -1 -14   1    0.28    1.49
  -1 -14   0    0.05    0.64
   1  14   0    0.22    0.59
  -1 -14   0    0.13    2.14
   1  14   0   -0.50    1.77
   1  14   0   -0.71    2.76
  -1 -14   0   -0.47    1.51
  -1 -14  -1    0.39    0.67
   1  14   1    0.34    0.61
  -1 -14  -1   -0.63    1.82
   1  14   1    0.19    1.65
  -1 -14  -1    0.64    2.80
   1  14   1    0.30    2.78
  -1 -14  -1    0.30    1.42
  -1 -14  -2    0.53    0.73
   1  14   2    0.85    0.72
  -1 -14  -2   -0.39    1.62
   1  14   2    1.04    1.63
  -1 -14  -2   -0.30    2.77
   1  14   2   -0.33    2.75
  -1 -14  -2   -0.29    1.66
  -1 -14  -3    0.16    0.68
   1  14   3    0.54    0.67
  -1 -14  -3    0.35    1.54
   1  14   3    0.88    1.71
  -1 -14  -3   -1.69    3.02
   1  14   3    1.25    2.73
  -1 -14  -3   -0.64    1.70
  -1 -14  -4    0.11    0.70
   1  14   4    0.13    0.67
  -1 -14  -4    0.65    1.70
   1  14   4   -0.21    1.83
  -1 -14  -4    1.59    3.02
   1  14   4    0.80    2.83
  -1 -14  -4   -0.92    1.78
  -1 -14  -5    0.73    0.74
   1  14   5    0.23    0.69
  -1 -14  -5    0.31    1.89
   1  14   5   -0.43    2.13
  -1 -14  -5    1.13    2.93
   1  14   5    0.05    2.97
  -1 -14  -5   -0.24    1.76
  -1 -14  -6    0.37    0.73
   1  14   6    0.69    0.75
  -1 -14  -6   -0.08    2.15
   1  14   6   -0.05    2.43
  -1 -14  -6    0.33    2.61
   1  14   6   -0.53    2.82
  -1 -14  -6   -1.83    1.90
  -1 -14  -7    0.32    0.79
   1  14   7    0.02    0.66
  -1 -14  -7    0.36    2.41
  -1 -14  -7    0.28    2.81
   1  14   7    1.25    2.86
  -1 -14  -7   -1.07    1.93
  -1 -14  -8    0.35    0.82
   1  14   8    0.75    0.78
  -1 -14  -8    2.02    2.98
   1  14   8   -0.85    2.82
  -1 -14  -8   -0.26    1.77
  -1 -14  -9    0.45    0.81
   1  14   9    0.51    0.76
  -1 -14  -9    0.84    2.97
   1  14   9    0.00    2.84
  -1 -14  -9    3.21    2.52
  -1 -14 -10   -0.30    0.82
   1  14  10   -0.06    0.74
  -1 -14 -10    0.22    2.96
   1  14  10    1.53    3.27
  -1 -14 -10    0.88    1.89
  -1 -14 -11    0.34    0.85
   1  14  11    0.17    0.79
  -1 -14 -11    0.72    3.29
   1  14  11   -0.76    3.39
  -1 -14 -11   -1.30    1.97
  -1 -14 -12    0.65    0.84
   1  14  12   -0.42    0.78
  -1 -14 -12    0.95    3.52
   1  14  12    0.01    3.93
  -1 -14 -12    2.36    2.29
  -1 -14 -13    0.82    0.92
   1  14  13   -0.36    0.78
  -1 -14 -13    0.73    3.64
   1  14  13   -0.08    4.21
  -1 -14 -13   -0.31    2.03
  -1 -14 -14    0.16    0.87
   1  14  14    0.84    0.93
  -1 -14 -14    1.47    3.97
  -1 -14 -14    0.02    2.24
   1  14  14    0.40    2.16
  -1 -14 -15   -0.03    0.80
   1  14  15    0.03    0.80
  -1 -14 -15    0.72    4.29
  -1 -14 -15    0.44    2.23
   1  14  15   -0.25    1.99
  -1 -14 -16    0.16    0.77
   1  14  16   -0.14    0.81
  -1 -14 -16   -0.28    2.09
   1  14  16    1.63   30.90
  -1 -14 -17    0.31    0.84
   1  14  17    0.10    0.80
  -1 -14 -17    0.13    2.17
   1  14  17    1.31    2.30
  -1 -14 -18    0.19    0.87
   1  14  18    0.03    0.81
  -1 -14 -18    2.57    2.62
   1  14  18    1.58    2.31
  -1 -14 -19    0.32    0.85
   1  14  19    0.31    0.87
  -1 -14 -19    1.61    2.40
   1  14  19    0.90    2.27
  -1 -14 -20    0.31    0.81
   1  14  20    0.01    0.87
  -1 -14 -20    0.98    2.50
   1  14  20    0.01    2.44
  -1 -14 -21    0.13    0.86
   1  14  21   -0.15    0.84
  -1 -14 -21   -0.78    2.52
   1  14  21    3.88    3.11
  -1 -14 -22    0.11    0.82
   1  14  22   -0.07    0.88
  -1 -14 -22   -2.50    2.76
   1  14  22   -3.15    2.89
  -1 -15   7   -0.17    0.69
   1  15  -7   -0.05    0.65
  -1 -15   7    0.06    1.33
   1  15  -7    0.29    1.45
  -1 -15   7    0.43    1.90
   1  15  -7    0.96    2.12
  -1 -15   6    0.10    0.67
   1  15  -6    0.31    0.69
  -1 -15   6   -0.09    1.40
   1  15  -6    0.16    1.47
  -1 -15   6    1.02    1.93
   1  15  -6    0.29    1.87
  -1 -15   5   -0.22    0.70
   1  15  -5    0.05    0.65
  -1 -15   5    0.04    1.44
   1  15  -5    0.18    1.65
  -1 -15   5    0.94    1.95
   1  15  -5    1.43    2.03
  -1 -15   4    0.29    0.72
   1  15  -4    0.26    0.67
  -1 -15   4   -0.29    1.47
   1  15  -4    0.79    1.69
  -1 -15   4    0.04    1.73
   1  15  -4   -1.19    1.92
  -1 -15   3   -0.02    0.67
   1  15  -3    0.29    0.67
  -1 -15   3   -0.01    1.58
   1  15  -3    0.02    1.73
  -1 -15   3    0.37    1.85
   1  15  -3    1.40    2.06
  -1 -15   2    0.16    0.69
   1  15  -2   -0.10    0.65
  -1 -15   2   -0.07    1.85
   1  15  -2   -0.04    1.87
  -1 -15   2   -2.01    1.96
   1  15  -2   -2.29    2.09
  -1 -15   1    0.16    0.69
   1  15  -1    0.30    0.67
  -1 -15   1    0.57    2.08
   1  15  -1    0.49    1.92
  -1 -15   1   -0.90    1.77
   1  15  -1   -0.49    1.84
  -1 -15   0    0.24    0.70
   1  15   0    0.53    0.67
  -1 -15   0   -0.89    2.28
   1  15   0   -0.13    1.84
   1  15   0   -0.89    3.36
  -1 -15   0    0.26    1.75
   1  15   0   -0.48    1.88
  -1 -15  -1   -0.04    0.73
   1  15   1    0.02    0.66
  -1 -15  -1   -0.57    1.86
   1  15   1    0.25    1.69
  -1 -15  -1    0.94    3.48
   1  15   1   -1.12    3.39
  -1 -15  -1   -0.91    1.69
   1  15   1   -0.28    1.94
  -1 -15  -2    0.30    0.74
   1  15   2    0.87    0.78
  -1 -15  -2   -0.73    1.78
   1  15   2    0.62    1.76
  -1 -15  -2   -0.40    3.40
   1  15   2    0.19    3.55
  -1 -15  -2    0.07    1.94
   1  15   2    1.70    2.10
  -1 -15  -3    0.19    0.73
   1  15   3    0.04    0.69
  -1 -15  -3   -0.52    1.72
   1  15   3    0.70    1.84
  -1 -15  -3   -1.28    3.83
   1  15   3   -0.08    3.50
  -1 -15  -3    1.21    2.16
   1  15   3   -0.17    2.06
  -1 -15  -4    0.01    0.74
   1  15   4    0.07    0.70
  -1 -15  -4   -1.08    1.73
   1  15   4    0.77    1.99
  -1 -15  -4    0.71    4.01
   1  15   4    0.47    3.76
  -1 -15  -4   -0.76    1.96
   1  15   4   -2.15    2.10
  -1 -15  -5   -0.08    0.76
   1  15   5    0.25    0.75
  -1 -15  -5   -0.01    1.98
   1  15   5    0.22    2.21
  -1 -15  -5   -1.18    3.91
   1  15   5    2.00    3.73
  -1 -15  -5   -0.67    1.88
   1  15   5   -1.02    1.92
  -1 -15  -6    0.43    0.80
   1  15   6   -0.18    0.73
  -1 -15  -6    0.09    2.20
   1  15   6    0.47    2.54
  -1 -15  -6    0.40    3.52
   1  15   6   -0.43    3.61
  -1 -15  -6   -2.26    2.20
   1  15   6    1.30    2.04
  -1 -15  -7   -0.21    0.77
   1  15   7    0.39    0.77
  -1 -15  -7    0.42    2.54
  -1 -15  -7   -1.05    3.41
   1  15   7    2.25    3.58
  -1 -15  -7   -2.80    2.38
   1  15   7    0.41    1.93
  -1 -15  -8   -0.05    0.83
   1  15   8   -0.02    0.76
  -1 -15  -8    0.13    2.70
  -1 -15  -8    0.79    3.73
   1  15   8    2.34    3.64
  -1 -15  -8    0.24    2.04
   1  15   8    0.76    2.10
  -1 -15  -9    0.37    0.84
   1  15   9    0.13    0.81
  -1 -15  -9    1.52    3.74
   1  15   9    2.35    3.25
  -1 -15  -9   -1.59    2.20
   1  15   9   -0.24    1.93
  -1 -15 -10   -0.03    0.83
   1  15  10    0.20    0.81
  -1 -15 -10    0.77    3.77
   1  15  10   -1.25    3.63
  -1 -15 -10   -2.14    2.20
   1  15  10    0.43    2.03
  -1 -15 -11    0.21    0.85
   1  15  11    0.78    0.88
  -1 -15 -11   -0.65    3.83
   1  15  11    2.61    4.22
  -1 -15 -11    1.38    2.33
   1  15  11    0.90    2.15
  -1 -15 -12    0.01    0.82
   1  15  12    0.11    0.84
  -1 -15 -12    1.49    4.39
   1  15  12    2.83    4.71
  -1 -15 -12    0.53    2.29
   1  15  12    2.39    2.42
  -1 -15 -13    0.15    0.82
   1  15  13    0.12    0.82
   1  15  13   -0.45    5.33
  -1 -15 -13    0.35    2.40
   1  15  13    2.31    2.42
  -1 -15 -14    0.43    0.85
   1  15  14    0.44    0.83
  -1 -15 -14    0.10    2.40
   1  15  14    0.36    2.04
  -1 -15 -15    0.44    0.86
   1  15  15    0.45    0.86
  -1 -15 -15   -0.25    2.49
   1  15  15   -1.81    2.44
  -1 -15 -16    0.05    0.77
   1  15  16   -0.19    0.78
  -1 -15 -16    0.93    2.67
   1  15  16   -1.58    2.41
  -2  14  16    0.14    0.80
   2 -14 -16    0.17    0.78
  -2  14  16    1.32    2.35
   2 -14 -16    0.09    2.21
  -2  14  15    0.01    0.78
   2 -14 -15   -0.21    0.79
  -2  14  15   -0.44    2.19
   2 -14 -15    0.08    2.21
  -2  14  14    0.29    0.79
   2 -14 -14    0.70    0.89
  -2  14  14   -1.86    4.86
  -2  14  14   -1.83    2.03
   2 -14 -14   -0.48    2.05
  -2  14  13    0.87    0.88
   2 -14 -13    0.37    0.83
  -2  14  13    1.38    4.27
   2 -14 -13    1.54    3.79
  -2  14  13    0.86    1.93
   2 -14 -13   -2.14    2.20
  -2  14  12    0.20    0.83
   2 -14 -12   -0.24    0.81
  -2  14  12    0.96    4.05
   2 -14 -12    1.75    4.28
  -2  14  12    0.73    1.90
   2 -14 -12    0.04    2.00
  -2  14  11    0.17    0.78
   2 -14 -11   -0.10    0.80
  -2  14  11    0.90    3.96
   2 -14 -11    0.26    4.00
  -2  14  11   -0.10    1.85
   2 -14 -11   -0.37    1.78
  -2  14  10    0.29    0.83
   2 -14 -10    0.01    0.83
   2 -14 -10   -1.80    3.32
  -2  14  10   -1.80    3.88
   2 -14 -10    1.39    3.74
  -2  14  10    1.60    1.99
   2 -14 -10    0.49    1.81
  -2  14   9   -0.19    0.80
   2 -14  -9    0.22    0.84
  -2  14   9   -1.25    3.20
   2 -14  -9    0.53    3.26
  -2  14   9    2.07    3.73
   2 -14  -9    0.18    3.79
  -2  14   9    1.47    1.82
   2 -14  -9   -0.77    1.71
  -2  14   8    0.34    0.82
   2 -14  -8    0.39    0.83
  -2  14   8   -0.12    3.01
   2 -14  -8   -0.17    2.89
  -2  14   8    2.61    3.95
   2 -14  -8   -0.76    3.45
  -2  14   8   -0.68    1.72
   2 -14  -8   -1.16    1.86
  -2  14   7    0.10    0.80
   2 -14  -7   -0.20    0.84
  -2  14   7    1.22    2.80
   2 -14  -7   -0.13    2.63
  -2  14   7    3.30    3.96
   2 -14  -7    1.43    3.76
  -2  14   7   -1.16    1.73
   2 -14  -7    0.40    1.65
  -2  14   6    1.31    0.96
   2 -14  -6    0.85    0.95
  -2  14   6   -0.71    2.33
   2 -14  -6   -1.51    2.43
  -2  14   6    1.69    3.92
   2 -14  -6    2.93    4.16
  -2  14   6    3.25    2.31
   2 -14  -6    1.70    1.97
  -2  14   5    0.76    0.83
   2 -14  -5    0.40    0.87
  -2  14   5   -0.02    2.18
   2 -14  -5   -0.32    2.18
  -2  14   5   -1.73    3.72
   2 -14  -5   -1.25    4.18
  -2  14   5    0.71    1.70
   2 -14  -5   -0.83    1.82
  -2  14   4    0.30    0.77
   2 -14  -4    0.31    0.78
  -2  14   4    0.16    2.14
   2 -14  -4    0.86    2.07
  -2  14   4    1.34    3.81
   2 -14  -4    0.21    4.21
  -2  14   4    0.71    1.80
   2 -14  -4   -0.65    1.77
  -2  14   3    0.28    0.75
   2 -14  -3    0.61    0.81
  -2  14   3   -0.08    1.97
   2 -14  -3    1.27    2.18
  -2  14   3   -0.51    3.86
   2 -14  -3   -0.83    4.04
  -2  14   3   -1.08    1.78
   2 -14  -3    0.55    1.87
  -2  14   2    2.22    1.04
   2 -14  -2    2.34    1.09
  -2  14   2    1.21    2.05
   2 -14  -2    0.52    2.37
  -2  14   2    1.38    4.01
   2 -14  -2    0.58    3.91
  -2  14   2    0.88    1.96
   2 -14  -2    2.86    2.26
  -2  14   1    0.25    0.70
   2 -14  -1    0.37    0.78
  -2  14   1   -0.64    2.12
   2 -14  -1   -0.71    2.27
  -2  14   1   -0.36    3.73
   2 -14  -1    2.69    3.87
  -2  14   1    0.06    1.88
   2 -14  -1   -0.34    1.68
  -2  14   0    1.22    0.86
   2 -14   0    0.60    0.82
  -2  14   0    1.69    2.17
   2 -14   0    1.64    2.77
  -2  14   0    0.21    3.69
  -2  14   0    1.15    1.98
   2 -14   0    4.24    2.74
  -2  14  -1    0.37    0.70
   2 -14   1    0.14    0.74
  -2  14  -1    0.85    2.22
   2 -14   1    0.19    2.65
  -2  14  -1   -0.56    3.93
  -2  14  -1    0.96    1.93
   2 -14   1   -1.09    1.78
  -2  14  -2    0.40    0.67
   2 -14   2    0.14    0.70
  -2  14  -2   -0.53    2.12
   2 -14   2   -0.77    2.41
  -2  14  -2    2.40    2.21
   2 -14   2    0.86    1.75
  -2  14  -3    0.10    0.68
   2 -14   3    0.38    0.72
  -2  14  -3    1.22    2.11
   2 -14   3   -0.04    2.30
  -2  14  -3    0.55    1.79
   2 -14   3   -1.71    1.75
  -2  14  -4    0.48    0.69
   2 -14   4    0.78    0.76
  -2  14  -4    0.33    2.00
   2 -14   4    0.75    2.12
  -2  14  -4    1.22    1.79
   2 -14   4   -0.10    1.54
  -2  14  -5    0.14    0.66
   2 -14   5    0.00    0.67
  -2  14  -5   -0.38    1.93
   2 -14   5    0.05    1.90
  -2  14  -5   -2.29    1.78
   2 -14   5    1.51    1.77
  -2  14  -6    0.31    0.68
   2 -14   6    0.50    0.74
  -2  14  -6    0.44    1.82
   2 -14   6   -0.07    1.75
  -2  14  -6    1.03    1.78
   2 -14   6   -0.59    1.53
  -2  14  -7    0.05    0.64
   2 -14   7    0.38    0.74
  -2  14  -7   -0.38    1.68
   2 -14   7    0.12    1.74
  -2  14  -7    2.35    2.10
   2 -14   7   -0.29    1.67
  -2  14  -8    0.45    0.72
   2 -14   8    0.15    0.71
  -2  14  -8    0.36    1.64
   2 -14   8   -0.05    1.72
  -2  14  -8    0.25    1.75
   2 -14   8    1.14    1.76
  -2  14  -9    0.32    0.75
   2 -14   9    0.09    0.73
  -2  14  -9    1.25    1.66
   2 -14   9    0.23    1.68
  -2  14  -9    1.45    1.89
   2 -14   9    0.65    1.59
  -2  13  22    0.15    0.84
   2 -13 -22    0.23    0.82
  -2  13  22    0.31    2.83
   2 -13 -22   -1.44    2.77
  -2  13  21    0.29    0.84
   2 -13 -21   -0.01    0.77
  -2  13  21   -0.15    2.61
   2 -13 -21   -1.79    2.58
  -2  13  20    0.05    0.83
   2 -13 -20    0.53    0.95
   2 -13 -20    2.74    6.40
  -2  13  20    0.27    2.15
   2 -13 -20    0.74    2.46
  -2  13  19   -0.20    0.85
   2 -13 -19   -0.06    0.85
   2 -13 -19    0.17    5.44
  -2  13  19   -0.60    2.29
   2 -13 -19   -1.67    2.31
  -2  13  18    1.88    1.10
   2 -13 -18    1.73    1.14
  -2  13  18    0.11    5.54
   2 -13 -18   11.05    6.18
  -2  13  18   -1.64    2.31
   2 -13 -18    1.76    2.31
  -2  13  17    0.73    0.92
   2 -13 -17    0.14    0.90
  -2  13  17    0.17    4.96
   2 -13 -17   -1.10    4.52
  -2  13  17   -2.37    2.30
   2 -13 -17    2.76    2.46
  -2  13  16    0.36    0.83
   2 -13 -16    0.17    0.79
  -2  13  16    1.08    4.79
   2 -13 -16    1.03    4.05
  -2  13  16   -0.18    1.94
   2 -13 -16   -1.47    1.99
  -2  13  15    0.54    0.85
   2 -13 -15    0.35    0.84
  -2  13  15    2.90    4.27
   2 -13 -15   -2.90    3.90
  -2  13  15   -2.44    2.19
   2 -13 -15    0.41    1.91
  -2  13  14    0.94    0.91
   2 -13 -14    2.24    1.17
  -2  13  14    0.01    3.83
   2 -13 -14    1.35    3.62
  -2  13  14    0.95    1.98
   2 -13 -14    2.79    2.31
  -2  13  13    0.52    0.82
   2 -13 -13    0.40    0.86
  -2  13  13    1.98    3.63
   2 -13 -13   -0.65    3.24
  -2  13  13   -0.20    1.71
   2 -13 -13    2.10    2.19
  -2  13  12    1.33    0.94
   2 -13 -12    1.43    0.97
  -2  13  12    2.72    3.43
   2 -13 -12    0.60    3.25
  -2  13  12    1.83    1.87
   2 -13 -12    1.32    1.93
  -2  13  11   -0.13    0.78
   2 -13 -11    0.44    0.79
  -2  13  11   -0.52    2.56
   2 -13 -11   -1.17    3.22
  -2  13  11    0.62    1.61
   2 -13 -11    0.52    1.82
  -2  13  10    0.08    0.81
   2 -13 -10   -0.34    0.78
  -2  13  10    0.82    3.16
   2 -13 -10    0.00    3.10
  -2  13  10   -2.01    1.81
   2 -13 -10   -1.02    1.66
  -2  13   9    0.32    0.80
   2 -13  -9    0.92    0.93
   2 -13  -9   -0.22    2.92
  -2  13   9    1.20    3.02
   2 -13  -9    0.75    3.02
  -2  13   9   -0.96    1.68
   2 -13  -9    1.62    1.86
  -2  13   8    0.88    0.84
   2 -13  -8    1.05    0.93
  -2  13   8   -1.33    2.89
   2 -13  -8    0.02    2.83
  -2  13   8    0.83    3.04
   2 -13  -8    0.15    2.86
  -2  13   8   -0.26    1.54
   2 -13  -8    1.28    1.81
  -2  13   7    0.54    0.80
   2 -13  -7    0.15    0.82
  -2  13   7   -1.01    2.70
   2 -13  -7    0.45    2.43
  -2  13   7   -0.24    3.12
   2 -13  -7    1.33    2.82
  -2  13   7    1.96    1.85
   2 -13  -7   -0.12    1.43
  -2  13   6    1.46    0.92
   2 -13  -6    0.90    0.92
  -2  13   6    0.72    2.31
   2 -13  -6    1.80    2.35
  -2  13   6    0.93    3.09
   2 -13  -6    0.87    3.07
  -2  13   6    0.31    1.55
   2 -13  -6    0.21    1.56
  -2  13   5    0.28    0.73
   2 -13  -5    1.54    0.95
  -2  13   5    0.15    2.14
   2 -13  -5    1.41    2.16
  -2  13   5    1.75    2.95
   2 -13  -5   -0.24    3.15
  -2  13   5    2.94    2.10
   2 -13  -5   -2.63    1.88
  -2  13   4    2.68    1.12
   2 -13  -4    1.94    1.01
  -2  13   4    2.35    2.16
   2 -13  -4    1.84    2.03
  -2  13   4    2.06    3.01
   2 -13  -4    5.23    3.68
  -2  13   4    2.33    1.91
   2 -13  -4    1.26    1.71
  -2  13   3    0.08    0.70
   2 -13  -3    0.23    0.73
  -2  13   3    0.53    2.00
   2 -13  -3    1.17    2.01
  -2  13   3    1.23    3.03
   2 -13  -3   -1.38    3.26
  -2  13   3   -1.10    1.61
   2 -13  -3    0.84    1.60
  -2  13   2    3.25    1.23
   2 -13  -2    1.74    0.98
  -2  13   2    2.09    2.06
   2 -13  -2   -0.07    2.24
  -2  13   2    2.99    3.22
   2 -13  -2    2.48    3.24
  -2  13   2    1.20    1.73
   2 -13  -2    0.77    1.64
  -2  13   1    0.37    0.67
   2 -13  -1    0.24    0.71
  -2  13   1    0.44    2.21
   2 -13  -1    0.75    2.27
  -2  13   1    0.77    3.02
   2 -13  -1   -0.20    3.05
  -2  13   1   -0.15    1.66
   2 -13  -1    0.35    1.45
  -2  13   0    2.66    1.11
   2 -13   0    3.50    1.30
  -2  13   0    3.08    2.42
   2 -13   0    4.04    3.02
  -2  13   0    6.60    3.63
  -2  13   0    9.29    4.59
   2 -13   0    6.41    3.41
  -2  13  -1    0.47    0.70
   2 -13   1    0.48    0.74
  -2  13  -1    0.48    2.23
   2 -13   1   -1.30    2.62
  -2  13  -1    0.47    1.73
   2 -13   1    0.32    1.62
  -2  13  -2    0.35    0.67
   2 -13   2    0.44    0.74
  -2  13  -2   -0.30    2.18
   2 -13   2   -0.14    2.22
  -2  13  -2    1.28    1.72
   2 -13   2   -0.20    1.37
  -2  13  -3    0.24    0.66
   2 -13   3   -0.05    0.67
  -2  13  -3   -0.42    1.93
   2 -13   3   -0.01    2.04
  -2  13  -3    0.31    1.43
   2 -13   3   -1.71    1.48
  -2  13  -4    1.15    0.77
   2 -13   4    0.42    0.74
  -2  13  -4    2.21    1.97
   2 -13   4   -0.35    1.85
  -2  13  -4    0.03    1.37
   2 -13   4   -0.19    1.33
  -2  13  -5    0.14    0.66
   2 -13   5    0.37    0.73
  -2  13  -5    0.39    1.77
   2 -13   5    0.59    1.78
  -2  13  -5   -1.13    1.46
   2 -13   5    0.27    1.35
  -2  13  -6    1.66    0.91
   2 -13   6    1.51    0.92
  -2  13  -6   -0.65    1.77
   2 -13   6    0.51    1.62
  -2  13  -6    0.77    1.45
   2 -13   6    1.29    1.43
  -2  13  -7   -0.12    0.67
   2 -13   7    0.60    0.77
  -2  13  -7    0.43    1.56
   2 -13   7    0.47    1.58
  -2  13  -7   -0.38    1.36
   2 -13   7    0.56    1.33
  -2  13  -8    0.95    0.83
   2 -13   8    0.65    0.84
  -2  13  -8    0.90    1.47
   2 -13   8   -1.30    1.56
  -2  13  -8    0.66    1.45
   2 -13   8    1.23    1.49
  -2  13  -9    0.42    0.78
   2 -13   9    0.74    0.88
  -2  13  -9    0.75    1.43
   2 -13   9   -0.09    1.45
  -2  13  -9   -0.90    1.55
   2 -13   9    0.24    1.41
  -2  13 -10    0.04    0.82
   2 -13  10    0.50    0.81
  -2  13 -10    0.39    1.42
   2 -13  10    0.34    1.47
  -2  13 -10   -1.56    1.72
   2 -13  10    0.18    1.44
   2 -13  11    0.48    0.79
  -2  13 -11   -0.28    1.40
   2 -13  11    0.17    1.49
  -2  13 -11   -0.34    1.61
   2 -13  11    0.79    1.53
  -2  13 -12   -0.80    1.43
   2 -13  12    0.93    1.56
  -2  13 -12    1.73    1.92
   2 -13  12   -0.13    1.48
  -2  13 -13    0.21    1.55
   2 -13  13    0.72    1.89
  -2  13 -13    1.98    2.10
   2 -13  13    0.36    1.73
  -2  13 -14    0.64    1.59
   2 -13  14    0.97    1.46
  -2  13 -14   -0.17    1.82
   2 -13  14   -0.16    1.74
  -2  13 -15    0.75    1.67
   2 -13  15    0.98    1.56
  -2  13 -15   -0.72    1.89
   2 -13  15   -0.44    1.82
  -2  12  25    0.23    0.86
   2 -12 -25    0.12    0.81
  -2  12  25   -1.39    3.81
   2 -12 -25    1.46    2.99
  -2  12  24   -0.13    0.80
   2 -12 -24    0.12    0.80
  -2  12  24   -1.45    2.71
   2 -12 -24    0.51    2.51
  -2  12  23    0.57    0.87
   2 -12 -23    0.34    0.89
  -2  12  23   -1.16    2.45
   2 -12 -23   -0.16    2.56
  -2  12  22   -0.19    0.84
   2 -12 -22    0.01    0.83
  -2  12  22    2.13    2.72
   2 -12 -22    0.22    2.39
  -2  12  21    0.29    0.81
   2 -12 -21    0.25    0.82
  -2  12  21   -0.11    2.32
   2 -12 -21   -3.25    2.72
  -2  12  20    0.73    0.85
   2 -12 -20    0.16    0.81
  -2  12  20   -2.05    2.62
   2 -12 -20   -1.11    2.26
  -2  12  19    1.01    1.01
   2 -12 -19    0.62    0.94
  -2  12  19   -0.59    2.12
   2 -12 -19   -0.33    2.02
  -2  12  18    0.80    0.94
   2 -12 -18    1.12    1.03
   2 -12 -18    0.30    4.27
  -2  12  18    0.51    2.01
   2 -12 -18   -0.61    2.09
  -2  12  17    1.10    0.97
   2 -12 -17    1.14    1.03
  -2  12  17   -1.17    4.44
   2 -12 -17    2.41    4.30
  -2  12  17    0.40    1.93
   2 -12 -17   -0.46    1.95
  -2  12  16   -0.11    0.80
   2 -12 -16    0.76    0.93
  -2  12  16    0.59    4.10
   2 -12 -16    1.04    3.81
  -2  12  16    1.78    2.11
   2 -12 -16    0.98    1.88
  -2  12  15    1.02    0.90
   2 -12 -15    0.68    0.92
  -2  12  15    1.37    3.87
   2 -12 -15    0.94    3.50
  -2  12  15   -0.88    1.90
   2 -12 -15    2.26    1.97
  -2  12  14    0.43    0.81
   2 -12 -14    0.77    0.88
  -2  12  14    1.36    3.54
   2 -12 -14   -0.90    3.26
  -2  12  14   -0.50    1.75
   2 -12 -14   -1.69    1.78
  -2  12  13    1.27    0.92
   2 -12 -13    0.97    0.90
  -2  12  13    1.98    3.35
   2 -12 -13    2.55    3.13
  -2  12  13   -0.92    1.84
   2 -12 -13    0.70    2.02
  -2  12  12    0.50    0.81
   2 -12 -12    0.54    0.85
  -2  12  12   -0.03    3.09
   2 -12 -12    1.76    2.92
  -2  12  12    0.33    2.00
   2 -12 -12   -0.23    2.31
  -2  12  11    2.79    1.21
   2 -12 -11    1.63    0.98
  -2  12  11    4.00    3.14
   2 -12 -11    2.56    3.07
  -2  12  11    3.56    2.79
   2 -12 -11   -0.65    2.34
  -2  12  10    1.55    1.06
   2 -12 -10    0.66    0.86
  -2  12  10    0.56    2.93
   2 -12 -10    1.78    2.77
  -2  12  10    0.04    2.06
   2 -12 -10    2.10    2.23
  -2  12   9    1.76    1.11
   2 -12  -9    2.23    1.21
  -2  12   9   -0.01    2.61
   2 -12  -9    0.48    2.51
  -2  12   9    1.79    2.07
   2 -12  -9    1.02    1.84
  -2  12   8    1.69    1.04
   2 -12  -8    2.16    1.20
  -2  12   8   -0.26    3.13
   2 -12  -8    1.47    3.00
  -2  12   8    1.77    2.56
   2 -12  -8    2.54    2.54
  -2  12   8    0.67    1.76
   2 -12  -8    2.28    2.06
  -2  12   7    0.32    0.85
   2 -12  -7    1.08    1.00
  -2  12   7   -0.23    2.83
   2 -12  -7   -1.07    2.60
  -2  12   7   -0.42    2.54
   2 -12  -7   -1.84    2.30
  -2  12   7    0.57    1.68
   2 -12  -7    0.14    1.48
  -2  12   6    2.10    1.06
   2 -12  -6    0.74    0.87
  -2  12   6    0.50    2.60
   2 -12  -6    0.79    2.31
  -2  12   6    2.40    2.64
   2 -12  -6    1.40    2.43
  -2  12   6    0.23    1.55
   2 -12  -6    1.49    1.68
  -2  12   5    0.71    0.83
   2 -12  -5    0.37    0.84
  -2  12   5   -1.32    2.18
   2 -12  -5   -1.41    2.09
  -2  12   5    1.57    2.48
   2 -12  -5    0.95    2.58
  -2  12   5   -0.28    1.46
   2 -12  -5   -0.68    1.45
  -2  12   4    1.89    0.96
   2 -12  -4    1.71    0.95
  -2  12   4    3.18    2.28
   2 -12  -4    0.95    1.79
  -2  12   4    2.46    2.50
   2 -12  -4    3.16    2.75
  -2  12   4   -0.88    1.46
   2 -12  -4    0.34    1.37
  -2  12   3    0.65    0.74
   2 -12  -3    0.32    0.71
  -2  12   3    0.35    1.79
   2 -12  -3    0.88    1.80
  -2  12   3   -0.48    2.43
   2 -12  -3    1.51    2.73
  -2  12   3    2.62    1.84
   2 -12  -3    0.82    1.37
  -2  12   2    1.36    0.82
   2 -12  -2    1.68    0.91
  -2  12   2    2.09    1.89
   2 -12  -2    0.75    1.55
  -2  12   2    2.36    2.70
   2 -12  -2    2.90    2.81
  -2  12   2    0.98    1.48
   2 -12  -2    0.86    1.35
  -2  12   1    0.17    0.64
   2 -12  -1    0.08    0.67
  -2  12   1    1.06    1.96
   2 -12  -1   -0.27    1.95
  -2  12   1    1.22    2.60
   2 -12  -1    0.31    2.62
  -2  12   1   -0.36    1.35
   2 -12  -1    2.04    1.57
  -2  12   0    1.25    0.81
   2 -12   0    0.64    0.76
  -2  12   0    1.84    2.01
   2 -12   0    2.31    2.53
  -2  12   0    3.22    2.88
   2 -12   0    1.34    2.79
  -2  12   0    5.96    3.12
   2 -12   0    3.95    2.32
  -2  12  -1    0.71    0.78
   2 -12   1    0.09    0.71
  -2  12  -1   -0.42    2.10
   2 -12   1   -0.05    2.34
  -2  12  -1    0.67    1.42
   2 -12   1    1.32    1.44
  -2  12  -2    2.18    1.03
   2 -12   2    2.27    1.07
  -2  12  -2    1.00    2.02
   2 -12   2    0.70    1.76
  -2  12  -2    1.95    1.60
   2 -12   2    2.41    1.59
  -2  12  -3    0.65    0.79
   2 -12   3    0.34    0.81
  -2  12  -3    0.10    1.53
   2 -12   3    0.66    1.60
  -2  12  -3   -1.09    1.20
   2 -12   3    0.83    1.12
  -2  12  -4    0.34    0.77
   2 -12   4    0.45    0.83
  -2  12  -4    0.61    1.52
   2 -12   4    0.60    1.33
  -2  12  -4    0.45    1.12
   2 -12   4    1.51    1.28
  -2  12  -5    0.70    0.80
   2 -12   5    0.88    0.90
  -2  12  -5    0.12    1.33
   2 -12   5    0.30    1.21
  -2  12  -5   -1.06    1.18
   2 -12   5   -0.12    1.03
  -2  12  -6    1.49    0.92
   2 -12   6    1.53    0.97
  -2  12  -6    0.81    1.32
   2 -12   6    0.55    1.27
  -2  12  -6    1.02    1.25
   2 -12   6    1.75    1.40
  -2  12  -7    1.02    0.92
   2 -12   7    0.36    0.85
  -2  12  -7    0.90    1.29
   2 -12   7    0.17    1.25
  -2  12  -7    1.63    1.46
   2 -12   7    1.31    1.30
  -2  12  -8    0.88    0.99
   2 -12   8    1.70    1.11
  -2  12  -8    0.69    1.24
   2 -12   8    0.33    1.23
  -2  12  -8    0.00    1.37
   2 -12   8    0.08    1.17
  -2  12  -9    2.52    1.25
   2 -12   9    2.46    1.34
  -2  12  -9    0.47    1.23
   2 -12   9    0.34    1.17
  -2  12  -9    2.83    1.95
   2 -12   9    0.17    1.28
   2 -12  10    0.86    1.01
  -2  12 -10    0.70    1.27
   2 -12  10    1.08    1.32
  -2  12 -10    0.52    1.48
   2 -12  10   -0.54    1.33
  -2  12 -11    0.24    1.30
   2 -12  11    0.14    1.33
  -2  12 -11    0.42    1.58
   2 -12  11    0.59    1.33
  -2  12 -12    0.12    1.36
   2 -12  12    3.24    1.70
  -2  12 -12    1.69    1.80
   2 -12  12    3.21    2.12
  -2  12 -13    0.36    1.40
   2 -12  13    0.06    1.26
  -2  12 -13    0.47    1.68
   2 -12  13    1.46    1.65
  -2  12 -14    1.50    1.52
   2 -12  14    4.68    1.82
  -2  12 -14    0.51    1.78
   2 -12  14    2.36    1.95
  -2  12 -15    0.92    1.45
   2 -12  15    0.90    1.30
  -2  12 -15    2.81    2.26
   2 -12  15    0.07    1.69
  -2  12 -16    0.99    1.53
   2 -12  16    0.55    1.25
  -2  12 -16    2.81    2.34
   2 -12  16    0.61    1.82
  -2  12 -17    0.87    1.51
   2 -12  17    0.90    1.32
  -2  12 -17    2.56    2.23
   2 -12  17    0.16    1.77
  -2  12 -18    1.97    1.48
   2 -12  18    1.23    1.32
  -2  12 -18    0.31    1.88
   2 -12  18    0.33    1.78
  -2  12 -19    1.38    1.54
   2 -12  19    1.61    1.42
  -2  12 -19   -1.56    1.95
   2 -12  19    1.09    1.95
  -2  12 -20    1.03    1.57
   2 -12  20    0.38    1.41
  -2  12 -20    2.64    2.37
  -2  11  28    0.46    0.85
   2 -11 -28    0.50    0.85
  -2  11  28    0.59    2.92
   2 -11 -28    1.21    2.75
  -2  11  27   -0.13    0.78
   2 -11 -27    0.02    0.80
  -2  11  27    1.05    2.76
   2 -11 -27    0.00    2.49
  -2  11  26   -0.16    0.78
   2 -11 -26    0.18    0.83
  -2  11  26    2.40    2.93
   2 -11 -26   -1.12    2.45
  -2  11  25    0.05    0.83
   2 -11 -25    0.41    0.82
  -2  11  25    0.04    2.49
   2 -11 -25    2.22    2.67
  -2  11  24    0.10    0.80
   2 -11 -24    0.40    0.81
  -2  11  24   -1.03    2.21
   2 -11 -24    3.56    2.92
  -2  11  23    0.84    0.98
   2 -11 -23    0.35    0.86
  -2  11  23    1.46    2.62
   2 -11 -23   -0.29    2.23
  -2  11  22    0.01    0.84
   2 -11 -22    0.23    0.84
  -2  11  22   -0.63    2.41
   2 -11 -22    2.07    2.42
  -2  11  21    0.35    0.89
   2 -11 -21    1.00    0.98
  -2  11  21   -1.72    2.44
   2 -11 -21   -0.86    2.38
  -2  11  20    0.56    0.84
   2 -11 -20    0.57    0.83
  -2  11  20    0.83    2.15
   2 -11 -20   -1.72    2.22
  -2  11  19    1.13    0.95
   2 -11 -19    1.76    1.06
  -2  11  19    0.56    2.27
   2 -11 -19    1.41    2.26
  -2  11  18    0.06    0.99
   2 -11 -18    0.26    0.94
  -2  11  18    0.08    2.15
   2 -11 -18    0.89    2.14
  -2  11  17    1.25    1.05
   2 -11 -17    1.33    1.21
   2 -11 -17    0.24    3.70
  -2  11  17   -0.03    1.99
   2 -11 -17    0.02    1.98
  -2  11  16    0.38    0.88
   2 -11 -16    0.66    1.00
  -2  11  16    0.24    3.96
   2 -11 -16    1.30    3.63
  -2  11  16    1.30    2.13
   2 -11 -16    1.41    2.10
  -2  11  15    1.44    0.99
   2 -11 -15    1.18    1.05
  -2  11  15    2.72    3.76
   2 -11 -15   -2.32    3.33
  -2  11  15    1.90    2.21
   2 -11 -15    0.35    1.83
  -2  11  14    0.82    0.86
   2 -11 -14    0.36    0.80
  -2  11  14    2.59    3.52
   2 -11 -14    0.39    2.98
  -2  11  14    0.57    1.94
   2 -11 -14    0.94    1.81
  -2  11  13    3.15    1.26
   2 -11 -13    3.14    1.26
  -2  11  13    0.52    2.89
   2 -11 -13    2.07    2.80
  -2  11  13    2.36    2.18
   2 -11 -13    0.78    1.74
  -2  11  12    0.42    0.73
   2 -11 -12    0.23    0.74
  -2  11  12    0.33    2.66
   2 -11 -12   -0.14    2.38
  -2  11  12    1.24    1.94
   2 -11 -12   -0.30    1.89
  -2  11  11    3.12    1.19
   2 -11 -11    3.23    1.26
  -2  11  11    0.36    2.51
   2 -11 -11    2.66    2.44
  -2  11  11    3.93    2.58
   2 -11 -11    2.59    2.40
  -2  11  10    0.83    0.83
   2 -11 -10    0.59    0.78
  -2  11  10    2.20    2.37
   2 -11 -10    2.92    2.47
  -2  11  10    0.40    1.92
   2 -11 -10   -0.74    1.98
  -2  11   9    3.19    1.24
   2 -11  -9    2.16    1.15
  -2  11   9    2.25    2.39
   2 -11  -9    2.52    2.27
  -2  11   9   -0.41    1.80
   2 -11  -9    0.51    1.77
  -2  11   8    1.79    0.98
   2 -11  -8    1.13    3.69
  -2  11   8    1.13    2.17
   2 -11  -8    3.15    2.26
  -2  11   8   -0.75    1.73
   2 -11  -8    1.06    1.65
  -2  11   7    2.74    1.11
  -2  11   7    1.06    3.60
   2 -11  -7    0.21    3.38
  -2  11   7    2.20    2.20
   2 -11  -7    0.66    1.95
  -2  11   7    1.61    1.74
   2 -11  -7    1.95    1.75
  -2  11   6    0.72    0.77
  -2  11   6    1.29    3.25
   2 -11  -6    0.59    2.79
  -2  11   6    2.86    2.25
   2 -11  -6    0.32    1.86
  -2  11   6   -0.57    1.51
   2 -11  -6   -1.55    1.42
  -2  11   5    2.85    1.14
  -2  11   5    0.65    2.59
   2 -11  -5    1.23    2.50
  -2  11   5    2.02    2.15
   2 -11  -5    1.39    2.11
  -2  11   5    0.27    1.40
   2 -11  -5   -0.96    1.35
  -2  11   4    0.95    0.75
  -2  11   4    3.94    2.59
   2 -11  -4    2.97    2.22
  -2  11   4    2.44    2.14
   2 -11  -4    4.46    2.50
  -2  11   4    0.05    1.47
   2 -11  -4    1.46    1.35
  -2  11   3    2.02    0.92
  -2  11   3    1.46    1.92
   2 -11  -3    1.64    1.84
  -2  11   3    2.03    2.23
   2 -11  -3    0.79    2.43
  -2  11   3    0.24    1.30
   2 -11  -3    0.10    1.13
  -2  11   2    0.31    0.67
  -2  11   2    0.69    1.79
   2 -11  -2    0.95    1.96
  -2  11   2    4.45    2.60
   2 -11  -2    0.26    2.37
   2 -11  -2    0.23    1.13
  -2  11   1    0.84    0.71
  -2  11   1    0.68    2.03
   2 -11  -1    0.30    2.24
  -2  11   1    1.54    2.44
   2 -11  -1   -0.12    2.40
   2 -11  -1    0.62    1.07
  -2  11   0    1.16    0.72
  -2  11   0    5.99    2.68
   2 -11   0    2.64    2.64
  -2  11   0    0.78    2.48
   2 -11   0    0.76    2.50
   2 -11   0    2.15    1.48
  -2  11  -1    1.88    0.85
  -2  11  -1    0.52    2.08
   2 -11   1    1.40    2.41
   2 -11   1    2.15    1.49
  -2  11  -2    0.63    0.60
  -2  11  -2    1.08    1.98
   2 -11   2   -0.38    1.85
  -2  11  -2   -0.13    1.13
   2 -11   2    0.24    1.04
  -2  11  -3    1.87    0.83
  -2  11  -3    0.68    1.66
   2 -11   3    1.37    1.78
  -2  11  -3    1.14    1.26
   2 -11   3    1.60    1.29
  -2  11  -4    0.63    0.61
  -2  11  -4    2.37    1.75
   2 -11   4    1.33    1.50
  -2  11  -4    0.59    1.18
   2 -11   4   -0.10    1.00
  -2  11  -5    1.37    0.74
  -2  11  -5    0.73    1.47
   2 -11   5    0.83    1.35
  -2  11  -5   -1.02    1.23
   2 -11   5    0.45    0.94
  -2  11  -6    1.26    0.73
  -2  11  -6    0.42    1.30
   2 -11   6    0.80    1.23
  -2  11  -6    0.62    1.09
   2 -11   6    1.28    1.16
  -2  11  -7    3.18    1.14
  -2  11  -7    1.48    1.28
   2 -11   7    1.28    1.26
  -2  11  -7    1.55    1.37
   2 -11   7    2.26    1.44
  -2  11  -8    2.69    1.07
  -2  11  -8    0.72    1.18
   2 -11   8    0.91    1.20
  -2  11  -8    2.60    1.64
   2 -11   8    2.41    1.51
  -2  11  -9    2.37    1.37
   2 -11   9    1.76    1.28
  -2  11  -9    2.38    1.66
   2 -11   9    2.65    1.60
  -2  11 -10    2.01    1.33
   2 -11  10    3.27    1.52
  -2  11 -10   -1.38    1.37
   2 -11  10    1.48    1.34
  -2  11 -11    1.52    1.35
   2 -11  11    1.57    1.34
  -2  11 -11    0.82    1.55
   2 -11  11    2.55    1.83
  -2  11 -12    1.12    1.38
   2 -11  12    1.53    1.24
  -2  11 -12   -2.08    1.74
   2 -11  12    0.15    1.49
  -2  11 -13    2.93    1.60
   2 -11  13    2.56    1.37
  -2  11 -13    2.68    2.13
   2 -11  13    0.01    1.44
  -2  11 -14    0.51    1.44
   2 -11  14    1.32    1.28
  -2  11 -14   -0.52    1.71
   2 -11  14    0.54    1.57
  -2  11 -15    0.63    1.45
   2 -11  15    0.59    1.09
  -2  11 -15    1.31    1.88
   2 -11  15   -0.67    1.64
  -2  11 -16    0.12    1.31
   2 -11  16    0.60    1.12
  -2  11 -16   -1.00    1.81
   2 -11  16   -2.55    1.95
  -2  11 -17    0.55    1.18
   2 -11  17    0.88    1.08
  -2  11 -17    0.47    1.82
   2 -11  17    0.93    1.72
  -2  11 -18    1.47    1.35
   2 -11  18    1.39    1.20
  -2  11 -18    1.53    2.03
   2 -11  18    1.00    1.98
  -2  11 -19    1.85    1.44
   2 -11  19    0.87    1.18
  -2  11 -19    0.38    1.85
  -2  11 -20    1.40    1.38
   2 -11  20    1.02    1.27
  -2  11 -21    0.92    1.34
   2 -11  21    1.55    1.40
  -2  11 -22    7.03    2.47
  -2  10  31    0.00    0.86
   2 -10 -31    0.07    0.84
  -2  10  30    0.35    0.81
   2 -10 -30    0.09    0.81
  -2  10  29    0.49    0.86
   2 -10 -29    0.05    0.77
  -2  10  28   -0.35    0.79
   2 -10 -28    0.25    0.80
   2 -10 -28   -0.94    2.52
  -2  10  27    0.50    0.84
   2 -10 -27    0.19    0.83
  -2  10  27    1.71    2.50
   2 -10 -27    1.63    2.63
  -2  10  26    0.42    0.89
   2 -10 -26    0.65    0.87
  -2  10  26   -2.50    2.54
   2 -10 -26    0.84    3.03
  -2  10  25    0.43    0.90
   2 -10 -25    0.17    0.85
  -2  10  25    1.40    2.50
   2 -10 -25   -1.57    2.27
  -2  10  24    0.71    0.86
   2 -10 -24   -0.30    0.79
  -2  10  24   -1.20    2.32
   2 -10 -24    1.65    2.41
  -2  10  23    0.80    0.89
   2 -10 -23    0.59    0.83
  -2  10  23   -1.15    2.31
   2 -10 -23    1.04    2.31
  -2  10  22    0.18    0.98
   2 -10 -22   -0.45    0.85
  -2  10  22   -1.80    2.41
   2 -10 -22   -1.07    2.25
  -2  10  21    1.53    1.26
   2 -10 -21    1.13    1.18
  -2  10  21    1.97    2.78
   2 -10 -21   -0.40    2.31
  -2  10  20    0.91    1.06
   2 -10 -20    0.79    1.07
  -2  10  20    2.35    2.80
   2 -10 -20    3.89    2.99
  -2  10  19    1.82    1.15
   2 -10 -19    1.96    1.22
  -2  10  19    1.69    2.58
   2 -10 -19    1.00    2.54
  -2  10  18    0.74    0.96
   2 -10 -18    0.32    0.90
  -2  10  18    1.34    2.52
   2 -10 -18    3.03    2.70
  -2  10  17    2.38    1.18
   2 -10 -17    2.16    1.18
  -2  10  17    3.51    3.14
   2 -10 -17   -0.35    2.29
  -2  10  16    7.98    2.35
   2 -10 -16    8.61    2.55
   2 -10 -16    4.65    3.79
  -2  10  16    8.41    4.73
   2 -10 -16    6.93    3.93
  -2  10  15    2.12    1.06
  -2  10  15   -0.28    4.11
   2 -10 -15    1.88    3.93
  -2  10  15    0.58    2.30
   2 -10 -15   -0.98    2.07
  -2  10  14    5.55    1.73
  -2  10  14    5.17    4.50
   2 -10 -14    5.96    4.07
  -2  10  14    5.59    3.69
   2 -10 -14    6.85    3.85
  -2  10  13    1.91    0.94
  -2  10  13    3.46    3.73
   2 -10 -13    4.44    3.27
   2 -10 -13    2.40    2.50
  -2  10  12   15.39    3.98
  -2  10  12   11.75    4.26
   2 -10 -12   20.00    5.76
   2 -10 -12   26.78   12.22
  -2  10  11    0.43    0.66
  -2  10  11   -0.64    2.62
   2 -10 -11   -0.03    2.18
   2 -10 -11    0.84    2.11
  -2  10  10    6.69    1.89
  -2  10  10    7.78    2.88
   2 -10 -10    5.85    2.46
   2 -10 -10   11.11    5.40
  -2  10   9    0.69    0.64
   2 -10  -9    0.64    0.68
  -2  10   9   -0.27    1.86
   2 -10  -9   -0.16    1.83
   2 -10  -9   -0.27    1.67
  -2  10   8    0.89    0.67
   2 -10  -8    1.01    0.72
  -2  10   8    0.83    1.85
   2 -10  -8    6.17    2.40
   2 -10  -8    2.10    1.73
  -2  10   7    2.42    0.97
   2 -10  -7    2.46    1.00
  -2  10   7    0.66    4.01
   2 -10  -7    1.63    4.18
  -2  10   7    2.07    1.87
   2 -10  -7    2.32    1.84
   2 -10  -7    5.06    2.67
  -2  10   6    1.92    0.89
   2 -10  -6    1.97    0.90
  -2  10   6    0.30    3.61
   2 -10  -6    4.14    3.68
  -2  10   6    3.65    2.14
   2 -10  -6    2.17    1.78
   2 -10  -6    2.39    1.71
  -2  10   5    2.75    1.11
   2 -10  -5    3.34    1.24
  -2  10   5    1.40    2.56
   2 -10  -5   -0.10    2.48
  -2  10   5    0.80    1.85
   2 -10  -5    2.62    1.85
   2 -10  -5    0.24    1.21
  -2  10   4    5.97    1.77
   2 -10  -4    6.70    1.97
  -2  10   4    1.33    2.16
   2 -10  -4   -0.09    2.06
  -2  10   4    2.29    1.84
   2 -10  -4    1.39    1.85
   2 -10  -4    0.73    1.22
  -2  10   3    2.60    1.05
   2 -10  -3    2.12    1.00
  -2  10   3    1.61    1.81
   2 -10  -3    0.87    1.74
  -2  10   3    0.80    1.76
   2 -10  -3    2.03    1.99
  -2  10   3    0.31    1.21
   2 -10  -3    1.90    1.41
  -2  10   2    1.19    0.78
   2 -10  -2    1.99    0.95
  -2  10   2    1.99    1.71
   2 -10  -2    1.62    1.91
  -2  10   2    1.34    1.80
   2 -10  -2    0.23    1.83
  -2  10   2   -1.35    1.24
   2 -10  -2    0.87    1.08
  -2  10   1    2.90    1.05
   2 -10  -1    2.82    1.07
  -2  10   1    1.73    1.65
   2 -10  -1    1.66    2.06
  -2  10   1    1.99    1.96
   2 -10  -1    3.27    2.08
  -2  10   1    2.68    1.69
   2 -10  -1    2.03    1.29
  -2  10   0    1.02    0.69
   2 -10   0    1.29    0.76
  -2  10   0    9.76    3.25
   2 -10   0    3.98    2.63
  -2  10   0    0.83    1.98
   2 -10   0    0.65    1.94
  -2  10   0    6.03    2.95
   2 -10   0    5.52    2.64
  -2  10  -1    3.45    1.10
   2 -10   1    3.79    1.22
  -2  10  -1    1.78    1.99
   2 -10   1    0.75    2.20
  -2  10  -1    2.30    1.42
   2 -10   1    1.88    1.24
  -2  10  -2   -0.04    0.47
   2 -10   2    0.15    0.52
  -2  10  -2    1.21    1.85
   2 -10   2    1.22    1.95
  -2  10  -2    0.67    0.95
   2 -10   2    0.31    0.80
  -2  10  -3    3.25    1.08
   2 -10   3    3.34    1.09
  -2  10  -3    1.69    1.75
   2 -10   3    1.96    1.87
  -2  10  -3    2.31    1.45
   2 -10   3    1.64    1.09
  -2  10  -4    0.70    0.59
   2 -10   4    0.79    0.65
  -2  10  -4    1.34    1.57
   2 -10   4    2.77    1.68
   2 -10   4    0.89    0.89
  -2  10  -5    5.35    1.55
   2 -10   5    5.07    1.50
  -2  10  -5    3.01    1.59
   2 -10   5    2.14    1.44
   2 -10   5    1.79    1.13
  -2  10  -6    0.71    0.70
   2 -10   6    0.98    0.72
  -2  10  -6    1.42    1.26
   2 -10   6    0.78    1.23
   2 -10   6    0.19    0.83
  -2  10  -7    2.30    1.03
   2 -10   7    2.23    1.03
  -2  10  -7    1.58    1.24
   2 -10   7    0.71    1.19
   2 -10   7    2.39    1.38
  -2  10  -8    0.60    0.75
   2 -10   8    0.53    0.78
  -2  10  -8    0.72    1.12
   2 -10   8    0.43    1.11
   2 -10   8    0.08    0.89
   2 -10   9    1.66    1.00
  -2  10  -9    0.67    1.17
   2 -10   9    1.08    1.21
   2 -10   9    1.86    1.30
  -2  10 -10   10.45    3.02
   2 -10  10   11.37    3.21
   2 -10  10   15.36    6.97
  -2  10 -11    6.38    2.16
   2 -10  11    3.88    1.57
   2 -10  11    7.58    3.67
  -2  10 -12    7.70    2.43
   2 -10  12   12.23    3.37
   2 -10  12    9.66    4.60
  -2  10 -13    3.07    1.60
   2 -10  13    2.04    1.23
   2 -10  13    3.40    2.25
  -2  10 -14    1.43    1.44
   2 -10  14    0.77    1.02
  -2  10 -14    0.91    1.97
   2 -10  14    2.74    2.13
  -2  10 -15    3.41    1.56
   2 -10  15    3.23    1.36
  -2  10 -15    2.96    2.39
   2 -10  15    4.61    2.76
  -2  10 -16    1.46    1.25
   2 -10  16    1.21    1.06
  -2  10 -16    0.86    1.85
   2 -10  16    0.30    1.63
  -2  10 -17    1.24    1.26
   2 -10  17    2.06    1.22
  -2  10 -17    1.03    1.84
  -2  10 -18    3.16    1.57
   2 -10  18    7.66    2.37
  -2  10 -19    2.47    1.41
   2 -10  19    2.44    1.28
  -2  10 -20    0.43    1.19
  -2   9  33    0.11    0.79
  -2   9  32    0.35    0.83
  -2   9  31   -0.30    0.74
   2  -9 -31    0.50    0.79
  -2   9  30    0.22    0.75
   2  -9 -30    0.07    0.78
  -2   9  29    0.47    0.85
   2  -9 -29    0.05    0.78
  -2   9  28    0.76    0.86
   2  -9 -28    0.27    0.80
  -2   9  27    0.57    0.82
   2  -9 -27    0.33    0.81
  -2   9  26    0.55    0.85
   2  -9 -26    1.16    0.95
  -2   9  25    0.48    0.82
   2  -9 -25    0.14    0.79
   2  -9 -25   -3.02    2.54
  -2   9  24    0.93    0.95
   2  -9 -24    1.83    1.13
  -2   9  24   -0.66    2.34
   2  -9 -24   -1.37    2.16
  -2   9  23    0.30    0.83
   2  -9 -23    0.24    0.85
  -2   9  23   -1.37    2.45
   2  -9 -23    1.63    2.38
  -2   9  22    3.70    1.43
   2  -9 -22    3.70    1.47
  -2   9  22   -0.11    2.64
   2  -9 -22    1.17    2.49
  -2   9  21    0.68    0.89
   2  -9 -21    0.70    0.89
  -2   9  21    0.16    2.66
   2  -9 -21   -2.87    2.68
  -2   9  20    0.68    0.86
  -2   9  20    2.74    3.17
   2  -9 -20    3.78    3.11
  -2   9  19    0.98    0.91
  -2   9  19   -1.94    3.14
   2  -9 -19   -0.98    2.78
  -2   9  18    2.52    1.12
   2  -9 -18    2.69    3.30
  -2   9  17    1.20    0.82
   2  -9 -17   -1.08    3.10
  -2   9  16   15.08    3.93
   2  -9 -16   19.40    9.34
  -2   9  15    1.89    0.94
   2  -9 -15    1.56    0.95
   2  -9 -15    4.13    4.46
   2  -9 -15   -0.15    2.65
  -2   9  14   35.31    8.79
   2  -9 -14   37.60    9.36
  -2   9  14   26.87    8.24
   2  -9 -14   31.16    9.06
   2  -9 -14   48.87   21.92
  -2   9  13    0.87    0.75
   2  -9 -13    0.88    0.74
  -2   9  13    2.29    4.20
   2  -9 -13   -0.09    3.59
  -2   9  13    0.74    2.48
   2  -9 -13    2.33    2.60
  -2   9  12   27.04    6.79
   2  -9 -12   23.05    5.82
  -2   9  12   23.25    6.65
   2  -9 -12   25.29    6.78
  -2   9  12   44.69   20.05
   2  -9 -12   54.17   24.15
  -2   9  11    0.43    0.70
   2  -9 -11    0.38    0.70
  -2   9  11   -0.66    2.44
   2  -9 -11   -0.71    2.25
  -2   9  11    1.64    1.82
   2  -9 -11    1.76    1.90
  -2   9  10    4.14    1.32
   2  -9 -10    4.63    1.45
  -2   9  10    5.15    2.58
   2  -9 -10    5.61    2.43
  -2   9  10    7.93    3.91
   2  -9 -10    6.23    3.29
  -2   9   9    1.65    0.78
   2  -9  -9    1.54    0.77
  -2   9   9    2.08    1.92
   2  -9  -9    0.87    1.48
  -2   9   9    1.75    1.72
   2  -9  -9    1.27    1.75
  -2   9   8    4.02    1.28
   2  -9  -8    4.30    1.33
  -2   9   8   10.17    3.12
   2  -9  -8    7.63    2.50
  -2   9   8    4.56    2.49
   2  -9  -8    3.88    2.41
  -2   9   7    0.55    0.74
   2  -9  -7    0.58    0.70
   2  -9  -7    0.08    4.30
  -2   9   7   -0.53    1.53
   2  -9  -7    0.21    1.50
  -2   9   7    0.54    1.32
   2  -9  -7    0.62    1.33
  -2   9   6    2.74    1.08
   2  -9  -6    2.83    1.11
  -2   9   6    5.47    4.44
   2  -9  -6    5.22    4.59
  -2   9   6    5.97    2.21
   2  -9  -6    4.46    1.92
  -2   9   6    1.71    1.48
   2  -9  -6    3.98    2.24
  -2   9   5    2.14    0.93
   2  -9  -5    2.30    0.98
  -2   9   5   -0.80    3.14
   2  -9  -5   -0.41    2.67
  -2   9   5    1.97    1.73
   2  -9  -5    1.87    1.63
  -2   9   5    1.34    1.31
   2  -9  -5    1.72    1.42
  -2   9   4   10.10    2.71
   2  -9  -4   10.62    2.84
  -2   9   4   14.97    4.60
   2  -9  -4    9.50    3.50
  -2   9   4    9.27    2.89
   2  -9  -4    7.65    2.68
  -2   9   4    9.78    4.52
   2  -9  -4    7.84    3.70
  -2   9   3    2.43    0.94
   2  -9  -3    2.02    0.88
  -2   9   3    2.62    1.89
   2  -9  -3    1.89    1.75
  -2   9   3    2.10    1.79
   2  -9  -3    4.78    2.24
  -2   9   3    0.63    1.01
   2  -9  -3    1.14    1.05
  -2   9   2    2.79    0.98
   2  -9  -2    1.80    0.79
  -2   9   2    3.99    1.89
   2  -9  -2    5.75    2.27
  -2   9   2    1.65    1.83
   2  -9  -2    0.59    1.84
  -2   9   2    1.16    0.97
   2  -9  -2    1.53    1.08
  -2   9   1    2.17    0.82
   2  -9  -1    2.25    0.86
  -2   9   1    1.99    1.24
   2  -9  -1    1.20    1.58
  -2   9   1    2.19    1.82
   2  -9  -1    2.14    1.87
  -2   9   1    1.03    0.94
   2  -9  -1    1.49    1.03
  -2   9   0    6.87    1.84
   2  -9   0    7.09    1.90
  -2   9   0   10.56    3.16
   2  -9   0    5.60    2.48
  -2   9   0    5.26    2.29
   2  -9   0    4.68    2.24
  -2   9   0   10.05    4.56
   2  -9   0    8.44    3.84
  -2   9  -1    2.59    0.93
   2  -9   1    2.73    0.92
  -2   9  -1    1.41    1.64
   2  -9   1    0.58    1.79
  -2   9  -1    0.71    0.80
   2  -9   1    0.83    0.77
  -2   9  -2    0.29    0.60
   2  -9   2    0.47    0.61
  -2   9  -2    1.11    1.24
   2  -9   2    0.36    1.23
  -2   9  -2    0.13    0.63
   2  -9   2    0.32    0.59
  -2   9  -3    2.16    0.94
   2  -9   3    1.87    0.87
  -2   9  -3    0.71    1.09
   2  -9   3    0.51    1.10
  -2   9  -3    1.20    0.85
   2  -9   3    0.41    0.65
  -2   9  -4    2.62    1.01
   2  -9   4    3.58    1.23
  -2   9  -4    1.94    1.12
   2  -9   4    2.07    1.13
  -2   9  -4    2.00    1.13
   2  -9   4    1.89    1.03
  -2   9  -5    2.94    1.13
   2  -9   5    3.06    1.14
  -2   9  -5    0.90    0.96
   2  -9   5    0.58    1.02
  -2   9  -5    0.40    0.62
   2  -9   5   -0.45    0.59
  -2   9  -6    2.81    1.22
   2  -9   6    3.14    1.21
  -2   9  -6    7.29    2.18
   2  -9   6    3.17    1.38
  -2   9  -6    3.74    1.82
   2  -9   6    3.66    1.77
  -2   9  -7    1.58    0.96
   2  -9   7    1.38    0.96
  -2   9  -7    0.94    0.98
   2  -9   7    0.65    0.99
  -2   9  -7    1.73    1.14
   2  -9   7    0.42    0.77
   2  -9   8    8.25    2.36
  -2   9  -8    2.61    1.18
   2  -9   8    2.31    1.18
  -2   9  -8    0.89    0.97
   2  -9   8    0.98    0.92
  -2   9  -9    0.20    0.93
   2  -9   9    0.27    1.00
  -2   9  -9    4.32    2.23
   2  -9   9    4.64    2.37
  -2   9 -10    1.06    1.06
   2  -9  10    1.94    1.45
  -2   9 -10   -1.22    1.34
   2  -9  10    0.50    1.16
  -2   9 -11    2.51    1.27
   2  -9  11    2.21    1.22
  -2   9 -11    2.88    2.02
   2  -9  11    4.74    2.52
  -2   9 -12   20.61    5.48
   2  -9  12   15.98    4.29
  -2   9 -12   29.77   13.37
   2  -9  12   40.09   17.86
  -2   9 -13    7.92    2.48
   2  -9  13    7.09    2.16
  -2   9 -13    7.30    3.76
   2  -9  13   10.59    5.02
  -2   9 -14   29.85    7.73
   2  -9  14   35.17    9.03
   2  -9  14   21.72    9.81
  -2   9 -15    2.05    1.23
   2  -9  15    2.43    1.19
  -2   9 -16    6.39    2.03
   2  -9  16    1.44    0.97
  -2   9 -17    1.53    1.10
   2  -9  17    5.54    1.74
  -2   9 -18   19.90    5.25
   2  -9  18    6.30    1.95
  -2   9 -19    4.16    1.63
  -2   8  29    0.01    0.75
  -2   8  28    0.46    0.81
   2  -8 -28    0.24    0.79
  -2   8  27   -0.25    0.77
   2  -8 -27    0.11    0.85
  -2   8  26    0.68    0.92
   2  -8 -26    0.54    0.92
  -2   8  25    0.28    0.83
   2  -8 -25    0.26    0.83
  -2   8  24    3.73    1.49
   2  -8 -24    3.29    1.49
  -2   8  23    0.76    0.88
  -2   8  22    0.85    0.88
   2  -8 -22    4.34    3.55
  -2   8  21    1.29    1.02
   2  -8 -21   -2.38    3.28
  -2   8  20    1.99    1.09
   2  -8 -20    5.92    5.56
  -2   8  19    0.69    0.88
   2  -8 -19    0.89    0.87
   2  -8 -19    2.01    4.23
  -2   8  18    3.62    1.35
   2  -8 -18    2.96    1.21
   2  -8 -18    1.28    3.71
  -2   8  17    1.87    1.06
   2  -8 -17    2.15    1.09
  -2   8  17    4.41    5.19
   2  -8 -17    0.40    4.13
  -2   8  16    3.24    1.26
   2  -8 -16    4.86    1.60
  -2   8  16   21.25   11.18
   2  -8 -16   18.77    9.54
  -2   8  15    0.33    0.69
   2  -8 -15   -0.06    0.70
  -2   8  15    1.19    3.66
   2  -8 -15    1.48    3.31
  -2   8  14   32.25    8.05
   2  -8 -14   30.15    7.54
  -2   8  14   46.48   21.09
   2  -8 -14   62.89   28.18
  -2   8  13    0.48    0.79
   2  -8 -13    0.18    0.69
  -2   8  13   -1.74    3.27
   2  -8 -13    0.18    3.02
  -2   8  13    1.31    2.62
   2  -8 -13    3.19    2.63
  -2   8  12   20.85    5.30
   2  -8 -12   21.64    5.49
  -2   8  12   25.87    7.13
   2  -8 -12   24.67    6.79
  -2   8  12   28.84   13.02
   2  -8 -12   24.49   11.12
  -2   8  11    1.17    0.77
   2  -8 -11    1.02    0.77
  -2   8  11   -0.54    2.57
   2  -8 -11   -0.45    2.50
  -2   8  11    0.50    1.68
   2  -8 -11    3.05    2.30
  -2   8  10    9.76    2.62
   2  -8 -10    9.12    2.46
  -2   8  10   10.87    3.64
   2  -8 -10   17.21    4.90
  -2   8  10    9.17    4.46
   2  -8 -10   17.44    8.04
  -2   8   9    0.67    0.66
   2  -8  -9    0.46    0.60
  -2   8   9    0.86    1.93
   2  -8  -9    1.02    1.86
  -2   8   9    0.67    1.67
   2  -8  -9    0.03    1.64
  -2   8   8    1.94    0.89
   2  -8  -8    2.99    1.05
  -2   8   8    0.01    1.59
   2  -8  -8    1.72    1.91
  -2   8   8    7.34    3.65
   2  -8  -8    3.65    2.30
  -2   8   7    1.52    0.80
   2  -8  -7    0.88    0.68
  -2   8   7    1.10    1.56
   2  -8  -7    0.57    1.66
  -2   8   7   -1.73    1.59
   2  -8  -7   -0.77    1.47
  -2   8   6    4.74    1.45
   2  -8  -6    5.19    1.54
  -2   8   6    2.21    4.02
   2  -8  -6    2.41    4.44
  -2   8   6    3.46    1.72
   2  -8  -6    3.04    1.85
  -2   8   6    6.55    3.17
   2  -8  -6    1.56    1.23
  -2   8   5    0.56    0.62
   2  -8  -5    0.68    0.65
  -2   8   5    0.24    3.73
   2  -8  -5    3.68    3.56
  -2   8   5    0.71    1.60
   2  -8  -5    1.53    1.73
  -2   8   5   -0.64    0.97
   2  -8  -5    0.83    1.01
  -2   8   4    8.49    2.29
   2  -8  -4    8.52    2.29
  -2   8   4   14.92    4.66
   2  -8  -4    9.96    3.76
  -2   8   4   11.59    3.28
   2  -8  -4    7.49    2.62
  -2   8   4   19.89    8.89
   2  -8  -4   26.26   11.69
  -2   8   3    1.45    0.75
   2  -8  -3    1.88    0.84
  -2   8   3    0.70    1.84
   2  -8  -3    1.62    1.81
  -2   8   3    0.03    1.59
   2  -8  -3    1.40    1.85
  -2   8   3    0.89    0.93
   2  -8  -3   -0.37    0.80
  -2   8   2    3.18    1.03
   2  -8  -2    3.80    1.16
  -2   8   2    4.09    1.86
   2  -8  -2   33.62    8.79
  -2   8   2   12.16    3.43
   2  -8  -2   10.89    3.30
  -2   8   2    1.07    0.97
   2  -8  -2    3.35    1.72
  -2   8   1    3.68    1.10
   2  -8  -1    3.82    1.15
  -2   8   1    2.01    1.17
   2  -8  -1    0.75    1.42
  -2   8   1    0.55    1.56
   2  -8  -1    3.01    1.85
  -2   8   1    3.97    1.97
   2  -8  -1    1.28    0.90
  -2   8   0    1.38    0.57
   2  -8   0    1.12    0.52
  -2   8   0    8.43    2.62
   2  -8   0    3.65    2.08
  -2   8   0    2.96    1.72
   2  -8   0    1.42    1.73
  -2   8   0   10.56    4.75
   2  -8   0    6.38    2.91
  -2   8  -1    4.12    1.18
   2  -8   1    3.62    1.04
  -2   8  -1    0.93    1.49
   2  -8   1    0.36    1.72
  -2   8  -1    1.39    0.86
   2  -8   1    1.52    0.87
  -2   8  -2    3.59    1.06
   2  -8   2    3.43    1.02
  -2   8  -2    2.08    1.36
   2  -8   2    2.69    1.58
  -2   8  -2    3.39    1.62
   2  -8   2    3.92    1.83
  -2   8  -3    0.77    0.55
   2  -8   3    1.27    0.60
  -2   8  -3   -0.15    1.10
   2  -8   3    0.94    1.12
  -2   8  -3    0.00    0.49
   2  -8   3    1.01    0.66
  -2   8  -4    5.83    1.62
   2  -8   4    6.01    1.65
  -2   8  -4    3.66    1.37
   2  -8   4    3.38    1.27
  -2   8  -4   11.51    5.14
   2  -8   4   12.85    5.73
  -2   8  -5    1.63    0.75
   2  -8   5    1.22    0.65
  -2   8  -5    0.56    0.73
   2  -8   5    0.94    0.78
  -2   8  -5    0.21    0.53
   2  -8   5    0.62    0.57
  -2   8  -6    3.35    1.18
   2  -8   6    2.42    0.98
  -2   8  -6    5.56    1.62
   2  -8   6    4.58    1.46
  -2   8  -6    4.06    1.93
   2  -8   6    5.27    2.43
  -2   8  -7    2.04    0.91
   2  -8   7    2.25    0.95
  -2   8  -7    0.38    0.77
   2  -8   7    0.76    0.86
  -2   8  -7    0.87    0.79
   2  -8   7    0.42    0.63
  -2   8  -8    3.10    1.16
   2  -8   8    3.43    1.27
  -2   8  -8    6.23    2.90
   2  -8   8    5.56    2.63
  -2   8  -9    1.22    0.91
   2  -8   9    1.25    0.97
  -2   8  -9    0.63    0.93
   2  -8   9    1.17    1.03
  -2   8 -10    3.34    1.25
   2  -8  10    1.68    0.95
  -2   8 -10    3.45    1.88
   2  -8  10    2.42    1.49
  -2   8 -11    0.53    0.91
   2  -8  11    0.56    0.89
  -2   8 -11    3.08    1.86
   2  -8  11    2.25    1.56
  -2   8 -12    0.35    0.94
   2  -8  12    1.39    0.93
  -2   8 -12    3.16    1.96
   2  -8  12    5.65    2.88
  -2   8 -13    4.10    1.43
   2  -8  13    2.70    1.17
  -2   8 -13    7.88    3.87
   2  -8  13    5.60    2.89
  -2   8 -14    7.51    2.17
   2  -8  14    9.18    2.58
  -2   8 -15    4.78    1.59
   2  -8  15    7.83    2.28
  -2   8 -16   12.15    3.28
   2  -8  16    9.75    2.70
  -2   8 -17    2.66    1.19
  -2   7  26    2.88    1.31
  -2   7  25    0.30    0.98
  -2   7  24    6.69    2.19
  -2   7  23    0.10    0.88
  -2   7  22    1.33    0.93
   2  -7 -22    1.19    0.94
  -2   7  21    0.20    0.74
   2  -7 -21    0.59    0.80
  -2   7  20    2.39    1.08
   2  -7 -20    2.45    1.08
  -2   7  19    0.69    0.88
   2  -7 -19    1.81    1.01
  -2   7  19    0.58    5.19
   2  -7 -19    1.66    4.65
  -2   7  18    8.40    2.43
   2  -7 -18    8.62    2.48
  -2   7  18   13.24    8.00
   2  -7 -18   12.13    7.37
  -2   7  17    0.80    0.85
   2  -7 -17    0.86    0.93
  -2   7  17   -1.26    5.36
   2  -7 -17    1.64    4.99
  -2   7  16    1.18    0.84
   2  -7 -16    1.43    0.86
  -2   7  16    1.90    6.76
   2  -7 -16   11.64    8.47
  -2   7  15    1.23    0.92
   2  -7 -15    0.61    0.79
  -2   7  15    3.93    7.17
   2  -7 -15   -2.10    6.19
  -2   7  14    3.26    1.23
   2  -7 -14    3.19    1.21
  -2   7  14   24.70   12.74
   2  -7 -14   51.66   23.52
  -2   7  13    0.39    0.76
   2  -7 -13    0.69    0.74
  -2   7  13   -1.29    3.79
   2  -7 -13   -0.41    3.57
  -2   7  12    1.23    0.89
   2  -7 -12    1.48    0.90
  -2   7  12    2.32    3.11
   2  -7 -12    6.88    3.73
  -2   7  12    3.14    5.15
   2  -7 -12    3.52    4.68
  -2   7  11    0.01    0.78
   2  -7 -11    1.22    0.88
  -2   7  11   -0.59    3.11
   2  -7 -11   -1.13    3.13
  -2   7  11    0.43    3.93
   2  -7 -11   -2.00    3.42
  -2   7  10    1.52    0.90
   2  -7 -10    0.99    0.80
  -2   7  10    5.01    2.76
   2  -7 -10    7.29    3.07
  -2   7  10    2.42    3.57
   2  -7 -10    4.75    3.82
  -2   7   9    2.08    0.87
   2  -7  -9    1.28    0.76
  -2   7   9    1.73    2.21
   2  -7  -9    2.00    2.20
  -2   7   9    1.25    2.56
   2  -7  -9    1.03    2.33
  -2   7   8   22.15    5.54
   2  -7  -8   23.68    5.92
  -2   7   8   22.28    5.70
   2  -7  -8   23.05    5.85
  -2   7   8   45.53   20.38
   2  -7  -8   32.45   14.66
  -2   7   7    1.44    0.71
   2  -7  -7    1.35    0.72
  -2   7   7    1.63    1.70
   2  -7  -7    1.88    1.70
  -2   7   7    4.87    2.94
   2  -7  -7    5.26    3.03
  -2   7   6    7.73    2.05
   2  -7  -6    8.08    2.14
  -2   7   6    8.64    2.57
   2  -7  -6    9.16    2.70
  -2   7   6   14.89    6.86
   2  -7  -6   21.88    9.87
  -2   7   5    1.53    0.66
   2  -7  -5    1.93    0.75
  -2   7   5    0.44    2.67
   2  -7  -5    0.47    2.82
  -2   7   5    0.18    1.36
   2  -7  -5    0.52    1.43
  -2   7   5    3.33    1.87
   2  -7  -5    3.35    1.87
  -2   7   4   34.99    8.61
   2  -7  -4   36.54    9.00
  -2   7   4   31.03    8.33
   2  -7  -4   45.39   11.88
  -2   7   4   28.18    6.89
   2  -7  -4   43.79   10.54
  -2   7   4   65.11   28.81
   2  -7  -4   67.14   29.69
  -2   7   3    2.43    0.81
   2  -7  -3    2.29    0.80
  -2   7   3    1.00    1.58
   2  -7  -3    2.10    1.74
  -2   7   3    1.13    1.51
   2  -7  -3    2.37    1.69
  -2   7   3    2.09    1.14
   2  -7  -3    3.10    1.54
  -2   7   2    4.70    1.32
   2  -7  -2    4.93    1.37
  -2   7   2   11.67    3.34
   2  -7  -2   12.02    3.46
  -2   7   2    7.77    2.43
   2  -7  -2    9.41    2.85
  -2   7   2    7.92    3.58
   2  -7  -2   13.21    5.89
  -2   7   1    2.01    0.73
   2  -7  -1    2.49    0.84
  -2   7   1    1.27    1.38
   2  -7  -1    1.34    1.51
  -2   7   1    0.43    1.46
   2  -7  -1    0.22    1.61
  -2   7   1    0.13    0.51
   2  -7  -1    1.69    0.90
  -2   7   0    5.46    1.44
   2  -7   0    5.57    1.48
  -2   7   0   29.63    7.74
   2  -7   0   11.60    3.58
  -2   7   0   10.85    3.17
   2  -7   0    8.65    2.78
  -2   7   0   63.08   27.87
   2  -7   0   20.04    8.87
  -2   7  -1    1.37    0.53
   2  -7   1    1.35    0.53
  -2   7  -1    0.31    1.41
   2  -7   1   -0.01    1.64
  -2   7  -1    0.26    0.41
   2  -7   1    0.60    0.45
  -2   7  -2    0.95    0.45
   2  -7   2    0.97    0.46
  -2   7  -2    1.59    1.17
   2  -7   2    1.75    1.31
  -2   7  -2    2.92    1.36
   2  -7   2    2.46    1.15
  -2   7  -3    0.73    0.42
   2  -7   3    0.85    0.44
  -2   7  -3    0.17    0.87
   2  -7   3    0.07    0.84
  -2   7  -3    0.56    0.47
   2  -7   3    0.73    0.48
  -2   7  -4    5.63    1.49
   2  -7   4    5.82    1.54
  -2   7  -4   11.33    3.01
   2  -7   4   11.98    3.17
  -2   7  -4    9.78    4.36
   2  -7   4    9.91    4.41
  -2   7  -5    3.41    1.00
   2  -7   5    3.84    1.10
  -2   7  -5    1.42    0.76
   2  -7   5    0.64    0.70
  -2   7  -5    1.44    0.78
   2  -7   5    0.73    0.54
  -2   7  -6    1.84    0.70
   2  -7   6    2.32    0.81
  -2   7  -6    4.71    1.39
   2  -7   6    4.04    1.27
  -2   7  -6    2.56    1.28
   2  -7   6    1.64    0.88
  -2   7  -7    0.90    0.71
   2  -7   7    0.95    0.75
  -2   7  -7    3.15    1.56
   2  -7   7    3.81    1.83
  -2   7  -8    1.27    0.81
   2  -7   8    1.92    0.89
  -2   7  -8    1.70    1.09
   2  -7   8    1.83    1.08
  -2   7  -9    1.18    0.85
   2  -7   9    1.14    0.75
  -2   7  -9    1.12    0.98
   2  -7   9    1.00    0.98
  -2   7 -10   12.91    3.40
   2  -7  10   14.33    3.74
  -2   7 -10    8.50    3.95
   2  -7  10   10.46    4.80
  -2   7 -11    2.37    1.00
   2  -7  11    1.93    0.82
  -2   7 -11    3.21    1.76
   2  -7  11    1.76    1.25
  -2   7 -12    5.55    1.61
   2  -7  12    4.27    1.33
  -2   7 -12    7.82    3.65
  -2   7 -13    1.53    0.91
   2  -7  13    3.24    1.16
  -2   7 -14  137.20   34.70
   2  -7  14   52.42   13.32
  -2   7 -15    2.30    1.00
   2  -7  15    2.10    0.95
  -2   7 -16    9.20    2.52
  -2   6  22   10.00    2.81
  -2   6  21    0.89    0.87
   2  -6 -21    0.85    0.89
  -2   6  20   15.86    4.19
   2  -6 -20   18.53    4.83
  -2   6  19    1.39    0.92
   2  -6 -19    0.95    0.86
  -2   6  18   16.28    4.22
   2  -6 -18   16.15    4.17
  -2   6  17    1.64    0.93
   2  -6 -17    1.41    0.82
  -2   6  16   18.33    4.75
   2  -6 -16   18.87    4.85
  -2   6  16   16.21   10.40
   2  -6 -16   14.84    9.44
  -2   6  15    1.29    0.88
   2  -6 -15    1.43    0.87
  -2   6  15    0.89    7.92
   2  -6 -15    6.04    7.27
  -2   6  14   10.32    2.84
   2  -6 -14    9.93    2.70
  -2   6  14   12.42    8.99
   2  -6 -14   20.36   11.00
  -2   6  13    1.47    0.98
   2  -6 -13    1.69    0.99
  -2   6  13    6.01    6.26
   2  -6 -13    4.65    5.42
  -2   6  12   41.70   10.35
   2  -6 -12   40.01    9.95
  -2   6  12   48.07   22.39
   2  -6 -12  119.40   53.38
  -2   6  11    0.90    0.73
   2  -6 -11    0.92    0.76
  -2   6  11   -0.39    2.89
   2  -6 -11    0.02    2.91
  -2   6  11   -2.06    7.65
   2  -6 -11    5.09    7.66
  -2   6  10    3.23    1.14
   2  -6 -10    3.41    1.19
  -2   6  10    3.62    2.82
   2  -6 -10    5.28    3.06
  -2   6  10   23.41   12.35
   2  -6 -10   10.24    6.19
  -2   6   9    3.74    1.26
   2  -6  -9    3.26    1.16
  -2   6   9    2.03    2.03
   2  -6  -9    2.09    1.90
  -2   6   9    3.82    3.12
   2  -6  -9    4.81    3.26
  -2   6   8    8.69    2.35
   2  -6  -8   10.26    2.71
  -2   6   8    9.35    2.84
   2  -6  -8    8.50    2.69
  -2   6   8    1.32    8.30
   2  -6  -8    1.20    7.44
  -2   6   8    2.09    2.89
   2  -6  -8    3.50    3.16
  -2   6   7    5.82    1.68
   2  -6  -7    6.01    1.72
  -2   6   7    9.56    2.82
   2  -6  -7    7.18    2.39
  -2   6   7    4.04    9.10
   2  -6  -7    2.98    7.62
  -2   6   7   20.46    9.55
   2  -6  -7   22.37   10.38
  -2   6   6   72.93   17.86
   2  -6  -6   68.41   16.76
  -2   6   6   90.98   21.59
   2  -6  -6   65.30   15.57
  -2   6   6   85.36   26.69
   2  -6  -6   99.50   27.43
  -2   6   6  110.50   48.91
   2  -6  -6  138.40   61.23
  -2   6   5    2.92    1.00
   2  -6  -5    3.80    1.20
  -2   6   5    0.91    2.46
   2  -6  -5    0.79    2.24
  -2   6   5    3.74    1.58
   2  -6  -5    3.19    1.53
  -2   6   5    5.03    6.33
   2  -6  -5    5.88    5.23
  -2   6   5    8.54    4.11
   2  -6  -5    9.76    4.63
  -2   6   4   27.37    6.76
   2  -6  -4   27.67    6.84
  -2   6   4   36.59    9.70
   2  -6  -4   32.19    8.51
  -2   6   4   27.89    6.75
   2  -6  -4   34.42    8.28
  -2   6   4   37.06   10.53
   2  -6  -4   29.71    8.76
  -2   6   4   67.59   29.93
   2  -6  -4  108.80   48.12
  -2   6   3    8.75    2.27
   2  -6  -3    8.08    2.12
  -2   6   3    6.25    2.17
   2  -6  -3    8.17    2.54
  -2   6   3    7.75    2.21
   2  -6  -3    6.83    2.10
  -2   6   3   11.43    4.66
   2  -6  -3   11.33    4.61
  -2   6   3   17.21    7.70
   2  -6  -3   15.71    7.03
  -2   6   2  154.50   37.65
   2  -6  -2  163.30   39.79
  -2   6   2  280.50   70.93
   2  -6  -2  289.30   73.13
  -2   6   2  197.00   46.50
   2  -6  -2  126.90   30.01
  -2   6   2  159.90   35.30
   2  -6  -2  142.00   31.50
  -2   6   1   13.18    3.32
   2  -6  -1   12.84    3.24
  -2   6   1    6.04    2.17
   2  -6  -1   12.96    3.66
  -2   6   1    8.19    2.35
   2  -6  -1    9.16    2.62
  -2   6   1   12.10    5.14
   2  -6  -1   11.15    4.96
  -2   6   1    8.00    3.59
   2  -6  -1   11.13    4.96
  -2   6   0    3.16    0.99
   2  -6   0    3.32    1.01
   2  -6   0   29.94    7.81
  -2   6   0   22.33    5.54
   2  -6   0   11.28    3.11
  -2   6   0    5.62    4.17
   2  -6   0    4.06    3.81
  -2   6   0   62.37   27.55
   2  -6   0   21.01    9.30
  -2   6  -1   10.32    2.63
   2  -6   1   11.25    2.86
  -2   6  -1    9.71    2.79
   2  -6   1    6.26    2.01
  -2   6  -1    6.48    4.02
   2  -6   1    7.39    4.41
  -2   6  -1   11.23    4.99
   2  -6   1   11.86    5.26
  -2   6  -2   47.88   11.71
   2  -6   2   47.85   11.71
  -2   6  -2   67.14   17.04
   2  -6   2   82.60   20.94
  -2   6  -2   56.41   14.43
   2  -6   2   56.08   14.40
  -2   6  -2   38.69   17.09
   2  -6   2   58.46   25.82
  -2   6  -3    5.21    1.39
   2  -6   3    5.68    1.50
  -2   6  -3    4.12    1.30
   2  -6   3    3.34    1.13
  -2   6  -3    1.98    4.64
   2  -6   3    1.64    4.77
  -2   6  -3    3.99    1.81
   2  -6   3    4.42    1.99
  -2   6  -4   10.26    2.60
   2  -6   4   10.45    2.65
  -2   6  -4   27.39    6.99
   2  -6   4   23.57    6.02
  -2   6  -4   23.86    9.13
   2  -6   4   28.43   10.76
  -2   6  -4   21.15    9.36
   2  -6   4   22.76   10.07
  -2   6  -5    4.53    1.26
   2  -6   5    4.75    1.32
  -2   6  -5    3.99    1.18
   2  -6   5    3.25    1.02
  -2   6  -5    5.88   13.31
   2  -6   5    5.93   19.48
  -2   6  -5    7.04    3.16
   2  -6   5    7.54    3.37
   2  -6   6   36.59    8.99
  -2   6  -6   40.04   10.16
   2  -6   6   40.36   10.24
  -2   6  -6  164.70   61.95
   2  -6   6   84.49   48.32
  -2   6  -6   25.63   11.35
   2  -6   6   28.78   12.74
  -2   6  -7    4.56    1.31
   2  -6   7    3.80    1.13
  -2   6  -7    6.23   37.42
   2  -6   7    6.57   41.18
  -2   6  -7   13.63    6.11
   2  -6   7   10.83    4.87
  -2   6  -8    2.40    0.85
   2  -6   8    4.67    1.34
  -2   6  -8    3.09    1.64
   2  -6   8    6.96    3.24
  -2   6  -9    2.96    0.98
   2  -6   9    3.81    1.15
  -2   6  -9    6.17    2.95
   2  -6   9    3.74    1.96
  -2   6 -10    5.76    1.61
   2  -6  10    6.06    1.67
  -2   6 -10   15.13    6.82
  -2   6 -11    3.80    1.17
   2  -6  11   11.03    2.89
  -2   6 -12   90.12   22.80
   2  -6  12   16.12    4.16
  -2   6 -13    9.48    2.52
   2  -6  13    5.12    1.48
  -2   6 -14    9.17    2.46
  -2   5  19    0.47    0.88
  -2   5  18   19.01    5.00
   2  -5 -18   16.43    4.37
  -2   5  17    3.94    1.69
   2  -5 -17    3.65    1.62
  -2   5  16   38.43    9.63
   2  -5 -16   36.18    9.08
  -2   5  15    2.44    1.26
   2  -5 -15    1.87    1.12
  -2   5  14   48.08   11.94
   2  -5 -14   42.57   10.63
   2  -5 -14  139.90   62.52
  -2   5  13    2.83    1.26
   2  -5 -13    2.39    1.15
  -2   5  13    0.49    6.88
   2  -5 -13    7.25    6.85
  -2   5  12   45.18   11.19
   2  -5 -12   44.53   11.02
  -2   5  12  120.60   54.12
   2  -5 -12  119.50   53.37
  -2   5  11    1.78    0.97
   2  -5 -11    2.00    0.98
  -2   5  11    4.23    5.77
   2  -5 -11    2.68    4.94
  -2   5  10   51.37   12.66
   2  -5 -10   49.29   12.16
   2  -5 -10   30.96    7.98
  -2   5  10  314.90  139.50
   2  -5 -10  469.80  207.80
  -2   5   9    0.71    0.77
   2  -5  -9    0.72    0.75
  -2   5   9    1.27    2.37
   2  -5  -9    0.75    2.44
  -2   5   9    7.05    8.34
   2  -5  -9    1.81    7.53
  -2   5   8   35.77    8.85
   2  -5  -8   35.33    8.76
  -2   5   8   47.02   11.36
   2  -5  -8   52.64   12.64
  -2   5   8  288.50  127.80
   2  -5  -8  277.40  122.90
  -2   5   7    4.26    1.34
   2  -5  -7    4.23    1.38
  -2   5   7    3.54    1.70
   2  -5  -7    6.21    2.10
  -2   5   7    1.10    8.22
   2  -5  -7    1.82    7.21
  -2   5   7   23.90   11.99
   2  -5  -7   28.61   13.65
  -2   5   6   97.36   23.78
   2  -5  -6   92.69   22.65
  -2   5   6  122.90   29.09
   2  -5  -6  120.80   28.58
  -2   5   6  137.00   37.10
   2  -5  -6  138.60   36.14
  -2   5   6  297.70  131.50
   2  -5  -6  394.80  174.40
  -2   5   5    7.41    2.00
   2  -5  -5    6.66    1.82
  -2   5   5    5.14    1.71
   2  -5  -5    7.33    2.15
  -2   5   5   12.16    9.01
   2  -5  -5    8.62    6.92
  -2   5   5   12.96    6.03
   2  -5  -5   17.42    7.96
  -2   5   4  165.90   40.42
   2  -5  -4  173.00   42.15
  -2   5   4  178.90   45.49
   2  -5  -4  227.00   57.62
  -2   5   4  188.10   44.38
   2  -5  -4  188.50   44.49
  -2   5   4  174.00   39.09
   2  -5  -4  214.30   47.31
  -2   5   4  446.70  197.20
   2  -5  -4  626.30  276.50
  -2   5   3    4.36    1.24
   2  -5  -3    5.12    1.42
  -2   5   3    3.48    1.60
   2  -5  -3    3.11    1.49
  -2   5   3    2.49    1.12
   2  -5  -3    2.62    1.17
  -2   5   3    4.53    3.09
   2  -5  -3    5.60    3.26
  -2   5   3    8.65    4.01
   2  -5  -3    8.48    3.94
  -2   5   2    7.76    2.08
   2  -5  -2    6.71    1.85
  -2   5   2   11.44    3.22
   2  -5  -2   21.19    5.58
  -2   5   2   11.03    2.83
   2  -5  -2   14.84    3.70
  -2   5   2    8.01    3.51
   2  -5  -2   16.81    5.26
  -2   5   2   15.82    7.05
   2  -5  -2   12.17    5.45
  -2   5   1   14.35    3.59
   2  -5  -1   15.30    3.83
  -2   5   1    8.84    2.63
   2  -5  -1   11.82    3.30
  -2   5   1    7.89    2.18
   2  -5  -1   10.95    2.86
  -2   5   1   15.80    5.16
   2  -5  -1   19.36    5.93
  -2   5   1   20.21    8.95
   2  -5  -1   23.10   10.23
  -2   5   0  391.50   95.26
   2  -5   0  365.20   88.86
  -2   5   0  343.30   86.74
   2  -5   0  396.50  100.20
  -2   5   0  422.60   99.62
   2  -5   0  529.70  124.90
  -2   5   0  307.50   65.74
   2  -5   0  303.30   64.86
  -2   5   0  237.20  104.70
   2  -5   0  195.90   86.47
  -2   5  -1   22.71    5.62
   2  -5   1   23.81    5.90
  -2   5  -1    8.97    2.56
   2  -5   1    5.76    1.81
  -2   5  -1    6.63    3.37
   2  -5   1    6.19    3.60
  -2   5  -1    9.05    4.02
   2  -5   1    8.80    3.91
  -2   5  -2    4.30    1.17
   2  -5   2    4.15    1.14
  -2   5  -2    5.28    1.56
   2  -5   2    6.57    1.84
  -2   5  -2    4.19    3.57
   2  -5   2    4.45    3.80
  -2   5  -2    4.20    1.88
   2  -5   2    3.26    1.47
  -2   5  -3   20.55    5.09
   2  -5   3   18.91    4.70
  -2   5  -3   10.52    2.74
   2  -5   3    8.49    2.24
  -2   5  -3    4.33    3.64
   2  -5   3    6.66    4.18
  -2   5  -3   16.72    7.40
   2  -5   3   17.81    7.88
  -2   5  -4  188.50   45.91
   2  -5   4  192.00   46.76
  -2   5  -4  215.30   54.38
   2  -5   4  180.70   45.65
  -2   5  -4  184.40   40.82
   2  -5   4  253.80   55.67
  -2   5  -4  147.60   65.18
   2  -5   4  171.70   75.79
  -2   5  -5   26.88    6.64
   2  -5   5   29.43    7.26
  -2   5  -5   12.34    3.18
   2  -5   5   10.94    2.83
  -2   5  -5   13.27   12.13
   2  -5   5   12.30   13.34
  -2   5  -5    9.39    4.19
   2  -5   5   12.18    5.43
  -2   5  -6  103.40   26.13
   2  -5   6  102.30   25.86
  -2   5  -6  139.30   37.33
   2  -5   6   86.38   27.56
  -2   5  -6  131.40   58.03
   2  -5   6  126.00   55.64
  -2   5  -7   15.36    3.94
   2  -5   7   14.95    3.82
  -2   5  -7    6.38   19.39
   2  -5   7    6.00   21.82
  -2   5  -7   70.85   31.35
   2  -5   7   97.17   42.97
  -2   5  -8   11.04    2.86
   2  -5   8   13.31    3.42
  -2   5  -8   36.61   48.58
   2  -5   8   27.43   50.54
  -2   5  -8   10.68    4.93
   2  -5   8   18.99    8.52
  -2   5  -9    5.63    1.56
   2  -5   9    4.75    1.32
  -2   5  -9  -22.57  100.30
   2  -5   9    1.42  104.20
  -2   5 -10   37.43    9.50
   2  -5  10   24.70    6.28
  -2   5 -10  131.20  151.50
   2  -5  10  104.80  144.70
  -2   5 -11    1.75    0.73
   2  -5  11    2.18    0.75
  -2   5 -11   -5.21  112.80
   2  -5  11  -35.98  113.30
  -2   5 -12  146.30   36.98
   2  -5  12  121.30   30.65
  -2   4  15    5.43    1.87
   2  -4 -15    5.72    1.89
  -2   4  14   54.88   13.61
   2  -4 -14   52.29   12.99
  -2   4  13    4.89    1.67
   2  -4 -13    4.35    1.57
  -2   4  12    6.89    2.09
   2  -4 -12    6.52    2.00
  -2   4  11   26.87    6.75
   2  -4 -11   24.23    6.12
   2  -4 -11   11.81    7.31
  -2   4  10  389.10   94.77
   2  -4 -10  389.30   94.80
  -2   4  10  584.70  258.40
   2  -4 -10  593.70  262.30
  -2   4   9    7.18    2.05
   2  -4  -9    7.99    2.23
  -2   4   9   -0.45    6.60
   2  -4  -9   10.56    8.57
  -2   4   8  448.80  109.20
   2  -4  -8  463.10  112.70
  -2   4   8  493.00  116.30
   2  -4  -8  622.70  146.90
  -2   4   8  352.80  156.30
   2  -4  -8  390.00  172.70
  -2   4   7    1.52    0.87
   2  -4  -7    1.80    0.92
  -2   4   7    1.05    1.34
   2  -4  -7    0.92    1.30
   2  -4  -7   -0.26    5.71
  -2   4   7    0.84    6.49
   2  -4  -7   10.43    8.33
  -2   4   6   14.16    3.64
   2  -4  -6   13.15    3.40
  -2   4   6    9.80    2.62
   2  -4  -6    8.11    2.28
  -2   4   6    5.43    7.37
   2  -4  -6    7.33    7.28
  -2   4   6   50.60   22.68
   2  -4  -6   30.17   13.90
  -2   4   5    1.08    0.68
   2  -4  -5    1.59    0.77
  -2   4   5    1.42    1.06
   2  -4  -5    4.20    1.44
  -2   4   5    1.53    5.99
   2  -4  -5    2.68    5.60
  -2   4   5    9.33    4.98
  -2   4   4   23.99    5.95
   2  -4  -4   23.50    5.83
   2  -4  -4   25.18    6.86
  -2   4   4   29.41    7.03
   2  -4  -4   35.48    8.45
  -2   4   4   51.37   14.23
   2  -4  -4   46.77   12.84
  -2   4   4  289.60  127.90
  -2   4   3    1.50    0.62
   2  -4  -3    1.83    0.71
  -2   4   3    1.44    1.62
   2  -4  -3    1.34    1.30
  -2   4   3    1.55    0.83
   2  -4  -3    1.50    0.85
  -2   4   3    1.08    2.30
   2  -4  -3    1.56    2.43
  -2   4   3   10.36    4.72
  -2   4   2  212.50   51.75
   2  -4  -2  207.10   50.43
  -2   4   2  278.00   70.26
   2  -4  -2  304.10   76.83
  -2   4   2  261.00   61.56
   2  -4  -2  284.70   67.12
  -2   4   2  229.80   49.38
   2  -4  -2  217.40   46.82
  -2   4   2  356.20  157.20
  -2   4   1    0.67    0.50
   2  -4  -1    0.76    0.54
  -2   4   1    2.72    1.14
   2  -4  -1    5.92    1.76
  -2   4   1    2.28    0.99
   2  -4  -1    0.83    0.86
  -2   4   1    5.57    2.78
   2  -4  -1    0.95    2.20
  -2   4   1    0.10    0.33
  -2   4   0    3.63    1.05
   2  -4   0    3.47    1.01
  -2   4   0   66.42   16.88
   2  -4   0   29.46    7.56
  -2   4   0   16.21    3.97
   2  -4   0    8.37    2.22
  -2   4   0    4.09    2.51
   2  -4   0    4.73    2.66
  -2   4   0   32.78   14.48
  -2   4  -1    4.05    1.15
   2  -4   1    4.36    1.24
  -2   4  -1    1.28    0.86
   2  -4   1    1.38    0.77
  -2   4  -1    2.88    2.35
   2  -4   1    2.17    2.36
  -2   4  -1    4.22    1.88
  -2   4  -2  177.10   43.10
   2  -4   2  182.00   44.29
  -2   4  -2  243.20   61.42
   2  -4   2  212.30   53.62
  -2   4  -2  166.70   36.04
   2  -4   2  171.40   37.09
  -2   4  -2  187.60   82.80
   2  -4   2  201.80   89.08
  -2   4  -3   14.85    3.72
   2  -4   3   13.37    3.36
  -2   4  -3    5.65    1.51
   2  -4   3    4.86    1.30
  -2   4  -3    4.41    3.14
   2  -4   3    4.59    3.36
  -2   4  -3   10.32    4.57
   2  -4   3    9.39    4.17
  -2   4  -4   92.72   22.63
   2  -4   4   87.21   21.29
  -2   4  -4  106.90   27.02
   2  -4   4  107.90   27.25
  -2   4  -4  161.20   36.16
   2  -4   4  169.10   38.30
  -2   4  -4   87.29   38.54
   2  -4   4  106.50   47.01
  -2   4  -5    6.00    1.60
   2  -4   5    6.65    1.74
  -2   4  -5    7.40   10.45
   2  -4   5    9.11   10.46
  -2   4  -5   15.62    6.93
   2  -4   5   18.78    8.34
  -2   4  -6   11.10    2.86
   2  -4   6   25.92    6.57
  -2   4  -6   27.66   14.39
   2  -4   6   47.46   18.81
  -2   4  -6   17.39    7.75
   2  -4   6   59.22   26.20
  -2   4  -7    7.50    1.95
   2  -4   7    8.83    2.28
  -2   4  -7    5.00   20.11
   2  -4   7    7.33   24.04
  -2   4  -8  281.30   71.03
   2  -4   8  279.60   70.59
  -2   4  -8  684.50  161.50
   2  -4   8  632.00  151.60
  -2   4  -9    6.27    1.65
   2  -4   9    8.71    2.25
  -2   4  -9    1.26   42.73
   2  -4   9   -1.15   43.19
   2  -4  10  356.00   89.89
  -2   4 -10  484.00  124.80
   2  -4  10  334.70   94.58
  -2   4 -11    3.42    1.02
  -2   4 -11  -12.14   41.75
  -2   3  12   38.47    9.53
   2  -3 -12   36.32    9.02
  -2   3  11    7.28    2.14
   2  -3 -11    5.69    1.84
  -2   3  10  358.30   87.29
   2  -3 -10  398.50   97.04
  -2   3   9   13.93    3.69
   2  -3  -9   30.92    7.74
  -2   3   8  565.10  137.50
   2  -3  -8  564.50  137.40
  -2   3   8  499.30  220.80
  -2   3   7    4.19    1.40
   2  -3  -7    4.42    1.47
  -2   3   7    0.68    1.76
   2  -3  -7    0.92    1.81
  -2   3   7    9.58    8.30
  -2   3   6  135.80   33.12
   2  -3  -6  146.40   35.70
  -2   3   6  158.40   37.40
   2  -3  -6  163.10   38.51
   2  -3  -6   34.38   11.79
  -2   3   6  138.50   61.88
  -2   3   5    0.67    0.61
   2  -3  -5    0.71    0.66
  -2   3   5    0.69    0.93
   2  -3  -5    0.20    0.88
  -2   3   5    1.57    5.11
   2  -3  -5    0.45    4.52
  -2   3   5    8.16    7.09
  -2   3   4   24.65    6.11
   2  -3  -4   24.39    6.06
  -2   3   4   17.66    4.29
   2  -3  -4   21.66    5.21
  -2   3   4   25.46    9.29
   2  -3  -4   22.27    8.08
  -2   3   4   74.00   32.96
   2  -3  -4   40.31   18.45
  -2   3   3    8.90    2.29
   2  -3  -3   10.01    2.58
  -2   3   3    2.87    1.83
   2  -3  -3    1.71    1.57
  -2   3   3    2.68    0.94
   2  -3  -3    3.20    1.02
  -2   3   3    8.53    3.50
   2  -3  -3    9.33    3.57
  -2   3   3   28.29   12.86
   2  -3  -3   17.36    8.32
  -2   3   2   23.90    5.88
   2  -3  -2   16.74    4.16
  -2   3   2   35.80    9.15
   2  -3  -2   14.66    3.86
  -2   3   2   10.45    2.61
   2  -3  -2   11.27    2.80
  -2   3   2   20.29    5.27
   2  -3  -2   50.74   11.64
  -2   3   2   45.35   20.07
   2  -3  -2   26.99   11.98
  -2   3   1    7.64    1.96
   2  -3  -1    8.03    2.07
  -2   3   1    7.55    2.09
   2  -3  -1    6.57    1.83
  -2   3   1    3.33    1.10
   2  -3  -1    3.58    1.13
  -2   3   1    8.42    2.90
   2  -3  -1    6.06    2.56
  -2   3   1   17.84    7.91
   2  -3  -1   16.21    7.20
  -2   3   0  112.70   27.45
   2  -3   0  113.00   27.54
  -2   3   0  262.00   66.20
   2  -3   0  235.60   59.52
  -2   3   0  144.40   34.05
   2  -3   0  144.80   34.15
  -2   3   0   99.21   21.54
   2  -3   0   98.34   21.36
  -2   3   0   74.22   32.77
   2  -3   0  115.90   51.15
  -2   3  -1    4.01    1.11
   2  -3   1    5.19    1.40
  -2   3  -1    0.98    0.60
   2  -3   1    0.52    0.49
  -2   3  -1    1.78    1.75
   2  -3   1    1.25    1.85
  -2   3  -1    2.77    1.25
   2  -3   1    1.43    0.69
  -2   3  -2   19.02    4.68
   2  -3   2   20.20    4.96
  -2   3  -2   30.99    7.85
   2  -3   2   26.63    6.75
  -2   3  -2   26.12    6.41
   2  -3   2   24.23    6.07
  -2   3  -2   47.92   21.16
  -2   3  -3   31.28    7.67
   2  -3   3   30.96    7.60
  -2   3  -3   12.52    3.19
   2  -3   3   11.06    2.82
  -2   3  -3    4.54    2.68
   2  -3   3    5.73    3.11
  -2   3  -3   20.12    8.90
  -2   3  -4   47.13   11.53
   2  -3   4   50.15   12.27
  -2   3  -4   22.63    5.74
   2  -3   4   23.97    6.08
  -2   3  -4   23.32    9.66
   2  -3   4   26.10   10.72
  -2   3  -4   58.88   26.02
  -2   3  -5   10.86    2.78
   2  -3   5    9.86    2.52
  -2   3  -5    9.24    9.87
   2  -3   5    7.07    9.63
  -2   3  -5   23.05   10.22
  -2   3  -6   49.70   12.56
   2  -3   6   47.10   11.90
  -2   3  -6  170.10   42.28
   2  -3   6  170.10   42.88
  -2   3  -7    4.65    1.24
   2  -3   7    5.15    1.35
  -2   3  -7    8.09   21.30
   2  -3   7    1.51   22.46
  -2   3  -8 1106.00  243.00
   2  -3   8 1083.00  238.00
  -2   3  -9    8.58    2.22
   2  -3   9    5.87    1.54
  -2   3  -9   -6.23   24.54
   2  -3   9   -6.41   24.92
  -2   2   9    2.88    1.17
  -2   2   8  235.40   57.39
   2  -2  -8  268.00   65.31
  -2   2   7    3.20    1.17
   2  -2  -7    3.06    1.17
  -2   2   6  639.70  150.80
   2  -2  -6  689.80  162.60
  -2   2   5   11.11    2.93
   2  -2  -5    9.92    2.65
  -2   2   5    4.25    1.38
   2  -2  -5    3.68    1.23
  -2   2   5    0.72    4.28
   2  -2  -5    2.63    4.19
  -2   2   5    2.72    3.53
   2  -2  -5    2.50    3.28
  -2   2   4  170.30   41.50
   2  -2  -4  176.70   43.07
  -2   2   4  127.40   30.06
   2  -2  -4  143.70   33.90
  -2   2   4  101.40   24.45
   2  -2  -4  107.00   25.41
  -2   2   4   37.88   18.25
   2  -2  -4   48.52   22.65
  -2   2   3    3.09    1.08
   2  -2  -3    3.27    1.12
  -2   2   3    2.13    0.83
   2  -2  -3    1.12    0.69
  -2   2   3    2.02    2.78
   2  -2  -3    1.76    2.54
  -2   2   3    1.58    4.58
   2  -2  -3    4.56    4.40
   2  -2  -2  442.20  107.60
  -2   2   2  174.60   44.14
   2  -2  -2  192.40   48.62
  -2   2   2  224.00   52.81
   2  -2  -2  238.90   56.31
  -2   2   2  233.50   49.78
   2  -2  -2  251.50   53.55
  -2   2   2  288.00  127.30
   2  -2  -2  233.60  103.20
  -2   2   1   21.93    5.39
   2  -2  -1   22.20    5.46
  -2   2   1   22.64    5.78
   2  -2  -1   22.63    5.78
  -2   2   1   15.74    3.80
   2  -2  -1   14.63    3.55
  -2   2   1   32.71    7.52
   2  -2  -1   31.39    7.20
  -2   2   1   53.89   23.81
   2  -2  -1   50.02   22.10
  -2   2   0  728.50  183.90
   2  -2   0  693.10  175.00
  -2   2   0  497.40  117.20
   2  -2   0  496.60  117.00
  -2   2   0  403.10   85.16
   2  -2   0  375.80   79.39
  -2   2   0  335.70  148.20
   2  -2   0  519.20  229.20
  -2   2  -1   26.77    6.58
   2  -2   1   23.50    5.79
  -2   2  -1    4.76    1.27
   2  -2   1    4.91    1.30
  -2   2  -1    4.34    1.90
   2  -2   1    4.19    1.84
  -2   2  -1    7.37    3.27
   2  -2   1    4.95    2.20
  -2   2  -2  246.20   59.91
   2  -2   2  231.90   56.43
  -2   2  -2  213.70   53.96
   2  -2   2  202.20   51.05
  -2   2  -2  122.70   26.33
   2  -2   2  121.10   26.00
  -2   2  -2  222.60   98.27
   2  -2   2  243.50  107.50
  -2   2  -3   62.99   15.40
   2  -2   3   58.23   14.24
  -2   2  -3   24.36    6.17
   2  -2   3   25.37    6.42
  -2   2  -3   26.12    7.16
   2  -2   3   27.28    7.65
  -2   2  -3   50.02   22.12
   2  -2   3   57.05   25.23
  -2   2  -4    6.84    1.75
   2  -2   4    6.62    1.70
  -2   2  -4    7.37    9.01
   2  -2   4   15.67   10.41
  -2   2  -5    1.21    0.38
   2  -2   5    1.27    0.38
  -2   2  -5    1.03   11.00
   2  -2   5    2.58   11.02
  -2   2  -6 1362.00  291.90
   2  -2   6 1514.00  323.70
  -2   2  -7    0.85    0.36
   2  -2   7    1.08    0.37
  -2   2  -7   -5.18   15.86
   2  -2   7   -9.98   15.75
  -2   2  -8  456.50  102.70
   2  -2   8  481.80  108.00
  -2   1   5   31.11    7.86
   2  -1  -5   28.99    7.36
  -2   1   5    9.58    2.64
   2  -1  -5   11.12    2.94
   2  -1  -4  765.70  186.30
  -2   1   4  702.60  165.60
   2  -1  -4  733.80  172.90
  -2   1   4  468.80  100.90
   2  -1  -4  509.30  109.30
  -2   1   3   41.02   10.12
   2  -1  -3   43.14   10.62
  -2   1   3   43.10   10.21
   2  -1  -3   51.32   12.14
  -2   1   3   53.37   13.48
   2  -1  -3   50.79   12.75
  -2   1   2   10.30    2.68
   2  -1  -2   10.69    2.77
  -2   1   2   17.63    4.66
   2  -1  -2   16.44    4.34
  -2   1   2   41.19    9.74
   2  -1  -2   39.14    9.26
  -2   1   2   25.71    6.26
   2  -1  -2   26.64    6.42
  -2   1   2    8.87    5.57
   2  -1  -2    7.15    4.79
  -2   1   1    7.35    1.96
   2  -1  -1    7.40    1.98
  -2   1   1    1.76    0.68
   2  -1  -1    1.75    0.65
  -2   1   1    2.83    0.88
   2  -1  -1    3.90    1.09
  -2   1   1    4.53    1.70
   2  -1  -1    4.30    1.66
  -2   1   1    4.16    3.06
   2  -1  -1    3.90    2.66
  -2   1   0   36.76    8.99
   2  -1   0   36.76    8.99
  -2   1   0   37.01    9.39
   2  -1   0   33.45    8.49
  -2   1   0   21.28    5.06
   2  -1   0   22.56    5.36
  -2   1   0   18.09    4.25
   2  -1   0   19.45    4.52
  -2   1   0   16.96    7.49
   2  -1   0   25.59   11.30
  -2   1  -1    3.29    0.94
   2  -1   1    2.58    0.79
  -2   1  -1    1.05    0.38
   2  -1   1    1.20    0.40
  -2   1  -1    2.11    1.34
   2  -1   1    2.10    1.34
  -2   1  -1    3.66    1.67
   2  -1   1    1.06    0.61
  -2   1  -2   33.64    8.23
   2  -1   2   31.88    7.80
  -2   1  -2   26.14    6.61
   2  -1   2   26.33    6.66
  -2   1  -2   21.20    5.06
   2  -1   2   21.78    5.18
  -2   1  -3    2.74    0.72
   2  -1   3    2.90    0.76
  -2   1  -3    1.66    5.79
   2  -1   3    4.42    6.83
  -2   1  -4 1109.00  235.60
   2  -1   4  956.40  203.60
  -2   1  -5   28.99    7.33
   2  -1   5   28.98    7.32
  -2   1  -5    3.77   14.06
   2  -1   5    7.34   14.66
  -2   1  -6  336.70   76.68
   2  -1   6  342.40   77.88
  -2   1  -7    1.51   15.46
   2  -1   7   -4.15   15.14
  -2   0   4  188.10   44.39
  -2   0   3    3.67    1.04
  -2   0   3    5.56    4.18
   2   0  -3    5.08    3.84
  -2   0   2   19.93    5.05
   2   0  -2   20.62    5.23
  -2   0   2   89.11   21.02
   2   0  -2   97.85   21.62
  -2   0   1    8.76    2.28
   2   0  -1    7.27    1.93
  -2   0   1    4.48    1.28
  -2   0   1    4.57    1.18
  -2   0   1   11.52    2.99
   2   0  -1   10.56    2.79
  -2   0   0  173.20   42.16
   2   0   0  163.50   39.80
  -2   0   0  306.00   77.25
  -2   0   0  192.90   45.45
  -2   0   0  236.50   50.00
   2   0   0  241.10   50.95
  -2   0  -1    8.05    1.99
   2   0   1    7.81    1.94
  -2   0  -1    4.81    1.24
  -2   0  -1    6.75    2.03
   2   0   1    8.78    2.41
  -2   0  -2   17.61    4.35
   2   0   2   18.11    4.47
  -2   0  -2   10.76    2.73
  -2   0  -2    9.56    2.94
   2   0   2   11.09    3.30
  -2   0  -3    1.47    0.40
  -2   0  -3    5.68    7.19
   2   0   3    2.08    7.33
  -2   0  -4  242.60   54.79
   2   0   4  277.20   62.10
  -2   0  -5    9.07    2.30
   2   0   5   17.34    4.39
  -2   0  -5    4.26   13.37
   2   0   5   -0.93   13.38
  -2  -1   2  149.60   35.27
   2   1  -2  154.00   36.30
  -2  -1   2  183.30   40.04
   2   1  -2  179.80   39.19
  -2  -1   1    2.04    0.96
   2   1  -1    3.03    1.20
  -2  -1   1    2.02    0.61
   2   1  -1    2.14    0.63
  -2  -1   1    4.73    1.79
   2   1  -1    4.74    1.77
  -2  -1   1    2.84    1.35
   2   1  -1    1.72    0.93
  -2  -1   0   28.11    7.13
   2   1   0   24.78    6.30
  -2  -1   0   34.55    8.17
   2   1   0   32.73    7.74
  -2  -1   0   40.47    8.80
   2   1   0   42.51    9.24
  -2  -1   0  108.90   48.09
   2   1   0   85.77   37.87
  -2  -1  -1    5.73    1.42
   2   1   1    6.90    1.71
  -2  -1  -1    5.38    1.37
   2   1   1    6.55    1.67
  -2  -1  -1    5.21    1.73
   2   1   1    5.18    1.74
  -2  -1  -1    0.14    2.23
   2   1   1    1.73    2.55
  -2  -1  -2  149.20   37.66
   2   1   2  157.90   39.87
  -2  -1  -2  165.40   35.97
   2   1   2  153.90   33.74
  -2  -1  -2   42.20   20.99
   2   1   2   34.28   18.07
  -2  -1  -3    7.46    1.89
   2   1   3    6.36    1.62
  -2  -1  -3   -0.13    8.88
   2   1   3   -0.17    9.41
  -2  -1  -3   -1.63    2.43
   2   1   3    2.17    2.70
  -2  -1  -4    8.64   11.55
   2   1   4   12.26   11.99
  -2  -2   3   17.98    8.02
   2   2  -3   14.06    6.31
  -2  -2   2  789.20  348.40
   2   2  -2 1217.00  537.20
  -2  -2   1    5.57    1.39
   2   2  -1    5.63    1.40
  -2  -2   1    9.23    3.83
   2   2  -1    9.35    3.49
  -2  -2   1    9.42    4.17
   2   2  -1    9.09    4.03
  -2  -2   0 1169.00  295.10
   2   2   0 1277.00  322.30
  -2  -2   0 1104.00  232.50
   2   2   0  881.80  185.70
   2   2   1   32.24    7.87
  -2  -2  -1   32.41    8.19
   2   2   1   34.07    8.60
  -2  -2  -1   32.81    7.31
   2   2   1   32.54    7.19
  -2  -2  -1   35.25   15.59
   2   2   1   33.77   14.93
   2   2   2  162.30   39.48
  -2  -2  -2   83.42   21.10
   2   2   2   73.17   18.66
  -2  -2  -2  125.20   55.42
   2   2   2  120.30   53.27
   2   2   3    3.48    0.97
  -2  -2  -3   52.69   18.82
   2   2   3   43.45   17.45
  -2  -2  -3   10.80    6.17
   2   2   3    8.93    5.52
   2   2   4   13.38    3.41
  -2  -2  -4   28.24   16.48
   2   2   4   14.70   12.01
  -2  -2  -5    2.91    3.93
   2   2   5    0.12    3.50
  -2  -3   5   20.98    9.35
   2   3  -5   27.60   12.28
  -2  -3   4  358.30  158.20
   2   3  -4  462.30  204.10
  -2  -3   3   19.80    8.79
   2   3  -3   19.28    8.57
  -2  -3   2  295.60  130.50
   2   3  -2  308.80  136.30
  -2  -3   1    3.02    1.37
   2   3  -1    2.65    1.21
   2   3   0  476.10  120.70
   2   3   0  664.10  156.60
   2   3   0  412.30   87.03
  -2  -3   0  402.00  177.50
   2   3   0  526.00  232.20
  -2  -3  -1    5.03    1.29
   2   3   1    4.95    1.26
   2   3   1   14.14    4.09
  -2  -3  -1    9.53    4.27
   2   3   1   10.59    4.74
  -2  -3  -2   93.33   22.71
   2   3   2   97.47   23.72
   2   3   2   35.72   17.93
  -2  -3  -2   84.08   37.15
   2   3   2   78.73   34.79
  -2  -3  -3    2.55    0.73
   2   3   3    2.54    0.71
  -2  -3  -3   10.45    5.72
   2   3   3   11.38    6.19
  -2  -3  -4   47.92   11.71
   2   3   4   51.00   12.46
  -2  -3  -4   53.22   24.14
   2   3   4   37.52   17.44
  -2  -3  -5    4.93    1.39
   2   3   5    6.56    1.78
  -2  -3  -5   11.87    7.14
   2   3   5    5.94    6.22
  -2  -3  -6   71.33   17.42
  -2  -3  -6   57.62   27.60
   2   3   6   53.53   25.94
  -2  -3  -7    4.75    1.44
  -2  -3  -7    3.53    6.81
   2   3   7    6.21    7.55
  -2  -3  -8   -0.37    4.17
   2   3   8    7.06    6.04
   2   4  -7    2.81    1.68
  -2  -4   6   56.39   24.95
   2   4  -6   85.59   37.83
  -2  -4   5    7.85    3.55
   2   4  -5    7.29    3.33
  -2  -4   4  172.90   76.33
   2   4  -4  126.30   55.75
  -2  -4   3   38.31   16.93
   2   4  -3   35.31   15.61
  -2  -4   2   46.10   20.36
   2   4  -2   52.58   23.22
   2   4  -1    8.00    2.03
  -2  -4   1    5.44    2.42
   2   4  -1    4.82    2.16
  -2  -4   0   54.73   13.36
  -2  -4   0   49.80   12.59
   2   4   0   34.90    8.83
  -2  -4   0   17.16    4.61
   2   4   0   55.76   12.32
  -2  -4   0  173.50   76.59
   2   4   0  182.10   80.38
  -2  -4  -1    2.81    0.76
  -2  -4  -1    0.43    0.50
   2   4   1    2.73    1.33
  -2  -4  -2    5.85    1.50
  -2  -4  -2    3.33    1.63
   2   4   2    6.72    3.07
  -2  -4  -3   19.22    4.74
  -2  -4  -3    6.71    3.16
   2   4   3    9.96    4.57
  -2  -4  -4   72.94   17.78
  -2  -4  -4   74.53   33.12
   2   4   4   75.95   33.76
  -2  -4  -5   27.15    6.69
  -2  -4  -5   38.08   17.41
   2   4   5   30.93   14.42
  -2  -4  -6    7.10    1.87
  -2  -4  -6    8.09    5.15
   2   4   6    1.45    3.90
  -2  -4  -7    4.23    1.30
  -2  -4  -7    2.72    5.68
   2   4   7   -0.93    6.96
  -2  -4  -8   10.34    2.68
   2   4   8    2.71    1.01
  -2  -4  -8    7.21    8.10
   2   4   8    0.74    8.59
  -2  -4  -9    2.81    1.05
   2   4   9    3.59    1.22
  -2  -4  -9    5.08    9.69
   2   4   9    9.88   11.93
  -2  -4 -10   10.95    2.87
   2   4  10   10.97    2.87
  -2  -4 -10   15.71   11.32
   2   4  10   12.58   11.80
  -2  -4 -11    1.98    7.59
   2   4  11    1.05    9.10
  -2  -5   8   24.31   10.95
   2   5  -8   44.53   19.83
  -2  -5   7   18.32    8.28
   2   5  -7   24.15   10.81
  -2  -5   6   13.36    5.99
   2   5  -6    5.94    2.80
  -2  -5   5   20.03    8.88
   2   5  -5   17.59    7.81
  -2  -5   4   40.90   18.08
   2   5  -4   44.17   19.52
  -2  -5   3    2.48    1.15
   2   5  -3    3.72    1.69
  -2  -5   2    6.34    1.61
   2   5  -2   23.82    6.02
  -2  -5   2   17.18    7.60
   2   5  -2   14.03    6.21
  -2  -5   1    1.30    0.57
   2   5  -1    0.63    0.46
  -2  -5   1    0.55    0.24
   2   5  -1    0.42    0.23
  -2  -5   1    1.57    0.76
   2   5  -1    1.50    0.74
  -2  -5   0    1.78    0.64
   2   5   0    0.99    0.49
  -2  -5   0    0.04    0.48
   2   5   0    2.54    0.83
  -2  -5   0    1.86   11.09
   2   5   0    2.90    6.00
  -2  -5   0   19.05    8.43
   2   5   0   14.76    6.54
  -2  -5  -1    0.36    0.30
   2   5   1    0.37    0.30
  -2  -5  -1    1.76    1.19
  -2  -5  -1    1.17    0.43
   2   5   1    0.68    0.34
  -2  -5  -1    0.23    0.44
   2   5   1    0.62    0.54
  -2  -5  -2    2.46    0.79
   2   5   2    2.51    0.79
  -2  -5  -2   13.37    5.96
   2   5   2    8.39    3.79
  -2  -5  -3    1.50    0.57
   2   5   3    2.47    0.76
  -2  -5  -3    1.73    1.15
   2   5   3    0.62    1.06
  -2  -5  -4   12.81    3.20
   2   5   4    9.96    2.51
  -2  -5  -4   13.83    6.33
   2   5   4   16.36    7.47
  -2  -5  -5    0.04    0.48
   2   5   5    0.20    0.46
  -2  -5  -5    3.93    3.05
   2   5   5    5.42    3.50
  -2  -5  -6   10.54    2.69
   2   5   6    8.54    2.22
  -2  -5  -6    7.67    4.96
   2   5   6    9.74    5.76
  -2  -5  -7    1.68    0.76
   2   5   7    2.22    0.86
  -2  -5  -7    2.63    4.14
   2   5   7   -0.32    4.10
  -2  -5  -8    1.43    0.69
   2   5   8    1.68    0.74
  -2  -5  -8    2.32    4.41
   2   5   8    4.70    5.36
  -2  -5  -9    3.33    1.10
   2   5   9    1.90    0.82
  -2  -5  -9    1.73    7.68
   2   5   9    3.89    8.86
  -2  -5 -10   30.92    7.66
   2   5  10   24.70    6.16
  -2  -5 -10   45.34   22.30
   2   5  10   44.37   22.30
  -2  -5 -11    3.58    1.24
   2   5  11    3.92    1.32
  -2  -5 -11   13.91   10.42
   2   5  11    3.88    9.79
  -2  -5 -12   59.17   14.55
   2   5  12   53.93   13.29
  -2  -5 -12   72.35   33.36
   2   5  12   55.85   26.44
  -2  -5 -13    8.73    2.53
   2   5  13    7.54    2.27
  -2  -5 -13   11.60    8.31
   2   5  13    0.22    7.03
   2   5  14    3.81    1.49
  -2  -5 -14    2.26    6.33
   2   5  14    6.29    8.38
  -2  -6  10    0.91    1.24
   2   6 -10    2.29    1.65
  -2  -6   9    2.26    1.63
   2   6  -9    2.04    1.62
  -2  -6   8   72.29   31.99
   2   6  -8   64.98   28.77
  -2  -6   7    8.62    3.95
   2   6  -7   15.02    6.77
  -2  -6   6   29.20   12.94
   2   6  -6   21.62    9.61
  -2  -6   5    2.39    1.19
   2   6  -5    3.43    1.65
   2   6  -4   49.32   12.46
  -2  -6   4   73.73   32.57
   2   6  -4   64.53   28.51
  -2  -6   3   18.68    4.73
   2   6  -3   14.85    3.77
  -2  -6   3   12.90    5.72
   2   6  -3   14.01    6.22
  -2  -6   2   22.95    5.81
   2   6  -2   15.54    3.94
  -2  -6   2   15.46    6.85
   2   6  -2   15.95    7.07
  -2  -6   1   12.85    3.24
   2   6  -1   13.24    3.33
  -2  -6   1    4.24    1.12
   2   6  -1    4.12    1.10
  -2  -6   1    1.71   22.55
   2   6  -1   -5.48   23.98
  -2  -6   1    5.49    2.47
   2   6  -1    6.90    3.09
  -2  -6   0   19.09    4.73
   2   6   0   16.87    4.19
  -2  -6   0    4.56    1.51
   2   6   0    5.49    1.61
  -2  -6   0    8.80    3.74
   2   6   0    5.84    1.98
  -2  -6   0   40.55   17.92
   2   6   0   28.72   12.70
  -2  -6  -1    9.78    2.45
   2   6   1    9.24    2.32
  -2  -6  -1    5.92    1.68
   2   6   1    4.20    1.27
  -2  -6  -1    4.06    1.10
   2   6   1    2.46    0.75
  -2  -6  -1    5.34    1.55
   2   6   1    8.40    2.33
  -2  -6  -1    2.34    1.18
   2   6   1    2.24    1.16
  -2  -6  -2    9.94    2.54
   2   6   2    9.27    2.38
  -2  -6  -2    8.66    2.15
   2   6   2   14.89    3.59
  -2  -6  -2    5.42    2.51
   2   6   2    7.15    3.29
  -2  -6  -3   18.51    4.58
   2   6   3   18.61    4.60
  -2  -6  -3   14.39    3.64
  -2  -6  -3   15.07    6.78
   2   6   3   16.11    7.26
  -2  -6  -4   41.48   10.17
   2   6   4   51.89   12.70
  -2  -6  -4   65.54   29.05
   2   6   4   64.26   28.51
  -2  -6  -5   12.81    3.21
   2   6   5   15.10    3.76
  -2  -6  -5   17.61    8.08
   2   6   5   20.85    9.51
  -2  -6  -6   23.31    5.76
   2   6   6   26.60    6.56
  -2  -6  -6   37.47   16.80
   2   6   6   31.23   14.07
  -2  -6  -7    2.53    0.88
   2   6   7    2.23    0.82
  -2  -6  -7    5.32    3.69
   2   6   7    3.20    3.24
  -2  -6  -8    1.79    0.81
   2   6   8    2.21    0.86
  -2  -6  -8    6.01    4.22
   2   6   8    2.73    4.01
  -2  -6  -9    0.76    0.66
   2   6   9    0.54    0.65
  -2  -6  -9    1.65    6.46
   2   6   9   -1.24    7.07
  -2  -6 -10    1.68    0.81
   2   6  10    1.63    0.82
  -2  -6 -10   -1.49    7.22
   2   6  10    4.84    8.22
  -2  -6 -11    2.85    1.10
   2   6  11    2.01    0.96
  -2  -6 -11   -2.53    9.61
   2   6  11   -3.57   10.67
  -2  -6 -12   38.18    9.47
   2   6  12   38.16    9.46
  -2  -6 -12   49.93   24.45
   2   6  12   48.36   23.82
  -2  -6 -13    1.48    0.96
   2   6  13    0.74    0.80
  -2  -6 -13    5.95    6.66
   2   6  13    2.56    7.28
  -2  -6 -14   41.80   10.44
   2   6  14   41.90   10.45
  -2  -6 -14   38.46   18.56
   2   6  14   38.13   19.06
  -2  -6 -15    2.65    1.42
   2   6  15    2.01    1.20
  -2  -6 -15    8.33    8.54
   2   6  15   10.90   11.20
  -2  -6 -16    9.64    3.04
   2   6  16   10.93    3.08
  -2  -6 -16   -2.40    8.37
   2   6  16    8.30   11.11
   2   6  17    0.11    0.99
  -2  -6 -17    3.48    8.60
   2   7 -12    4.14    2.43
  -2  -7  11    4.30    2.48
   2   7 -11    3.12    2.13
  -2  -7  10    6.28    3.22
   2   7 -10    5.86    3.01
  -2  -7   9    5.08    2.52
   2   7  -9    4.01    2.10
  -2  -7   8    2.07    1.33
   2   7  -8    0.78    1.05
  -2  -7   7    9.61    4.36
   2   7  -7    8.52    3.89
  -2  -7   6    1.09    0.73
   2   7  -6    1.03    0.76
  -2  -7   5    5.56    1.44
   2   7  -5    1.40    0.50
  -2  -7   5    1.09    0.71
   2   7  -5    0.77    0.66
  -2  -7   4   13.74    3.49
   2   7  -4    4.39    1.17
  -2  -7   4    0.48    0.51
   2   7  -4    0.47    0.57
  -2  -7   3    2.34    0.66
   2   7  -3    3.57    0.97
   2   7  -3   -3.73   87.63
  -2  -7   3    1.41    0.78
   2   7  -3    2.08    1.07
  -2  -7   2   11.02    2.80
   2   7  -2   11.67    2.94
  -2  -7   2   19.30    4.90
   2   7  -2   17.76    4.51
  -2  -7   2    7.11   69.64
   2   7  -2   21.60   82.46
  -2  -7   2   23.46   10.39
   2   7  -2   22.63   10.03
  -2  -7   1    7.04    1.84
   2   7  -1    7.14    1.85
  -2  -7   1    2.76    0.81
   2   7  -1    3.43    1.01
  -2  -7   1    1.73   22.32
   2   7  -1    7.51   22.26
  -2  -7   1    6.24    2.81
   2   7  -1    6.41    2.90
  -2  -7   0    5.51    1.47
   2   7   0    4.09    1.13
  -2  -7   0    2.53    1.32
   2   7   0    5.74    1.75
  -2  -7   0    4.48    2.36
   2   7   0    1.63    2.26
  -2  -7   0   39.68   17.54
   2   7   0   21.94    9.73
  -2  -7  -1   11.96    3.00
   2   7   1   11.88    2.97
  -2  -7  -1    5.29    1.59
   2   7   1    8.52    2.33
  -2  -7  -1    8.26    2.07
   2   7   1    5.32    1.41
  -2  -7  -1    9.45    2.67
   2   7   1   11.12    3.10
  -2  -7  -1    5.54    2.55
   2   7   1    6.47    2.97
  -2  -7  -2   16.64    4.16
   2   7   2   17.38    4.33
  -2  -7  -2   30.76    7.97
   2   7   2   13.29    3.74
  -2  -7  -2   19.70    4.70
   2   7   2   19.25    4.61
  -2  -7  -2   18.27    5.59
   2   7   2    8.91    4.47
  -2  -7  -2   15.37    6.86
   2   7   2   13.55    6.08
  -2  -7  -3   15.39    3.84
   2   7   3   16.60    4.14
  -2  -7  -3   15.05    3.67
   2   7   3   14.54    3.60
  -2  -7  -3   12.68    5.75
   2   7   3   11.75    5.36
  -2  -7  -4    8.12    2.11
   2   7   4    6.28    1.66
  -2  -7  -4   31.64    7.67
  -2  -7  -4    9.63    4.50
   2   7   4    8.91    4.24
  -2  -7  -5    5.73    1.55
   2   7   5    7.63    1.99
  -2  -7  -5    5.84    3.14
   2   7   5    5.40    3.02
  -2  -7  -6    5.32    1.47
   2   7   6    6.20    1.65
  -2  -7  -6    3.70    2.56
   2   7   6    2.04    2.27
  -2  -7  -7    2.35    0.87
   2   7   7    5.00    1.43
  -2  -7  -7    1.37    2.33
   2   7   7    1.95    2.44
  -2  -7  -8    0.98    0.66
   2   7   8    1.23    0.67
  -2  -7  -8    0.88    3.06
   2   7   8    0.28    3.29
  -2  -7  -9    1.50    0.79
   2   7   9    0.74    0.66
  -2  -7  -9    0.52    3.79
   2   7   9   -0.60    3.68
  -2  -7 -10   12.34    3.23
   2   7  10   15.30    3.91
  -2  -7 -10   11.66    6.29
   2   7  10   10.25    5.88
  -2  -7 -11    0.19    0.68
   2   7  11    0.72    0.69
  -2  -7 -11    0.15    3.28
   2   7  11   -0.93    3.63
  -2  -7 -12    6.48    1.95
   2   7  12    4.67    1.46
  -2  -7 -12    5.15    6.13
   2   7  12    1.27    7.66
   2   7  13    2.17    1.08
  -2  -7 -13    1.99    7.64
   2   7  13    2.32    8.65
   2   7  14   26.15    6.58
  -2  -7 -14   17.41   10.71
   2   7  14   11.48    9.64
   2   7  15    3.69    1.29
  -2  -7 -15   13.48    9.45
   2   7  15    9.97    9.79
   2   7  16    5.46    1.71
  -2  -7 -16   14.97   10.30
   2   7  16    1.07    9.30
  -2  -7 -17    1.50    1.04
   2   7  17    1.31    0.89
  -2  -7 -17    5.41    8.08
   2   7  17   10.58   10.62
  -2  -7 -18    4.59    1.59
   2   7  18    3.53    1.25
  -2  -7 -18    8.85    8.06
   2   7  18   -2.24    8.22
  -2  -7 -19    0.84    0.99
   2   7  19    1.35    0.99
  -2  -7 -19    5.12    7.38
   2   7  19    2.50    8.47
  -2  -7 -20   19.68    5.11
   2   7  20   19.10    4.96
  -2  -7 -20   10.17    8.82
   2   7  21    5.08    1.71
   2   8 -14    3.08    2.04
  -2  -8  13    7.62    3.71
   2   8 -13    7.42    3.65
  -2  -8  12    4.20    2.31
   2   8 -12    4.44    2.46
  -2  -8  11    9.82    4.58
   2   8 -11    9.29    4.37
  -2  -8  10    1.59    1.32
   2   8 -10    1.08    1.29
  -2  -8   9   11.28    5.16
   2   8  -9    9.32    4.35
  -2  -8   8   11.10    5.06
   2   8  -8    7.02    3.35
   2   8  -7   16.53    4.23
  -2  -8   7   12.14    5.47
   2   8  -7   16.33    7.33
  -2  -8   6    8.85    2.29
   2   8  -6   43.37   10.98
  -2  -8   6    7.03    3.23
   2   8  -6    6.78    3.15
  -2  -8   5    9.99    2.57
   2   8  -5    6.22    1.66
  -2  -8   5    4.69    2.19
   2   8  -5    4.14    1.96
  -2  -8   4    1.86    0.59
   2   8  -4    0.93    0.49
  -2  -8   4    9.68    4.35
   2   8  -4    8.47    3.84
  -2  -8   3    1.47    0.70
  -2  -8   3    1.43    0.55
   2   8  -3    1.05    0.50
  -2  -8   3    1.30    0.83
   2   8  -3    1.16    0.81
  -2  -8   2    3.07    0.97
   2   8  -2    6.26    1.65
  -2  -8   2    3.75    1.05
   2   8  -2    2.50    0.79
  -2  -8   2    2.92    1.42
   2   8  -2    3.54    1.71
  -2  -8   1    5.52    1.50
   2   8  -1    5.20    1.38
  -2  -8   1    2.80    0.93
   2   8  -1    4.18    1.36
  -2  -8   1    5.18    2.38
   2   8  -1    4.04    1.91
  -2  -8   0   11.78    2.98
   2   8   0   13.63    3.40
  -2  -8   0   11.01    3.24
   2   8   0   17.92    4.73
  -2  -8   0   19.32    8.58
   2   8   0   15.70    7.00
  -2  -8  -1    9.48    2.42
   2   8   1    8.87    2.25
  -2  -8  -1    3.20    1.24
   2   8   1    9.04    2.51
  -2  -8  -1    9.71    2.43
   2   8   1    3.71    1.18
  -2  -8  -1    9.51    4.30
   2   8   1   10.97    4.96
  -2  -8  -2    7.10    1.86
   2   8   2    7.68    1.97
  -2  -8  -2   12.06    3.34
   2   8   2   14.18    3.99
  -2  -8  -2    7.73    1.99
   2   8   2    8.93    2.26
  -2  -8  -2    6.31    2.94
   2   8   2    7.73    3.56
  -2  -8  -3    4.91    1.38
   2   8   3    5.05    1.36
  -2  -8  -3    4.26    1.24
   2   8   3    5.01    1.51
  -2  -8  -3    3.72    1.88
   2   8   3    4.58    2.24
  -2  -8  -4    2.41    0.86
   2   8   4    2.43    0.81
  -2  -8  -4    0.31    0.91
   2   8   4    1.89    1.28
  -2  -8  -4    3.25    1.74
   2   8   4    2.06    1.34
  -2  -8  -5    3.19    1.05
   2   8   5    3.44    1.02
  -2  -8  -5    2.25    1.57
   2   8   5    2.23    1.68
  -2  -8  -5    0.52    1.21
   2   8   5   -1.22    1.45
  -2  -8  -6    4.57    1.37
   2   8   6    7.47    1.96
  -2  -8  -6    0.48    1.45
   2   8   6    1.92    1.72
   2   8   7    2.32    0.80
  -2  -8  -7    2.34    2.23
   2   8   7    0.42    2.10
   2   8   8   10.73    2.76
  -2  -8  -8   10.38    5.37
   2   8   8    4.49    3.16
   2   8   9    2.75    0.96
  -2  -8  -9   -0.97    2.73
   2   8   9    0.56    2.76
   2   8  10    1.28    0.71
  -2  -8 -10    2.86    3.17
   2   8  10    0.62    2.91
   2   8  11    1.37    0.82
  -2  -8 -11   -0.50    3.29
   2   8  11    3.93    4.36
   2   8  12    2.58    1.06
  -2  -8 -12   -0.68    4.26
   2   8  12    7.96    6.22
  -2  -8 -13    2.83    1.23
   2   8  13    2.41    1.04
  -2  -8 -13    6.91    5.11
   2   8  13   -2.45    4.84
  -2  -8 -14    4.50    1.52
   2   8  14    5.96    1.78
  -2  -8 -14    7.31    5.25
   2   8  14    3.63    5.05
  -2  -8 -15    2.20    1.06
   2   8  15    2.69    1.13
  -2  -8 -15    2.27    3.75
   2   8  15    3.06    4.56
  -2  -8 -16    4.70    1.57
   2   8  16    3.87    1.35
  -2  -8 -16   19.41   10.06
   2   8  16   17.19   10.63
  -2  -8 -17    1.97    1.07
   2   8  17    6.30    1.90
  -2  -8 -17   10.51    8.99
   2   8  17    6.48    9.83
  -2  -8 -18    5.61    1.80
   2   8  18    6.12    1.92
  -2  -8 -18   19.28   11.28
   2   8  18    9.52    9.06
  -2  -8 -19    3.16    1.32
   2   8  19    2.65    1.19
  -2  -8 -19    3.77    6.17
   2   8  19    9.85    8.56
  -2  -8 -20   21.16    5.45
   2   8  20   24.02    6.13
  -2  -8 -20   19.82   11.37
   2   8  20   18.83   11.45
  -2  -8 -21    3.06    1.30
   2   8  21    3.04    1.26
  -2  -8 -21    9.72    8.70
   2   8  21   14.62   10.26
  -2  -8 -22    2.04    1.17
   2   8  22    1.94    1.12
  -2  -8 -22    2.74    7.65
   2   8  22   -1.04    8.40
  -2  -8 -23    0.23    0.87
   2   8  23    0.55    0.85
  -2  -8 -23    3.36    6.76
   2   8  24    1.09    0.99
  -2  -9  15   13.19    6.20
   2   9 -15   14.52    6.74
  -2  -9  14    6.64    3.45
   2   9 -14    5.70    3.06
  -2  -9  13   11.85    5.57
   2   9 -13   10.53    5.01
  -2  -9  12    6.31    3.27
   2   9 -12    8.76    4.28
  -2  -9  11   14.73    6.78
   2   9 -11   17.33    7.92
  -2  -9  10    0.70    1.40
   2   9 -10    2.78    1.88
  -2  -9   9    7.75    3.71
   2   9  -9    8.22    3.92
  -2  -9   8    7.41    1.98
   2   9  -8   13.86    3.58
  -2  -9   8    1.48    1.16
   2   9  -8    2.89    1.77
  -2  -9   7   18.24    4.67
   2   9  -7   13.11    3.41
  -2  -9   7   14.31    6.45
   2   9  -7   13.97    6.33
  -2  -9   6   16.60    4.26
   2   9  -6    6.43    1.81
  -2  -9   6   21.27    9.48
   2   9  -6   16.12    7.25
  -2  -9   5    8.28    2.19
   2   9  -5   12.89    3.36
  -2  -9   5   14.14    6.35
   2   9  -5   12.55    5.67
  -2  -9   4   11.76    3.06
   2   9  -4   15.08    3.90
  -2  -9   4    6.00    2.81
   2   9  -4    6.44    3.02
  -2  -9   3    8.57    2.41
   2   9  -3    8.50    2.26
  -2  -9   3    5.55    1.55
   2   9  -3    4.97    1.38
  -2  -9   3   10.53    4.76
   2   9  -3    9.08    4.16
   2   9  -2    4.32    1.28
  -2  -9   2    3.60    1.09
   2   9  -2    2.25    0.92
  -2  -9   2    4.03    1.97
   2   9  -2    4.01    2.02
   2   9  -1    6.08    1.66
  -2  -9   1    5.44    1.68
   2   9  -1    5.37    1.71
  -2  -9   1    6.48    3.03
   2   9  -1    6.71    3.17
   2   9   0   53.82   13.19
  -2  -9   0   26.83    7.05
   2   9   0   25.13    6.52
  -2  -9   0   82.88   36.64
   2   9   0   53.69   23.78
   2   9   1    4.27    1.23
  -2  -9  -1    2.36    1.18
   2   9   1    5.26    1.78
  -2  -9  -1    5.04    1.47
   2   9   1    4.21    1.46
  -2  -9  -1    9.71    4.48
   2   9   1   11.12    5.15
   2   9   2    3.14    0.94
  -2  -9  -2    4.82    1.90
   2   9   2    1.30    1.53
  -2  -9  -2    6.22    1.79
   2   9   2    1.88    1.19
  -2  -9  -2    2.32    1.59
   2   9   2    2.20    1.63
   2   9   3    0.81    0.47
  -2  -9  -3    1.92    2.61
   2   9   3    1.07    2.85
  -2  -9  -3    2.18    1.03
   2   9   3    1.41    0.99
  -2  -9  -3    0.89    1.26
   2   9   3    3.54    2.05
   2   9   4    2.32    0.83
  -2  -9  -4    5.90    1.69
   2   9   4    3.26    1.41
  -2  -9  -4    2.13    1.56
   2   9   4    2.31    1.63
  -2  -9  -5    6.82    1.96
   2   9   5    6.04    1.67
  -2  -9  -5    7.86    2.25
   2   9   5    3.69    1.77
  -2  -9  -5    4.02    2.21
   2   9   5    5.20    2.72
  -2  -9  -6    5.99    1.77
   2   9   6    7.32    1.99
  -2  -9  -6    5.58    2.09
   2   9   6   14.93    4.08
  -2  -9  -6   14.82    6.79
   2   9   6    8.58    4.13
  -2  -9  -7    5.01    1.57
   2   9   7    4.44    1.36
  -2  -9  -7    2.85    1.97
   2   9   7    3.27    2.20
  -2  -9  -8    2.20    0.98
   2   9   8    1.50    0.80
  -2  -9  -8    1.58    2.10
   2   9   8    4.65    2.95
  -2  -9  -9    2.55    1.02
   2   9   9    4.33    1.34
  -2  -9  -9    4.80    3.06
   2   9   9    3.67    2.56
  -2  -9 -10    4.05    1.31
   2   9  10    3.28    1.13
  -2  -9 -10    0.32    2.06
   2   9  10    4.31    2.85
  -2  -9 -11    3.87    1.30
   2   9  11    4.64    1.41
  -2  -9 -11    3.93    3.02
   2   9  11    2.94    2.58
  -2  -9 -12    6.98    2.03
   2   9  12    4.75    1.47
  -2  -9 -12    4.13    3.21
   2   9  12    6.80    3.92
  -2  -9 -13    2.32    1.08
   2   9  13    3.02    1.15
  -2  -9 -13   -0.32    2.45
   2   9  13   -0.57    2.27
  -2  -9 -14    1.00    0.86
   2   9  14    1.12    0.79
  -2  -9 -14   -0.87    2.30
   2   9  14    3.37    2.86
  -2  -9 -15    3.60    1.30
   2   9  15    2.93    1.11
  -2  -9 -15    2.84    3.11
   2   9  15    3.22    3.63
  -2  -9 -16    4.75    1.59
   2   9  16    5.61    1.73
  -2  -9 -16    9.06    5.85
   2   9  16    3.46    4.72
  -2  -9 -17    6.83    2.08
   2   9  17    6.80    2.11
  -2  -9 -17    8.09    6.00
   2   9  17    9.18    6.41
  -2  -9 -18   25.39    6.48
   2   9  18   27.00    6.88
  -2  -9 -18   12.41    7.07
   2   9  18   19.40   10.18
  -2  -9 -19    5.52    1.89
   2   9  19    7.57    2.25
  -2  -9 -19    6.53    5.22
   2   9  19    5.17    5.60
  -2  -9 -20    3.77    1.43
   2   9  20    2.63    1.20
  -2  -9 -20    7.97    5.56
   2   9  20    4.98    5.32
  -2  -9 -21    0.64    0.89
   2   9  21    0.90    0.89
  -2  -9 -21    4.33    4.28
   2   9  21    0.20    4.54
  -2  -9 -22    1.09    0.95
   2   9  22    1.97    1.12
  -2  -9 -22    3.09    3.60
   2   9  22    3.04    4.15
  -2  -9 -23    1.30    1.12
   2   9  23    0.19    0.88
  -2  -9 -23    5.47    4.08
   2   9  23   -1.17    3.43
  -2  -9 -24    3.23    1.51
   2   9  24    2.92    1.38
  -2  -9 -24    1.93    2.98
   2   9  24    3.92    3.63
  -2  -9 -25    1.62    1.15
   2   9  25    1.01    1.01
  -2  -9 -25   -0.23    2.53
   2   9  25    1.54    2.90
  -2  -9 -26    0.56    0.90
   2   9  26    0.49    0.89
  -2  -9 -26    0.59    2.44
   2   9  27    0.25    0.86
   2  10 -17    4.34    2.64
  -2 -10  16    2.47    2.02
   2  10 -16    2.78    2.13
  -2 -10  15    5.88    3.20
   2  10 -15    8.22    4.12
  -2 -10  14    5.05    2.83
   2  10 -14    3.72    2.31
  -2 -10  13   12.34    5.76
   2  10 -13   12.01    5.62
  -2 -10  12    3.11    2.10
   2  10 -12    2.08    1.88
  -2 -10  11   15.04    6.94
   2  10 -11   13.67    6.36
   2  10 -10    5.26    1.56
  -2 -10  10    7.99    3.86
   2  10 -10    5.41    2.88
  -2 -10   9   16.10    4.17
   2  10  -9   19.06    4.92
  -2 -10   9   15.25    6.92
   2  10  -9   12.59    5.79
  -2 -10   8    3.47    1.12
   2  10  -8    5.75    1.67
  -2 -10   8    5.68    2.85
   2  10  -8    5.40    2.76
  -2 -10   7   20.37    5.22
   2  10  -7   15.36    4.03
  -2 -10   7   16.34    7.39
   2  10  -7   14.75    6.68
  -2 -10   6    4.08    1.24
   2  10  -6    2.74    1.06
  -2 -10   6    2.19    1.43
   2  10  -6    1.19    1.18
  -2 -10   5    6.63    1.86
   2  10  -5    7.24    2.03
  -2 -10   5    8.63    3.99
   2  10  -5    8.45    3.93
  -2 -10   4    2.09    1.16
   2  10  -4    1.75    1.05
  -2 -10   4    2.14    0.91
   2  10  -4    1.59    0.86
  -2 -10   4    1.70    1.25
   2  10  -4    2.98    1.70
  -2 -10   3   23.31    5.96
   2  10  -3   22.99    5.85
  -2 -10   3    6.54    1.86
   2  10  -3    5.89    1.72
  -2 -10   3    8.30    3.87
   2  10  -3   10.95    5.03
  -2 -10   2    6.34    1.88
   2  10  -2    6.89    1.99
  -2 -10   2    5.66    1.62
   2  10  -2    8.26    2.30
  -2 -10   2    8.72    4.05
   2  10  -2    8.15    3.83
  -2 -10   1    8.81    2.44
   2  10  -1    8.54    2.33
  -2 -10   1    3.07    1.20
   2  10  -1    1.50    1.15
  -2 -10   1    6.80    3.21
   2  10  -1    8.37    3.91
  -2 -10   0    2.97    1.20
   2  10   0    2.81    1.07
  -2 -10   0    5.32    2.12
   2  10   0   13.15    3.64
  -2 -10   0   38.12   16.93
   2  10   0   25.95   11.59
  -2 -10  -1    3.14    1.14
   2  10   1    2.61    1.00
  -2 -10  -1    1.09    1.13
   2  10   1    2.36    1.37
  -2 -10  -1    1.49    1.16
   2  10   1    1.82    1.27
  -2 -10  -1    1.88    1.34
   2  10   1    2.05    1.52
  -2 -10  -2    2.73    0.96
   2  10   2    2.47    0.88
  -2 -10  -2    6.19    2.07
   2  10   2    9.52    2.96
  -2 -10  -2   13.55    3.46
   2  10   2    5.51    1.79
  -2 -10  -2    5.52    2.77
   2  10   2    4.93    2.54
  -2 -10  -3    2.81    0.97
   2  10   3    2.56    0.86
  -2 -10  -3    2.28    1.92
   2  10   3    1.68    2.97
  -2 -10  -3    2.60    1.18
   2  10   3    2.79    1.32
  -2 -10  -3    4.32    2.35
   2  10   3    3.42    2.09
  -2 -10  -4    0.98    0.72
   2  10   4    1.12    0.66
  -2 -10  -4    1.28    3.02
  -2 -10  -4    0.84    0.97
   2  10   4    1.09    1.15
  -2 -10  -4    1.85    1.76
   2  10   4    2.43    1.93
  -2 -10  -5    4.91    1.50
   2  10   5    3.91    1.23
  -2 -10  -5    2.95    1.30
   2  10   5    3.30    1.52
  -2 -10  -5    3.68    2.34
   2  10   5    1.31    1.76
  -2 -10  -6    3.81    1.37
   2  10   6    4.49    1.41
  -2 -10  -6    1.20    1.30
   2  10   6    2.26    1.71
  -2 -10  -6    1.09    1.81
   2  10   6   -0.79    1.74
  -2 -10  -7   10.96    2.98
   2  10   7   10.48    2.79
  -2 -10  -7    6.73    2.39
   2  10   7    4.43    2.47
  -2 -10  -7    3.36    2.50
   2  10   7    6.99    3.71
  -2 -10  -8    6.36    1.97
   2  10   8    5.65    1.74
  -2 -10  -8    5.36    2.67
  -2 -10  -8    6.10    3.45
   2  10   8    9.09    4.61
  -2 -10  -9    8.18    2.27
   2  10   9    9.74    2.65
  -2 -10  -9    5.96    3.62
   2  10   9    8.92    4.61
  -2 -10 -10    2.08    0.94
   2  10  10    3.33    1.15
  -2 -10 -10    2.31    2.73
   2  10  10    5.58    3.32
  -2 -10 -11    4.95    1.57
   2  10  11    4.24    1.36
  -2 -10 -11    1.93    2.48
   2  10  11    4.11    2.80
  -2 -10 -12    0.89    0.83
   2  10  12    1.29    0.83
  -2 -10 -12    4.26    3.07
   2  10  12    2.66    2.38
  -2 -10 -13    4.42    1.46
   2  10  13    4.18    1.38
  -2 -10 -13    6.52    3.82
   2  10  13    0.92    2.37
  -2 -10 -14    0.98    0.79
   2  10  14    0.89    0.75
  -2 -10 -14   -0.53    2.72
   2  10  14    1.78    2.86
  -2 -10 -15    9.38    2.61
   2  10  15    8.97    2.49
  -2 -10 -15    8.79    5.00
   2  10  15    6.96    4.39
  -2 -10 -16   22.79    5.81
   2  10  16   21.69    5.54
  -2 -10 -16   18.99    9.21
   2  10  16   16.30    8.11
  -2 -10 -17    6.93    2.05
   2  10  17    6.97    2.05
  -2 -10 -17   14.22    7.26
   2  10  17    6.11    4.66
  -2 -10 -18    6.50    1.99
   2  10  18    4.64    1.57
  -2 -10 -18    2.01    3.49
   2  10  18    6.14    4.85
  -2 -10 -19    0.87    0.89
   2  10  19    0.55    0.91
  -2 -10 -19    0.79    3.77
   2  10  19   -0.60    3.79
  -2 -10 -20    1.22    1.03
   2  10  20    1.15    0.94
  -2 -10 -20    4.96    4.46
   2  10  20    4.52    4.06
  -2 -10 -21    1.60    1.12
   2  10  21    1.14    1.00
  -2 -10 -21    2.85    3.05
   2  10  21   -2.04    3.21
  -2 -10 -22    1.09    0.99
   2  10  22    2.49    1.20
  -2 -10 -22    4.57    3.23
   2  10  22    1.70    2.74
  -2 -10 -23    0.39    0.93
   2  10  23    1.17    0.91
  -2 -10 -23    2.93    2.84
   2  10  23   -0.64    2.56
  -2 -10 -24    0.35    0.85
   2  10  24    1.31    0.98
  -2 -10 -24   -0.81    2.33
   2  10  24   -0.23    2.56
  -2 -10 -25    0.48    0.88
   2  10  25    0.62    0.86
  -2 -10 -25    0.53    2.14
   2  10  25    0.07    2.45
  -2 -10 -26    1.03    0.93
   2  10  26    0.89    0.88
  -2 -10 -26   -0.81    2.20
   2  10  26    1.22    2.63
  -2 -10 -27    0.68    0.87
   2  10  27    0.25    0.79
  -2 -10 -27    0.78    2.30
   2  10  27    1.24    2.56
  -2 -10 -28    0.43    0.83
   2  10  28    0.47    0.82
  -2 -10 -28   -1.13    2.34
  -2 -10 -29    0.03    0.79
   2  10  29    0.26    0.79
  -2 -10 -29   -1.06    2.26
   2  10  30    1.33    0.95
   2  10  31    0.35    0.86
   2  11 -19    0.61    1.60
  -2 -11  18    0.92    1.57
   2  11 -18   -0.60    1.61
  -2 -11  17   -0.04    1.64
   2  11 -17    2.07    1.92
  -2 -11  16   -0.40    1.69
   2  11 -16    0.62    1.71
  -2 -11  15    1.61    1.86
   2  11 -15    2.15    1.99
  -2 -11  14   -0.64    1.61
   2  11 -14    1.88    1.81
  -2 -11  13    3.77    2.37
   2  11 -13    1.87    1.86
   2  11 -12    3.37    1.17
  -2 -11  12    1.00    1.55
   2  11 -12    1.33    1.70
  -2 -11  11    4.86    1.47
   2  11 -11    6.19    1.77
  -2 -11  11    4.02    2.30
   2  11 -11    0.65    1.55
  -2 -11  10    4.51    1.38
   2  11 -10   12.66    3.35
  -2 -11  10    1.96    1.59
   2  11 -10    2.59    1.86
  -2 -11   9    7.62    2.11
   2  11  -9    6.74    1.93
  -2 -11   9   10.42    4.86
   2  11  -9    8.51    4.12
  -2 -11   8    1.47    0.81
   2  11  -8    2.21    1.09
  -2 -11   8    3.02    1.87
   2  11  -8   -0.13    1.36
  -2 -11   7    4.38    1.35
   2  11  -7    3.34    1.22
  -2 -11   7    5.40    2.76
   2  11  -7    5.08    2.69
  -2 -11   6    0.93    0.82
   2  11  -6    1.08    0.87
  -2 -11   6   -0.78    1.21
   2  11  -6    2.10    1.59
  -2 -11   5    4.29    1.45
  -2 -11   5    3.48    1.19
   2  11  -5    2.88    1.06
  -2 -11   5    4.80    2.45
   2  11  -5    4.95    2.56
  -2 -11   4    1.96    0.98
   2  11  -4    2.66    1.05
  -2 -11   4    2.48    0.99
   2  11  -4    3.87    1.34
  -2 -11   4    4.03    2.14
   2  11  -4    4.08    2.20
  -2 -11   3    3.49    1.21
   2  11  -3    4.58    1.43
  -2 -11   3    3.03    1.18
   2  11  -3    2.35    1.21
  -2 -11   3    2.32    1.55
   2  11  -3    5.00    2.54
  -2 -11   2    1.86    0.86
   2  11  -2    1.85    0.83
  -2 -11   2    2.20    1.19
   2  11  -2    1.51    1.34
  -2 -11   2    1.81    1.34
   2  11  -2    0.89    1.16
  -2 -11   1    1.62    0.81
   2  11  -1    1.98    0.85
  -2 -11   1    0.54    1.29
   2  11  -1    1.35    1.55
  -2 -11   1    0.64    1.00
   2  11  -1    1.09    1.16
  -2 -11   0    1.96    0.82
   2  11   0    1.32    0.68
  -2 -11   0    2.13    1.86
   2  11   0    6.98    2.42
  -2 -11   0   17.57    7.90
   2  11   0   11.73    5.39
  -2 -11  -1    2.36    0.90
   2  11   1    2.25    0.83
  -2 -11  -1    1.34    1.44
   2  11   1    2.80    1.54
  -2 -11  -1    3.11    1.46
   2  11   1    2.24    1.39
  -2 -11  -1    1.65    1.30
   2  11   1    1.72    1.51
  -2 -11  -2    0.97    0.73
   2  11   2    0.66    0.61
  -2 -11  -2    3.64    1.56
   2  11   2    1.75    1.48
  -2 -11  -2    0.65    1.24
   2  11   2    2.64    1.40
  -2 -11  -2    0.87    1.42
   2  11   2   -0.11    1.32
  -2 -11  -3    1.32    0.82
   2  11   3    2.01    0.86
  -2 -11  -3    2.38    1.73
   2  11   3    1.82    1.97
  -2 -11  -3    0.66    1.25
   2  11   3    1.08    1.30
  -2 -11  -3    0.80    1.47
   2  11   3    1.29    1.54
  -2 -11  -4    1.09    0.80
   2  11   4    0.74    0.69
  -2 -11  -4    2.70    2.60
   2  11   4    2.13    2.92
  -2 -11  -4    1.50    1.18
   2  11   4    2.11    1.37
  -2 -11  -4    4.26    2.48
   2  11   4    2.34    2.01
  -2 -11  -5    1.31    0.88
   2  11   5    1.08    0.81
  -2 -11  -5    1.56    1.23
   2  11   5    1.53    1.36
  -2 -11  -5   -0.26    1.68
   2  11   5   -0.57    1.64
  -2 -11  -6    2.69    1.14
   2  11   6    2.26    0.98
  -2 -11  -6    2.29    1.37
   2  11   6    2.18    1.71
  -2 -11  -6    2.49    2.07
   2  11   6    1.36    1.89
  -2 -11  -7    3.95    1.41
   2  11   7    3.91    1.33
  -2 -11  -7    1.99    1.75
   2  11   7    1.48    2.21
  -2 -11  -7    3.13    2.34
   2  11   7    2.55    2.14
  -2 -11  -8    1.89    0.94
   2  11   8    2.61    1.05
  -2 -11  -8    1.04    2.29
   2  11   8    1.24    3.15
  -2 -11  -8    0.41    1.86
   2  11   8    0.39    1.88
  -2 -11  -9    5.33    1.65
   2  11   9    7.28    2.05
  -2 -11  -9    3.32    2.97
  -2 -11  -9    4.58    2.99
   2  11   9    4.52    2.88
  -2 -11 -10    1.59    0.89
   2  11  10    1.13    0.78
  -2 -11 -10    0.94    2.31
   2  11  10    1.81    2.27
  -2 -11 -11    2.78    1.09
   2  11  11    3.87    1.28
  -2 -11 -11    2.34    2.63
   2  11  11    0.55    2.18
  -2 -11 -12    0.61    0.77
   2  11  12    0.82    0.74
  -2 -11 -12    2.84    2.80
   2  11  12    0.04    2.38
  -2 -11 -13    5.19    1.67
   2  11  13    5.62    1.71
  -2 -11 -13    8.65    4.75
   2  11  13    6.59    3.95
  -2 -11 -14    4.71    1.58
   2  11  14    7.19    2.10
  -2 -11 -14    6.96    4.23
   2  11  14    7.15    4.22
  -2 -11 -15    5.26    1.76
   2  11  15    5.26    1.69
  -2 -11 -15    2.36    2.74
   2  11  15    4.10    3.12
  -2 -11 -16    4.03    1.53
   2  11  16    4.84    1.62
  -2 -11 -16    4.03    3.01
   2  11  16    2.09    2.49
  -2 -11 -17    1.31    0.96
   2  11  17    1.90    1.05
  -2 -11 -17    1.65    2.28
   2  11  17    1.28    2.29
  -2 -11 -18    0.53    0.88
   2  11  18    1.19    0.93
  -2 -11 -18    0.56    2.16
   2  11  18    1.81    2.43
  -2 -11 -19    1.72    1.09
   2  11  19    0.95    0.96
  -2 -11 -19    1.22    2.36
   2  11  19    2.36    2.81
  -2 -11 -20    0.29    0.88
   2  11  20    0.89    0.95
  -2 -11 -20   -1.74    2.46
   2  11  20   -1.08    2.47
  -2 -11 -21    0.76    1.04
   2  11  21   -0.06    1.00
  -2 -11 -21    0.04    2.33
   2  11  21   -0.39    2.53
  -2 -11 -22    0.94    0.96
   2  11  22    0.90    1.07
  -2 -11 -22    0.85    2.29
   2  11  22   -1.23    2.47
  -2 -11 -23    0.98    0.95
   2  11  23    0.89    0.91
  -2 -11 -23    0.57    2.33
   2  11  23    3.64    3.23
  -2 -11 -24    1.37    0.96
   2  11  24    1.39    0.95
  -2 -11 -24   -0.73    2.17
   2  11  24   -0.08    2.34
  -2 -11 -25    0.13    0.74
   2  11  25    0.68    0.83
  -2 -11 -25   -0.46    2.20
   2  11  25   -0.14    2.33
  -2 -11 -26    0.15    0.82
   2  11  26    0.28    0.83
  -2 -11 -26   -1.32    2.49
   2  11  26   -0.90    2.66
  -2 -11 -27    0.84    0.87
   2  11  27    0.37    0.85
  -2 -11 -27    0.92    2.47
   2  11  27    0.19    2.42
  -2 -11 -28    0.90    0.84
   2  11  28    0.61    0.85
  -2 -11 -28    1.50    2.54
   2  11  28   -0.68    2.37
  -2 -11 -29    0.23    0.82
   2  11  29    1.23    0.96
  -2 -11 -29    1.30    2.64
   2  11  29   -0.47    2.62
  -2 -11 -30    1.07    0.92
   2  11  30    0.19    0.82
  -2 -11 -30    4.04    3.16
   2  11  30    2.64    3.06
  -2 -11 -31    0.52    0.83
   2  11  31    0.36    0.90
  -2 -11 -31   -1.30    2.66
  -2 -11 -32    0.70    0.87
   2  11  32    0.29    0.90
  -2 -11 -32    3.02    3.06
   2  12 -21   -0.63    1.80
   2  12 -20    0.98    1.86
  -2 -12  19   -0.82    1.86
   2  12 -19   -0.02    1.76
  -2 -12  18    0.32    1.78
   2  12 -18    2.62    2.19
  -2 -12  17    0.75    1.84
   2  12 -17    0.34    1.76
  -2 -12  16   -0.49    1.71
   2  12 -16    2.03    1.95
  -2 -12  15   -0.18    1.75
   2  12 -15    1.50    1.90
  -2 -12  14   -1.67    1.82
   2  12 -14    0.11    1.79
   2  12 -13    0.80    0.93
  -2 -12  13    2.17    1.95
   2  12 -13   -0.87    1.67
  -2 -12  12    1.34    0.91
   2  12 -12    6.86    2.02
  -2 -12  12    2.95    2.15
   2  12 -12    2.00    1.92
  -2 -12  11    3.47    1.20
   2  12 -11    0.74    0.85
  -2 -12  11   -3.24    2.02
   2  12 -11    0.46    1.58
  -2 -12  10    0.38    0.69
   2  12 -10    0.59    0.85
  -2 -12  10   -0.75    1.49
   2  12 -10   -0.16    1.55
  -2 -12   9    1.28    0.80
   2  12  -9    1.32    1.07
  -2 -12   9    1.68    1.55
   2  12  -9    1.37    1.53
  -2 -12   8    2.27    0.99
   2  12  -8    0.74    0.95
  -2 -12   8    2.28    1.65
   2  12  -8    2.36    1.85
  -2 -12   7    1.34    0.89
   2  12  -7    1.86    1.07
  -2 -12   7    1.58    1.51
   2  12  -7    2.84    1.91
  -2 -12   6    0.82    0.85
  -2 -12   6    0.31    0.88
   2  12  -6    0.63    0.89
  -2 -12   6    1.27    1.41
   2  12  -6    2.25    1.70
  -2 -12   5   -0.21    0.72
   2  12  -5    0.27    0.61
  -2 -12   5    0.48    0.87
   2  12  -5    0.21    0.86
  -2 -12   5    0.74    1.24
   2  12  -5   -0.18    1.22
  -2 -12   4    1.08    0.78
   2  12  -4    0.99    0.68
  -2 -12   4    0.58    0.91
   2  12  -4    0.13    0.92
  -2 -12   4    0.64    1.26
   2  12  -4   -0.69    1.28
  -2 -12   3    0.04    0.67
   2  12  -3    0.51    0.59
  -2 -12   3    0.70    0.98
   2  12  -3    0.24    1.20
  -2 -12   3   -0.61    1.22
   2  12  -3    0.37    1.26
  -2 -12   2    0.26    0.67
   2  12  -2    0.47    0.62
  -2 -12   2    0.52    1.07
   2  12  -2    0.08    1.25
  -2 -12   2    0.13    1.09
   2  12  -2    0.63    1.19
  -2 -12   1    0.48    0.71
   2  12  -1    0.40    0.60
  -2 -12   1   -0.38    1.29
   2  12  -1   -0.03    1.48
  -2 -12   1   -0.11    0.98
   2  12  -1    0.99    1.15
  -2 -12   0    0.43    0.71
   2  12   0    0.29    0.61
  -2 -12   0    0.35    1.79
   2  12   0    1.55    1.59
  -2 -12   0    2.62    1.58
   2  12   0    2.61    1.68
  -2 -12  -1    0.88    0.76
   2  12   1    0.15    0.59
  -2 -12  -1    0.14    1.53
   2  12   1    0.56    1.40
  -2 -12  -1    0.81    1.66
   2  12   1    0.79    1.72
  -2 -12  -1    0.30    1.02
   2  12   1   -0.41    1.24
  -2 -12  -2    1.25    0.82
   2  12   2    0.47    0.66
  -2 -12  -2    0.93    1.40
   2  12   2    3.59    1.78
  -2 -12  -2    0.38    1.66
   2  12   2    2.00    1.65
  -2 -12  -2    0.87    1.38
   2  12   2    0.43    1.33
  -2 -12  -3    0.64    0.75
   2  12   3    0.16    0.63
  -2 -12  -3    0.57    1.59
   2  12   3    1.15    1.92
  -2 -12  -3    0.09    1.53
   2  12   3    0.97    1.52
  -2 -12  -3    0.10    1.31
   2  12   3    0.15    1.36
  -2 -12  -4    1.19    0.81
   2  12   4    0.65    0.69
  -2 -12  -4    0.94    2.06
   2  12   4   -0.63    2.47
  -2 -12  -4    0.75    1.40
   2  12   4    1.73    1.61
  -2 -12  -4    0.38    1.41
   2  12   4    2.05    1.81
  -2 -12  -5    0.57    0.75
   2  12   5    0.44    0.68
  -2 -12  -5   -0.43    2.57
  -2 -12  -5    0.35    1.43
   2  12   5    0.60    1.60
  -2 -12  -5    1.56    1.68
   2  12   5    0.50    1.63
  -2 -12  -6    1.67    0.95
   2  12   6    1.45    0.83
  -2 -12  -6    1.78    1.67
   2  12   6    0.35    1.71
  -2 -12  -6    3.44    2.32
   2  12   6    2.36    2.06
  -2 -12  -7    0.63    0.88
   2  12   7    0.48    0.72
  -2 -12  -7    1.21    1.63
   2  12   7    0.52    2.03
  -2 -12  -7    1.38    1.82
   2  12   7    2.02    2.07
  -2 -12  -8    0.77    0.86
   2  12   8    1.29    0.83
  -2 -12  -8    2.17    2.04
   2  12   8   -1.52    2.38
  -2 -12  -8   -2.75    2.25
   2  12   8    0.60    2.03
  -2 -12  -9    1.33    1.02
   2  12   9    2.10    1.00
  -2 -12  -9    1.09    2.27
   2  12   9    1.90    2.86
  -2 -12  -9   -0.14    2.06
   2  12   9   -0.87    2.07
  -2 -12 -10    0.81    0.95
   2  12  10    0.81    0.85
  -2 -12 -10    1.67    2.51
  -2 -12 -10    1.88    2.32
   2  12  10   -0.54    2.16
  -2 -12 -11    2.47    1.17
   2  12  11    3.25    1.29
  -2 -12 -11    2.89    2.78
   2  12  11   -0.09    2.37
  -2 -12 -12    0.56    0.82
   2  12  12    0.53    0.78
  -2 -12 -12   -2.33    2.53
   2  12  12    0.03    2.15
  -2 -12 -13    0.37    0.84
   2  12  13    0.55    0.77
  -2 -12 -13    1.00    2.37
   2  12  13    0.66    2.18
  -2 -12 -14    6.39    1.99
   2  12  14    6.84    2.03
  -2 -12 -14    2.78    2.46
   2  12  14    3.24    2.62
  -2 -12 -15    0.27    0.85
   2  12  15    0.15    0.76
  -2 -12 -15    0.44    2.07
   2  12  15   -0.33    1.96
  -2 -12 -16    2.12    1.15
   2  12  16    1.24    0.96
  -2 -12 -16    0.26    2.00
   2  12  16   -1.89    2.19
  -2 -12 -17   -0.11    0.84
   2  12  17   -0.17    0.82
  -2 -12 -17   -0.03    2.09
   2  12  17    1.51    2.21
  -2 -12 -18    0.48    0.93
   2  12  18    0.64    0.94
  -2 -12 -18   -0.45    2.00
   2  12  18    0.10    2.03
  -2 -12 -19    0.36    0.88
   2  12  19    0.66    0.86
  -2 -12 -19    1.87    2.14
   2  12  19    0.44    2.10
  -2 -12 -20    0.53    0.83
   2  12  20    0.70    0.84
  -2 -12 -20    2.79    2.43
   2  12  20    1.96    2.47
  -2 -12 -21    0.47    0.84
   2  12  21    0.63    0.87
  -2 -12 -21   -2.33    2.34
   2  12  21    0.25    2.40
  -2 -12 -22    0.30    0.82
   2  12  22    0.08    0.81
  -2 -12 -22   -2.15    2.42
   2  12  22    0.14    2.40
  -2 -12 -23    0.34    0.83
   2  12  23   -0.03    0.90
  -2 -12 -23    0.09    2.24
   2  12  23   -1.34    2.33
  -2 -12 -24    0.61    0.82
   2  12  24   -0.09    0.81
  -2 -12 -24   -1.71    2.43
   2  12  24   -0.16    2.43
  -2 -12 -25   -0.09    0.77
   2  12  25    0.20    0.81
  -2 -12 -25   -2.12    2.56
   2  12  25    0.10    2.60
  -2 -12 -26    0.32    0.79
   2  12  26    0.27    0.78
  -2 -12 -26    1.15   32.76
   2  12  26   -0.11    3.34
  -2 -12 -27    0.12    0.75
   2  12  27    0.62    0.90
  -2 -12 -27   -1.40    3.78
  -2 -12 -28    0.28    0.81
   2  12  28    0.19    0.84
  -2 -12 -28   -1.29    2.60
  -2 -12 -29    0.10    0.78
   2  12  29    0.29    0.88
  -2 -12 -29    0.28    2.93
  -2 -13  18    0.49    2.10
   2  13 -18    0.56    1.98
  -2 -13  17    0.17    2.03
   2  13 -17    3.08    2.46
  -2 -13  16    0.50    1.96
   2  13 -16    0.54    1.92
   2  13 -15    1.46    1.14
  -2 -13  15    1.45    1.99
   2  13 -15   -1.63    2.01
   2  13 -14    1.67    1.08
  -2 -13  14    1.93    2.15
   2  13 -14    1.29    1.90
  -2 -13  13    3.09    1.28
   2  13 -13    2.04    1.20
  -2 -13  13   -1.88    2.00
   2  13 -13    2.34    2.25
  -2 -13  12    2.16    1.07
   2  13 -12    0.93    1.04
  -2 -13  12    1.03    1.75
   2  13 -12    0.42    1.93
  -2 -13  11    1.44    0.91
   2  13 -11    1.32    1.08
  -2 -13  11   -0.35    1.75
   2  13 -11    1.78    1.98
  -2 -13  10    0.36    0.82
   2  13 -10    0.87    1.18
  -2 -13  10    0.35    1.64
   2  13 -10    2.40    2.10
  -2 -13   9    1.06    0.94
   2  13  -9    0.47    1.06
  -2 -13   9    0.53    1.63
   2  13  -9    1.52    1.78
  -2 -13   8    0.02    0.83
   2  13  -8    0.26    0.98
  -2 -13   8    0.66    1.60
   2  13  -8   -1.03    1.62
  -2 -13   7    0.46    0.89
   2  13  -7    0.38    0.85
  -2 -13   7   -1.39    1.62
   2  13  -7   -0.15    1.51
  -2 -13   6    2.41    1.21
  -2 -13   6    1.46    0.93
   2  13  -6    1.39    0.91
  -2 -13   6    1.51    1.54
   2  13  -6    0.93    1.49
  -2 -13   5    1.15    0.99
   2  13  -5    1.40    0.92
  -2 -13   5    0.69    0.86
   2  13  -5    0.49    0.91
  -2 -13   5    1.01    1.43
   2  13  -5    2.08    1.61
  -2 -13   4    2.26    1.13
   2  13  -4    2.50    1.09
  -2 -13   4   -0.20    0.90
   2  13  -4    0.18    0.92
  -2 -13   4    0.42    1.23
   2  13  -4    0.58    1.30
  -2 -13   3    0.22    0.79
   2  13  -3    0.13    0.71
  -2 -13   3    0.33    0.92
   2  13  -3    0.63    1.01
  -2 -13   3    0.51    1.22
   2  13  -3   -0.38    1.23
  -2 -13   2    0.75    0.88
   2  13  -2    1.14    0.83
  -2 -13   2    0.61    1.05
   2  13  -2    0.73    1.13
  -2 -13   2    0.50    1.14
   2  13  -2    0.05    1.25
  -2 -13   1    0.27    0.80
   2  13  -1    0.18    0.68
  -2 -13   1    0.18    1.27
   2  13  -1    0.10    1.51
  -2 -13   1   -0.16    1.09
   2  13  -1   -0.38    1.26
  -2 -13   0    0.53    0.81
   2  13   0    0.67    0.74
  -2 -13   0   -0.30    1.85
   2  13   0    0.73    1.44
   2  13   0    0.78    2.10
  -2 -13   0    3.09    1.81
[truncated: 4,692,641 more chars]
