# Supplementary material for: CELLOPT: improved unit-cell parameters for electron diffraction data of small-molecule crystals
Source: J Appl Crystallogr. 2022 Apr 29;55(Pt 3):647–55. doi: 10.1107/S160057672200276X (PMC9172032; doi:10.1107/S160057672200276X)
Supplement: Supplementary file 3 [file j-55-00647-MOF_Vie-1sup3.hkl]

#
# h,k,l, Fc-squared, Fo-squared, sigma(Fo-squared), status flag
#
data_MOF_Vie-1
_shelx_title ' MOF_Vie-1 in P-1'
_shelx_refln_list_code          4
_shelx_F_calc_maximum      243.43
_exptl_crystal_F_000       681.11
_reflns_d_resolution_high  0.8287

loop_
 _space_group_symop_operation_xyz
 'x, y, z'
 '-x, -y, -z'

_cell_length_a    12.1364
_cell_length_b    13.1730
_cell_length_c    33.3457
_cell_angle_alpha  83.130
_cell_angle_beta   84.435
_cell_angle_gamma  77.633

_shelx_F_squared_multiplier     1.000

loop_
 _refln_index_h
 _refln_index_k
 _refln_index_l
 _refln_F_squared_calc
 _refln_F_squared_meas
 _refln_F_squared_sigma
 _refln_observed_status
   1   0   0        228.78         84.69        13.66 o
   2   0   0       3988.13       3903.42       361.31 o
   3   0   0         33.58         20.65         5.41 o
   4   0   0        621.60       1914.07       171.78 o
   5   0   0         96.91        128.71        13.49 o
   6   0   0        657.36       1147.06        97.41 o
   7   0   0         24.54         52.28        10.56 o
   8   0   0          7.75        187.51        21.71 o
   9   0   0         47.68         77.99        12.51 o
  10   0   0         20.82         50.57        13.85 o
  11   0   0         31.38         92.09        15.05 o
  12   0   0          6.59         35.12        10.36 o
  13   0   0          1.37         10.38         8.86 o
  14   0   0          0.07         17.07         8.55 o
 -14   1   0         17.21         34.09        10.82 o
 -13   1   0          0.19          9.30         8.77 o
 -12   1   0          0.91         20.92         9.21 o
 -11   1   0         23.41         61.40        13.31 o
 -10   1   0          4.28         37.97        17.44 o
  -9   1   0          2.85         21.29         5.92 o
  -8   1   0         72.43        453.49        56.28 o
  -7   1   0         39.78         28.90         8.42 o
  -6   1   0       4444.74       7178.68       711.23 o
  -5   1   0        220.90        346.04        33.45 o
  -4   1   0       1416.86       1718.95       223.20 o
  -3   1   0         15.20         25.76         4.84 o
  -2   1   0       1998.62        461.41        44.00 o
  -1   1   0         20.34         25.64         4.82 o
   0   1   0       6448.39       3383.86       399.13 o
   1   1   0         55.75         23.78         4.50 o
   2   1   0       1439.60        668.04       137.88 o
   3   1   0         75.55        101.68        16.92 o
   4   1   0        513.60        487.94        44.09 o
   5   1   0         14.45         23.82         5.22 o
   6   1   0         27.64        374.10        32.31 o
   7   1   0         41.21         33.37         6.54 o
   8   1   0        743.43        949.10        90.44 o
   9   1   0         76.60        116.43        18.85 o
  10   1   0         23.60         65.17        13.14 o
  11   1   0         18.38         45.04         8.85 o
  12   1   0         12.42         50.11         9.25 o
  13   1   0          1.11         15.05         6.56 o
  14   1   0         14.15         29.16         8.05 o
 -13   2   0          4.24          4.12         5.51 o
 -12   2   0         63.52        132.75        18.95 o
 -11   2   0         10.64         29.46         9.20 o
 -10   2   0          1.79         75.27        13.24 o
  -9   2   0          4.40         17.35         6.35 o
  -8   2   0        172.94        379.91        37.48 o
  -7   2   0          2.53         20.86         5.68 o
  -6   2   0        376.31        293.33        42.56 o
  -5   2   0         60.76        175.69        39.94 o
  -4   2   0        967.03       2132.02       217.83 o
  -3   2   0         27.89         19.51         5.01 o
  -2   2   0       5815.93       8791.51       776.78 o
  -1   2   0         71.23         13.49         5.71 o
   0   2   0      10069.64       2642.98       226.88 o
   1   2   0        102.30         31.23        12.68 o
   2   2   0      41628.94      19766.23      2237.38 o
   3   2   0         27.59        132.68        27.01 o
   4   2   0       1182.52       1113.50       115.43 o
   5   2   0          0.05         11.91         5.30 o
   6   2   0        660.45        752.95        70.71 o
   7   2   0         39.99         31.25         6.52 o
   8   2   0        133.05        208.67        21.68 o
   9   2   0        120.61        109.13        19.81 o
  10   2   0         35.36         55.26         9.52 o
  11   2   0         17.89         27.05         7.00 o
  12   2   0         33.36         66.03        12.56 o
  13   2   0          5.25         25.74         8.27 o
  14   2   0          7.90         19.18         8.15 o
 -13   3   0          0.66         13.61         6.95 o
 -12   3   0          0.15         16.64         7.17 o
 -11   3   0          0.65         23.73         8.66 o
 -10   3   0         21.48        127.11        34.78 o
  -9   3   0          2.51         19.55         6.52 o
  -8   3   0        184.10        551.45        87.42 o
  -7   3   0          8.55         37.37         7.62 o
  -6   3   0        117.40        330.51        73.87 o
  -5   3   0         79.82         84.34        12.54 o
  -4   3   0        930.74       1989.78       158.93 o
  -3   3   0          1.15         21.54         6.83 o
  -2   3   0        695.41       2321.68       261.91 o
  -1   3   0         39.33         32.33         5.05 o
   0   3   0       2479.27        783.32        66.44 o
   1   3   0        422.30        302.91        54.36 o
   2   3   0       7390.45       8953.17      1085.01 o
   3   3   0        160.70         92.00        36.41 o
   4   3   0       2111.59        928.14        83.34 o
   5   3   0          3.52         33.63         7.35 o
   6   3   0       1203.10       1060.90        95.75 o
   7   3   0          2.46         11.84         6.71 o
   8   3   0          2.44         54.22        20.02 o
   9   3   0         88.51         75.54        10.30 o
  10   3   0         32.65         69.24        18.24 o
  11   3   0          3.87         14.27         6.64 o
  12   3   0         19.55         52.98        10.49 o
  13   3   0          5.13         14.03         9.57 o
  14   3   0          0.17          8.68         6.38 o
 -13   4   0          0.20         11.64         7.76 o
 -12   4   0         10.86         31.36         8.72 o
 -11   4   0         15.22         26.29         8.96 o
 -10   4   0          0.34        124.36        36.35 o
  -9   4   0         17.93         30.10         8.11 o
  -8   4   0        118.69        530.51        78.53 o
  -7   4   0          0.03         18.00         7.10 o
  -6   4   0         68.20        284.00        58.58 o
  -5   4   0         51.26         68.68        10.18 o
  -4   4   0        414.27       1226.05       100.24 o
  -3   4   0         81.02         49.38        10.66 o
  -2   4   0        263.49        149.32        94.10 o
  -1   4   0         18.43         15.93         4.54 o
   0   4   0        111.84        167.94       126.84 o
   1   4   0        254.86        195.79        42.47 o
   2   4   0        874.71        766.79       367.15 o
   3   4   0         26.42         55.69         7.80 o
   4   4   0       7479.99       6021.38      1177.39 o
   5   4   0         40.50         42.68        10.72 o
   6   4   0         75.80        215.82        37.68 o
   7   4   0         11.13         20.80         6.49 o
   8   4   0         40.36        186.94        38.05 o
   9   4   0        154.64         94.76        17.88 o
  10   4   0         46.57         74.19        13.69 o
  11   4   0          0.17         15.87         7.96 o
  12   4   0          7.82         25.21         8.09 o
  13   4   0          0.09          6.70         5.67 o
  14   4   0          1.31         11.83         6.68 o
 -12   5   0          6.17         45.64        11.60 o
 -11   5   0          2.85         11.24         8.04 o
 -10   5   0        126.06        270.21        30.65 o
  -9   5   0         21.23         30.48         9.58 o
  -8   5   0        171.79        435.21        57.97 o
  -7   5   0          6.14         14.59         7.00 o
  -6   5   0          0.57        111.82        22.81 o
  -5   5   0         15.76         21.18         6.34 o
  -4   5   0        401.18        578.80        68.44 o
  -3   5   0        148.69        137.33        21.10 o
  -2   5   0       4379.97       6415.30       508.49 o
  -1   5   0         68.22         70.11        14.49 o
   0   5   0        694.03        612.90        53.27 o
   1   5   0        539.63        316.53        68.34 o
   2   5   0         61.30         32.80        30.45 o
   3   5   0         10.23         30.44         9.81 o
   4   5   0       1066.52       1116.42       192.54 o
   5   5   0         32.17        111.24        23.92 o
   6   5   0        203.25        380.21        44.94 o
   7   5   0        182.54         69.12        15.14 o
   8   5   0         20.65        239.97        76.32 o
   9   5   0        169.13         77.78        15.95 o
  10   5   0         16.13         54.70        15.28 o
  11   5   0          7.94         39.47        12.43 o
  12   5   0         37.85         33.70        11.75 o
  13   5   0          8.38          6.06         7.14 o
  14   5   0          1.43          6.43         7.32 o
 -12   6   0          0.30         14.10         9.10 o
 -11   6   0          1.54         10.92         8.81 o
 -10   6   0         16.75        109.54        17.36 o
  -9   6   0         27.62         45.36        11.48 o
  -8   6   0          4.50         84.51        17.84 o
  -7   6   0          0.61         21.90         8.15 o
  -6   6   0          0.44         77.29        19.85 o
  -5   6   0         10.31         38.27        12.87 o
  -4   6   0        528.27        572.64        55.56 o
  -3   6   0        186.00        144.36        18.43 o
  -2   6   0         16.15        147.38        89.41 o
  -1   6   0          1.36         32.97         7.01 o
   0   6   0        133.49        173.59        18.08 o
   1   6   0        433.04        206.14        25.18 o
   2   6   0        212.12        177.18        70.52 o
   3   6   0          0.01         26.13        13.03 o
   4   6   0       1246.07       1014.92       145.55 o
   5   6   0         13.30         33.51         6.07 o
   6   6   0       1750.14       1197.97       187.86 o
   7   6   0        180.44         62.65        23.22 o
   8   6   0         73.73        132.12        21.57 o
   9   6   0         58.33         33.93         9.23 o
  10   6   0         37.93         50.44        12.14 o
  11   6   0          3.72         42.90        13.74 o
  12   6   0          1.60         35.03        13.75 o
  13   6   0         27.69         20.71        12.03 o
  14   6   0          1.76          5.97        12.07 o
 -11   7   0          6.77         12.54        10.34 o
 -10   7   0         43.57         80.11        16.04 o
  -9   7   0          3.54          8.64         7.84 o
  -8   7   0         15.69        157.74        19.35 o
  -7   7   0         16.25         37.46         9.78 o
  -6   7   0          1.87         73.25        25.61 o
  -5   7   0         28.81         31.65         9.38 o
  -4   7   0        794.00       1100.33       180.06 o
  -3   7   0        109.47         75.12        11.23 o
  -2   7   0        228.25        178.19        84.31 o
  -1   7   0         34.51         76.92        10.62 o
   0   7   0        918.47        660.67       111.10 o
   1   7   0         19.23         33.36         6.24 o
   2   7   0         44.62         92.92        52.66 o
   3   7   0         29.06         29.97        14.57 o
   4   7   0        375.35        201.20        55.48 o
   5   7   0         13.37         27.83         5.48 o
   6   7   0       1200.86        654.49        73.62 o
   7   7   0        164.36        103.35        17.62 o
   8   7   0          5.88        181.14        24.80 o
   9   7   0          0.09         42.40        11.70 o
  10   7   0          3.79         61.71        14.42 o
  11   7   0          0.02         23.13        13.82 o
  12   7   0          3.78         16.49        10.75 o
  13   7   0         32.31         23.04        13.48 o
  14   7   0          2.57         14.75        15.20 o
 -10   8   0         36.84         63.40        22.05 o
  -9   8   0          0.72          7.66         8.16 o
  -8   8   0         27.16         69.95        13.04 o
  -7   8   0          1.65         18.38         9.04 o
  -6   8   0         74.56        177.33        38.23 o
  -5   8   0         12.71         29.09         8.15 o
  -4   8   0        133.05        223.17        32.93 o
  -3   8   0         29.52         25.41         6.91 o
  -2   8   0         29.70         49.38        19.90 o
  -1   8   0        133.15        132.57        15.69 o
   0   8   0        782.15       1076.79       112.30 o
   1   8   0         10.85         21.46         5.54 o
   2   8   0        499.53        256.60        30.34 o
   3   8   0        104.89         80.01        19.33 o
   4   8   0         36.55         77.00        41.62 o
   5   8   0         25.85         36.12         8.27 o
   6   8   0          2.60        128.56       115.96 o
   7   8   0        143.36         63.94        10.66 o
   8   8   0        553.41        270.57        31.96 o
   9   8   0         93.01         71.24        12.97 o
  10   8   0          0.09         59.65        13.84 o
  11   8   0          0.85         24.19        12.17 o
  12   8   0          2.47         19.67        11.88 o
  13   8   0         46.88         30.93        15.02 o
  -9   9   0          2.90         -0.17         9.03 o
  -8   9   0          2.53         40.50        10.23 o
  -7   9   0          0.08          3.84         8.36 o
  -6   9   0        142.41        260.77        29.30 o
  -5   9   0          8.77         20.41         8.25 o
  -4   9   0          7.95         41.59         9.12 o
  -3   9   0          2.62          0.88         5.85 o
  -2   9   0         89.05        129.24        16.00 o
  -1   9   0        109.21         71.81        11.36 o
   0   9   0          1.22        197.87        42.60 o
   1   9   0          0.16         20.48         7.00 o
   2   9   0       1248.43        669.48       189.59 o
   3   9   0         85.45         41.24         9.75 o
   4   9   0         11.17         38.78        27.76 o
   5   9   0         78.87         36.36         5.75 o
   6   9   0         54.69        119.87        19.00 o
   7   9   0         62.09         35.20         7.66 o
   8   9   0        289.14        340.20        45.24 o
   9   9   0         91.83         71.26        12.87 o
  10   9   0          5.77         57.26        12.59 o
  11   9   0          8.87         20.56        11.71 o
  12   9   0          1.72         15.23        14.22 o
  13   9   0         43.44         25.03        18.13 o
  -9  10   0          9.31         10.08         9.75 o
  -8  10   0          0.00         22.18         9.20 o
  -7  10   0          1.17         14.78         8.55 o
  -6  10   0         22.33         59.59        12.15 o
  -5  10   0         48.38         64.62        13.77 o
  -4  10   0         11.97         67.34        11.58 o
  -3  10   0         29.62         38.99         9.49 o
  -2  10   0          1.08         44.92        18.82 o
  -1  10   0         57.76         46.81         9.04 o
   0  10   0         53.59         45.73        10.65 o
   1  10   0          8.90         19.91         7.41 o
   2  10   0         61.17        112.26        91.33 o
   3  10   0          7.47         22.24         7.60 o
   4  10   0          5.04         25.86        19.88 o
   5  10   0        268.03         69.21         9.46 o
   6  10   0         10.55         56.92        10.61 o
   7  10   0          6.67         20.99         7.36 o
   8  10   0          0.30         68.94        20.97 o
   9  10   0         16.21         28.79         9.65 o
  10  10   0         61.43         65.24        14.20 o
  11  10   0          9.19         17.52        12.00 o
  12  10   0          0.01         14.98        13.29 o
  -8  11   0          1.56         26.94        11.25 o
  -7  11   0          2.76          4.86         9.46 o
  -6  11   0         35.44         43.84        10.85 o
  -5  11   0         26.14         36.18        11.64 o
  -4  11   0        106.82        111.97        20.56 o
  -3  11   0         35.12         38.89        10.51 o
  -2  11   0          0.04         35.42        11.16 o
  -1  11   0         32.34         31.60         8.42 o
   0  11   0         95.76         65.60        10.47 o
   1  11   0         25.15         32.35         8.45 o
   2  11   0          7.38         59.82        42.64 o
   3  11   0         12.44         12.99         6.80 o
   4  11   0        213.14        128.76        18.05 o
   5  11   0        210.04         91.98        12.54 o
   6  11   0          6.34         13.03         9.17 o
   7  11   0          2.58         15.10         7.79 o
   8  11   0          2.40         31.62         8.98 o
   9  11   0          1.14         10.46         9.10 o
  10  11   0         29.75        121.59        25.58 o
  11  11   0         18.90         28.16        13.17 o
  12  11   0          0.28          8.13        16.89 o
  -6  12   0         23.25         31.54        11.47 o
  -5  12   0          7.43          7.09         8.98 o
  -4  12   0          1.82         16.46        10.55 o
  -3  12   0         13.20         16.17        10.78 o
  -2  12   0         15.04         35.64         9.08 o
  -1  12   0          8.91          2.77         7.44 o
   0  12   0         10.03         22.00         7.51 o
   1  12   0         16.08         10.10         7.15 o
   2  12   0          1.97         18.53         7.89 o
   3  12   0         13.74         17.60         7.30 o
   4  12   0          0.02         45.82        23.01 o
   5  12   0         64.35         10.74         6.98 o
   6  12   0          1.09         11.73         4.94 o
   7  12   0          5.07          2.98         9.14 o
   8  12   0          0.38          6.69         8.53 o
   9  12   0          0.53          1.10         9.48 o
  10  12   0         14.06         28.95        12.09 o
  11  12   0         31.16         27.95        14.09 o
  -5  13   0          1.28          8.40        10.77 o
  -4  13   0         17.46          9.24         9.47 o
  -3  13   0         14.39         13.51         8.43 o
  -2  13   0         26.32         77.70        14.28 o
  -1  13   0          0.47          2.80         8.04 o
   0  13   0          4.45         19.15         9.20 o
   1  13   0          6.66          5.76         8.09 o
   2  13   0         17.39         15.70         8.14 o
   3  13   0         20.28         20.58         8.54 o
   4  13   0         29.53         33.95        10.97 o
   5  13   0         27.97          6.36         7.69 o
   6  13   0         21.72         22.71         9.63 o
   7  13   0          2.66          3.92         4.61 o
   8  13   0          0.03         12.94         9.18 o
   9  13   0          4.30          9.73        10.69 o
  10  13   0          3.53         11.97        11.91 o
  -3  14   0          7.89          2.95         8.69 o
  -2  14   0          0.31         24.34         9.71 o
  -1  14   0          8.50         14.37         9.38 o
   0  14   0          0.50         12.32         8.64 o
   1  14   0          0.87         -1.18         7.31 o
   2  14   0          7.39         14.93         7.59 o
   3  14   0         27.92         13.97         7.90 o
   4  14   0          5.53          6.62         7.24 o
   5  14   0          1.40          5.35         6.63 o
   6  14   0         11.79         30.58         7.93 o
   7  14   0          8.08          6.49         5.68 o
   8  14   0          2.26          1.24         8.77 o
   9  14   0         17.35          3.42        10.24 o
  -1  15   0         13.62         13.31        10.27 o
   0  15   0         11.61         19.04         9.65 o
   1  15   0          1.81          1.05         7.94 o
   2  15   0          5.17         -0.43         7.71 o
   3  15   0         37.70         25.70         9.74 o
   4  15   0          2.30         -0.66         8.11 o
   5  15   0          1.44          2.43         7.09 o
   6  15   0          0.00         16.66         7.36 o
   7  15   0          0.68          7.40         6.75 o
  -6 -15   1         22.83          9.21         7.13 o
  -5 -15   1          6.19         10.48         7.15 o
  -4 -15   1          0.26          1.22         7.26 o
  -3 -15   1          0.00          3.43         7.70 o
  -2 -15   1          1.14          4.63         7.89 o
  -1 -15   1         11.53          1.59         7.94 o
   0 -15   1         14.17         10.83         9.54 o
   1 -15   1         20.40         29.39        11.16 o
  -9 -14   1          0.20         -7.56        22.51 o
  -8 -14   1         15.29          2.16         5.91 o
  -7 -14   1          0.85          2.81         6.21 o
  -6 -14   1         37.29         10.65         6.71 o
  -5 -14   1          0.00          7.29         6.47 o
  -4 -14   1          0.06          8.42         7.05 o
  -3 -14   1          0.26          7.02         7.32 o
  -2 -14   1          0.72          9.44         7.41 o
  -1 -14   1          7.40          6.24         7.63 o
   0 -14   1         47.70         24.84        10.00 o
   1 -14   1          2.71         12.65         9.31 o
   2 -14   1          0.00          3.43         8.41 o
   3 -14   1          9.69         12.21         9.13 o
 -10 -13   1          0.08         11.05        14.97 o
  -9 -13   1          0.03        -16.37        16.37 o
  -8 -13   1         29.05         22.12        16.54 o
  -7 -13   1         11.09         11.85         4.50 o
  -6 -13   1          8.44         -2.24         5.19 o
  -5 -13   1         14.68          2.00         7.42 o
  -4 -13   1          6.88          4.76         6.59 o
  -3 -13   1          0.62          9.41         7.46 o
  -2 -13   1          6.83          1.14         7.41 o
  -1 -13   1          8.24         14.45         8.80 o
   0 -13   1         54.74         39.90        12.00 o
   1 -13   1         16.86         17.57         9.16 o
   2 -13   1          2.11          5.82         8.35 o
   3 -13   1         34.16         23.35         9.33 o
   4 -13   1          9.93          5.27         8.94 o
   5 -13   1          1.26          5.41        10.90 o
 -11 -12   1          0.54         17.14        14.34 o
 -10 -12   1          3.72         14.20        12.00 o
  -9 -12   1          0.06          9.30        10.98 o
  -8 -12   1         21.88         11.63        12.50 o
  -7 -12   1          3.23         13.44         5.05 o
  -6 -12   1          5.81          6.71         4.44 o
  -5 -12   1          3.93         14.48         6.87 o
  -4 -12   1         15.64         13.35         6.30 o
  -3 -12   1          0.19          2.54         6.57 o
  -2 -12   1         22.17          5.13         6.72 o
  -1 -12   1          1.75         14.26         7.21 o
   0 -12   1         72.40         45.02        10.83 o
   1 -12   1         17.10         13.08         8.40 o
   2 -12   1          5.08          8.18         8.28 o
   3 -12   1          6.51         39.01        13.45 o
   4 -12   1          0.88          4.76         9.49 o
   5 -12   1          5.21         17.44         9.51 o
   6 -12   1         15.78         32.11        11.28 o
 -12 -11   1          0.33          9.15        15.29 o
 -11 -11   1          8.17         15.90        13.20 o
 -10 -11   1         15.45         14.62        12.22 o
  -9 -11   1          4.50         -2.00        10.04 o
  -8 -11   1         40.37          6.47        10.03 o
  -7 -11   1          0.57         12.46        12.32 o
  -6 -11   1          3.69         13.08         5.35 o
  -5 -11   1          7.30         29.00         6.46 o
  -4 -11   1         44.67         28.93         7.09 o
  -3 -11   1         61.05         26.50         7.68 o
  -2 -11   1         51.68         23.43         7.78 o
  -1 -11   1          6.02         10.44         6.27 o
   0 -11   1         41.59         55.69        11.08 o
   1 -11   1         63.37         48.78        10.43 o
   2 -11   1         33.70         30.30        12.39 o
   3 -11   1         20.41         27.81         8.43 o
   4 -11   1          5.63         13.71         8.21 o
   5 -11   1         16.85         23.78         8.53 o
   6 -11   1         15.87         30.04        10.07 o
   7 -11   1          3.02          5.37         8.99 o
   8 -11   1          1.23         -0.63         8.59 o
 -12 -10   1          0.03         29.59        13.71 o
 -11 -10   1          1.23          9.06        11.87 o
 -10 -10   1          3.92          9.93        11.22 o
  -9 -10   1         11.70         24.35        10.73 o
  -8 -10   1         84.80         39.79        11.22 o
  -7 -10   1         29.90         28.27        11.19 o
  -6 -10   1         64.84         60.71        24.04 o
  -5 -10   1         72.57         64.84        10.54 o
  -4 -10   1          9.31         12.10         6.93 o
  -3 -10   1         54.91         47.07         8.44 o
  -2 -10   1        208.71         95.51        24.37 o
  -1 -10   1          7.65         24.50         7.93 o
   0 -10   1          0.00          8.33         7.72 o
   1 -10   1        105.50         43.65         9.64 o
   2 -10   1         56.95         47.20        10.52 o
   3 -10   1          0.92         29.84         8.98 o
   4 -10   1         23.83         42.48        10.57 o
   5 -10   1          4.97         36.33         8.89 o
   6 -10   1          3.19          6.52         8.44 o
   7 -10   1         16.10         75.10        13.96 o
   8 -10   1         14.53         24.89        10.16 o
   9 -10   1          3.23          5.80         9.58 o
 -13  -9   1          0.02         17.78        17.29 o
 -12  -9   1          0.13         31.71        14.23 o
 -11  -9   1         19.19         23.87        12.14 o
 -10  -9   1        113.17         38.90        11.93 o
  -9  -9   1         90.87         70.66        13.83 o
  -8  -9   1        259.63        136.74        18.46 o
  -7  -9   1         26.58         26.98        17.45 o
  -6  -9   1         30.88         36.05        12.46 o
  -5  -9   1        118.39         80.72        32.26 o
  -4  -9   1          9.72         11.96         4.02 o
  -3  -9   1          1.66         16.10         4.95 o
  -2  -9   1        169.96        109.05        16.46 o
  -1  -9   1        219.08        114.21        17.47 o
   0  -9   1         95.62         63.88        16.64 o
   1  -9   1        202.28        117.49        17.24 o
   2  -9   1         41.97         28.06         7.40 o
   3  -9   1          0.46         33.26        11.17 o
   4  -9   1         23.29         36.80         8.62 o
   5  -9   1         38.09         62.51        12.23 o
   6  -9   1          2.12         15.17         7.57 o
   7  -9   1         85.04        154.66        20.83 o
   8  -9   1         27.42         74.76        15.33 o
   9  -9   1          8.36         19.67         9.60 o
 -13  -8   1          1.20         33.88        14.72 o
 -12  -8   1          0.43          4.22        10.95 o
 -11  -8   1          1.93         14.11        10.17 o
 -10  -8   1        136.71         66.89        18.05 o
  -9  -8   1          3.47         19.38         8.75 o
  -8  -8   1          1.00         42.15        10.19 o
  -7  -8   1         48.50         79.21        22.02 o
  -6  -8   1          9.89         13.33         8.19 o
  -5  -8   1         42.03          4.93         8.81 o
  -4  -8   1         87.81         80.21        11.07 o
  -3  -8   1         32.88         23.88         4.84 o
  -2  -8   1         93.59         81.09        10.50 o
  -1  -8   1         31.02         30.82         6.57 o
   0  -8   1        204.63        130.81        17.88 o
   1  -8   1        261.10        172.12        22.55 o
   2  -8   1         34.83         40.22        10.89 o
   3  -8   1          4.12         14.05         6.50 o
   4  -8   1         48.61         62.48        11.35 o
   5  -8   1         16.50         51.97        10.39 o
   6  -8   1          7.44          8.79         7.47 o
   7  -8   1         65.43         59.56        11.62 o
   8  -8   1         28.06         68.31        12.94 o
   9  -8   1         14.21         63.10        12.55 o
  10  -8   1          0.00          5.81         8.46 o
 -14  -7   1          9.52          7.22        16.08 o
 -13  -7   1          0.01         18.97        13.79 o
 -12  -7   1          0.16         12.59        10.33 o
 -11  -7   1          9.80         31.67        14.09 o
 -10  -7   1        147.84         79.82        20.06 o
  -9  -7   1         91.36         65.89        12.98 o
  -8  -7   1          4.06          7.95         7.61 o
  -7  -7   1         34.03         44.14        11.46 o
  -6  -7   1          3.43         96.26        14.05 o
  -5  -7   1          0.36         27.21        10.81 o
  -4  -7   1        188.62         91.62        32.52 o
  -3  -7   1          0.34         22.70         8.70 o
  -2  -7   1        106.56         88.31        14.79 o
  -1  -7   1         52.07         91.09        10.86 o
   0  -7   1        155.89         77.76        12.60 o
   1  -7   1        931.66        545.04        56.17 o
   2  -7   1          3.35         13.90         4.26 o
   3  -7   1          2.52         25.25         5.80 o
   4  -7   1         59.94        113.45        14.88 o
   5  -7   1         85.25        164.72        20.56 o
   6  -7   1         31.74         43.68        10.55 o
   7  -7   1        252.92        358.46        46.98 o
   8  -7   1         10.26         27.66         8.21 o
   9  -7   1         16.74         38.75         9.58 o
  10  -7   1          0.00         11.48         8.94 o
  11  -7   1          7.33         18.81         9.55 o
 -14  -6   1          2.33         19.77        13.93 o
 -13  -6   1          0.38         14.57        11.86 o
 -12  -6   1         12.89         19.79        11.23 o
 -11  -6   1         13.08         40.03        11.74 o
 -10  -6   1         70.65         45.26        11.64 o
  -9  -6   1         21.48         36.37         8.97 o
  -8  -6   1          6.02         26.13         8.28 o
  -7  -6   1        226.57        146.68        24.58 o
  -6  -6   1         69.75        103.59        13.97 o
  -5  -6   1         67.90         80.37        32.01 o
  -4  -6   1        392.29        248.25        37.97 o
  -3  -6   1         55.98         93.29        14.75 o
  -2  -6   1         97.66        115.85        31.01 o
  -1  -6   1        493.85        343.83        51.67 o
   0  -6   1         61.76         35.12         9.77 o
   1  -6   1          0.08         33.89         6.33 o
   2  -6   1        136.26        170.60        20.31 o
   3  -6   1         10.15         27.48        11.54 o
   4  -6   1         33.67         79.63        11.09 o
   5  -6   1         15.47         89.58        12.84 o
   6  -6   1         40.49         36.75         8.59 o
   7  -6   1         56.27        146.15        17.28 o
   8  -6   1          0.01          4.72         6.93 o
   9  -6   1          3.56         32.10         9.96 o
  10  -6   1          1.00         23.31         8.97 o
  11  -6   1          0.06         14.39         8.46 o
  12  -6   1          1.58          3.81         8.49 o
 -14  -5   1          1.35          9.65         7.56 o
 -13  -5   1          0.33         14.16        11.00 o
 -12  -5   1          5.33         12.45         8.63 o
 -11  -5   1          3.84         44.51        17.48 o
 -10  -5   1         35.78         36.31        11.73 o
  -9  -5   1         10.15         47.92         9.83 o
  -8  -5   1         11.72         51.89        16.27 o
  -7  -5   1        356.40        187.89        29.01 o
  -6  -5   1         39.13         41.65         8.84 o
  -5  -5   1        360.55        676.68       141.90 o
  -4  -5   1        918.45       1117.17       121.48 o
  -3  -5   1          6.91         32.22        21.83 o
  -2  -5   1          4.15         14.55         3.83 o
  -1  -5   1        652.78        937.44       103.56 o
   0  -5   1         14.15         11.90         3.51 o
   1  -5   1         43.02         60.53         7.91 o
   2  -5   1        240.07        189.89        36.87 o
   3  -5   1        103.41        163.90        19.19 o
   4  -5   1          1.06         39.09         7.67 o
   5  -5   1         53.32        185.53        36.16 o
   6  -5   1         36.08         36.05         7.60 o
   7  -5   1         22.29         96.27        56.16 o
   8  -5   1          7.85         23.24         9.92 o
   9  -5   1          0.03         27.20         8.57 o
  10  -5   1          3.30         28.22         9.28 o
  11  -5   1          2.69         15.80         8.17 o
  12  -5   1          1.28          2.60         7.83 o
 -14  -4   1          4.02          7.92         7.00 o
 -13  -4   1          2.26         10.49         6.22 o
 -12  -4   1         44.22         43.88        15.06 o
 -11  -4   1          2.32         55.58        15.25 o
 -10  -4   1         18.59         38.91         9.32 o
  -9  -4   1         57.78        105.10        20.00 o
  -8  -4   1         10.33         58.41        22.09 o
  -7  -4   1         98.29         81.80        11.60 o
  -6  -4   1        181.82        137.35        15.14 o
  -5  -4   1         12.34        149.99        27.00 o
  -4  -4   1        199.64        302.90        38.24 o
  -3  -4   1       1688.09       2031.84       280.22 o
  -2  -4   1        118.68        117.48        23.39 o
  -1  -4   1        761.59        637.86        90.31 o
   0  -4   1          0.96         48.24         7.71 o
   1  -4   1         10.05         16.82         5.92 o
   2  -4   1         54.92         50.81         8.58 o
   3  -4   1         36.85         93.68        14.20 o
   4  -4   1         11.42         11.11         3.72 o
   5  -4   1        232.33        897.41        80.32 o
   6  -4   1          5.40         11.92         6.72 o
   7  -4   1         31.58         74.23        11.39 o
   8  -4   1         25.48         57.72        15.90 o
   9  -4   1         39.25         78.27        16.22 o
  10  -4   1          0.72         13.30         6.76 o
  11  -4   1          0.69         44.67        22.69 o
  12  -4   1          4.10         12.14         7.35 o
  13  -4   1         28.46         82.07        14.65 o
 -14  -3   1         10.98          5.93         7.68 o
 -13  -3   1          4.11         11.72         9.05 o
 -12  -3   1         39.57         55.23        14.06 o
 -11  -3   1          0.99         44.93        12.37 o
 -10  -3   1         14.29         26.79         7.74 o
  -9  -3   1         97.37        182.94        21.15 o
  -8  -3   1          1.44         56.69        33.50 o
  -7  -3   1          1.71         50.29        64.36 o
  -6  -3   1        318.61        193.56        32.61 o
  -5  -3   1         32.72        143.18        22.79 o
  -4  -3   1         42.67        157.80        23.55 o
  -3  -3   1        483.71        975.81       104.04 o
  -2  -3   1         79.31         52.33        16.81 o
  -1  -3   1       2271.65       4591.88       906.60 o
   0  -3   1          5.18         15.63         3.76 o
   1  -3   1        530.66       1416.19       132.39 o
   2  -3   1         38.29         36.11         8.67 o
   3  -3   1        931.52       2327.43       234.30 o
   4  -3   1         47.37         54.29         8.36 o
   5  -3   1       1172.23       3081.21       271.40 o
   6  -3   1          0.42         18.28         5.36 o
   7  -3   1          5.77         45.43        12.45 o
   8  -3   1         33.09         77.79        12.43 o
   9  -3   1         26.87         62.33        10.59 o
  10  -3   1          2.17         16.39         6.48 o
  11  -3   1         40.29        118.54        19.51 o
  12  -3   1          6.92          8.77         6.15 o
  13  -3   1          8.34         22.83         7.63 o
 -14  -2   1         16.51         22.13         8.84 o
 -13  -2   1         18.21         38.87         9.07 o
 -12  -2   1         57.36         71.53        13.96 o
 -11  -2   1          4.98         28.17         6.96 o
 -10  -2   1          0.79         20.18         6.93 o
  -9  -2   1        161.92        233.62        28.22 o
  -8  -2   1          3.44         77.27        26.12 o
  -7  -2   1         28.31        135.95        72.72 o
  -6  -2   1        289.48        207.04        90.61 o
  -5  -2   1         24.23         90.61        45.83 o
  -4  -2   1         30.78         39.30         6.27 o
  -3  -2   1       1846.04       4753.12       426.69 o
  -2  -2   1         28.64        127.65        16.73 o
  -1  -2   1       5177.95       2331.84       727.40 o
   0  -2   1         40.42        201.90        50.93 o
   1  -2   1        513.45       1405.17       126.42 o
   2  -2   1        211.37        129.53        42.44 o
   3  -2   1        748.97       2058.15       185.46 o
   4  -2   1         15.35         55.06        11.10 o
   5  -2   1       1319.77       3117.97       268.43 o
   6  -2   1         10.36         25.16         5.48 o
   7  -2   1        145.61        363.76        53.94 o
   8  -2   1          0.88         24.50         6.98 o
   9  -2   1          0.18         21.31         7.74 o
  10  -2   1          2.06         18.69         6.54 o
  11  -2   1         56.24        123.09        17.49 o
  12  -2   1          0.12         22.14         7.66 o
  13  -2   1          0.37          8.43         5.64 o
 -14  -1   1          6.37         13.09         9.87 o
 -13  -1   1         10.85         32.06         8.31 o
 -12  -1   1         28.38         49.64        13.42 o
 -11  -1   1         16.81         30.62         8.91 o
 -10  -1   1          3.80         23.91         6.85 o
  -9  -1   1        127.53        221.58        26.53 o
  -8  -1   1         13.91         32.49         8.60 o
  -7  -1   1        125.07        269.19        79.22 o
  -6  -1   1        459.77        321.30        68.55 o
  -5  -1   1         88.07        249.82        68.67 o
  -4  -1   1          0.15         22.48         6.65 o
  -3  -1   1       1317.97       1977.49       179.19 o
  -2  -1   1         27.05         47.15         6.50 o
  -1  -1   1         10.17        334.50       147.89 o
   0  -1   1        621.30        123.79        52.61 o
   1  -1   1        381.51        686.78       251.29 o
   2  -1   1         30.18         33.05         6.01 o
   3  -1   1       1186.00       3106.56       351.77 o
   4  -1   1          6.11         73.17        25.25 o
   5  -1   1       2723.23       3488.56       359.41 o
   6  -1   1        122.07        267.82        39.50 o
   7  -1   1        338.04        519.87        50.12 o
   8  -1   1         23.11         59.42        10.16 o
   9  -1   1         20.49         44.19         9.50 o
  10  -1   1          0.89         15.91         6.85 o
  11  -1   1         92.20        210.48        25.24 o
  12  -1   1          3.95          7.14         6.47 o
  13  -1   1          0.02         12.28         9.28 o
  14  -1   1         24.00         27.98        10.62 o
 -14   0   1         17.03         19.83         9.41 o
 -13   0   1          0.17         17.68         9.20 o
 -12   0   1         19.24         19.11        10.14 o
 -11   0   1         70.26         75.69        13.42 o
 -10   0   1          0.18         15.14         8.38 o
  -9   0   1         76.80        132.94        17.08 o
  -8   0   1         18.03         35.39        11.97 o
  -7   0   1         46.36        178.57       266.26 o
  -6   0   1        289.47        309.85        40.74 o
  -5   0   1        461.61       1174.54       111.80 o
  -4   0   1         54.90        106.55        11.32 o
  -3   0   1       1704.42       3520.02       291.28 o
  -2   0   1        226.56        128.64        20.96 o
  -1   0   1        341.34        250.60        28.18 o
   1   0   1        322.76        705.53        66.87 o
   2   0   1        129.19        128.38        14.73 o
   3   0   1       1952.25       3842.87       363.15 o
   4   0   1         50.54         69.33         9.41 o
   5   0   1        874.09       1046.06        93.04 o
   6   0   1        128.62        304.01        27.95 o
   7   0   1        121.50        169.40        19.63 o
   8   0   1         43.00        157.32        44.58 o
   9   0   1         20.00         56.06         9.90 o
  10   0   1          2.87         11.20         8.20 o
  11   0   1         92.68        170.69        21.76 o
  12   0   1         11.39         36.32        10.54 o
  13   0   1         16.25         38.73        10.98 o
  14   0   1          5.58         16.15         8.81 o
 -13   1   1          1.10          9.33         8.83 o
 -12   1   1          3.19          9.65         9.34 o
 -11   1   1        117.65        171.18        22.32 o
 -10   1   1          1.83         22.52         9.29 o
  -9   1   1          0.00         38.35         8.65 o
  -8   1   1         47.73         64.93        35.17 o
  -7   1   1         56.87        234.51        63.82 o
  -6   1   1          0.33         53.12        18.81 o
  -5   1   1        764.84        999.55        87.78 o
  -4   1   1          5.21        127.24        22.10 o
  -3   1   1       1846.44       4042.22       321.98 o
  -2   1   1          2.74         66.47         9.18 o
  -1   1   1        744.86        907.28       149.46 o
   0   1   1        547.29        104.85       186.13 o
   1   1   1        256.52        237.92        85.21 o
   2   1   1         53.49         94.44        11.18 o
   3   1   1       1363.32       1013.66        98.30 o
   4   1   1          7.52         31.38        16.20 o
   5   1   1          7.94         54.92         7.03 o
   6   1   1         85.08        189.14        17.22 o
   7   1   1        179.09        219.08        21.16 o
   8   1   1         86.53        110.00        18.57 o
   9   1   1         44.28         84.62        13.30 o
  10   1   1          0.32          8.37         5.93 o
  11   1   1         47.77         83.27        13.32 o
  12   1   1         30.54         55.15        10.49 o
  13   1   1         15.49         20.48         6.73 o
  14   1   1         14.42         20.33         7.55 o
 -13   2   1          3.27          4.74         7.56 o
 -12   2   1          8.28          9.98         6.87 o
 -11   2   1        100.94        163.92        19.87 o
 -10   2   1          2.56          6.33         6.53 o
  -9   2   1          7.59         18.44         6.79 o
  -8   2   1         30.32         44.57         8.39 o
  -7   2   1          2.93         90.12        27.32 o
  -6   2   1          7.47         29.70         7.45 o
  -5   2   1       1477.10       2915.64       232.45 o
  -4   2   1        112.66        154.23        14.80 o
  -3   2   1       1019.53       2008.77       158.36 o
  -2   2   1        194.90        422.64        57.98 o
  -1   2   1        791.48       1352.57       122.38 o
   0   2   1         45.88        114.17        34.33 o
   1   2   1       3460.43        852.33       161.75 o
   2   2   1         29.44        611.52        61.35 o
   3   2   1       1663.94       2369.91       284.16 o
   4   2   1        112.51         52.47        18.24 o
   5   2   1         93.21         81.99         9.64 o
   6   2   1        135.02        161.94        19.82 o
   7   2   1         50.39         76.27         9.08 o
   8   2   1         10.18         22.55         6.34 o
   9   2   1         99.14        117.96        16.36 o
  10   2   1          3.27          8.58         5.72 o
  11   2   1         11.28         29.99         7.56 o
  12   2   1         28.83         54.09        11.65 o
  13   2   1          2.38         10.17         6.28 o
  14   2   1         10.98         25.54         9.65 o
 -13   3   1          3.11          4.21         8.23 o
 -12   3   1          1.30         15.82         8.14 o
 -11   3   1         12.34         50.96        11.49 o
 -10   3   1          4.02          9.46         6.89 o
  -9   3   1         10.25         48.89         8.95 o
  -8   3   1          6.86         11.75         6.87 o
  -7   3   1          3.54         35.76         6.86 o
  -6   3   1          0.01         16.68         5.99 o
  -5   3   1        419.96       1428.19       128.46 o
  -4   3   1         39.37         48.22         7.74 o
  -3   3   1        382.63       1098.14       105.62 o
  -2   3   1         66.16        120.45        20.57 o
  -1   3   1         31.25        476.89       108.61 o
   0   3   1          9.15         17.84         6.37 o
   1   3   1       1677.08       5271.04       662.22 o
   2   3   1        172.61        124.69        32.53 o
   3   3   1       1792.60       2611.48       377.71 o
   4   3   1         53.24         51.16        18.55 o
   5   3   1          0.13         30.65         9.91 o
   6   3   1        438.43        286.54        43.34 o
   7   3   1         11.32         22.83         8.91 o
   8   3   1         19.11         21.38         6.61 o
   9   3   1        198.74        165.30        17.79 o
  10   3   1          0.10         15.40         6.44 o
  11   3   1          2.51         11.10         6.07 o
  12   3   1         59.67         88.71        14.80 o
  13   3   1          0.52          7.21         9.25 o
  14   3   1          6.93          9.53         6.31 o
 -12   4   1          3.33         11.62         7.72 o
 -11   4   1         30.02         51.41        11.68 o
 -10   4   1          4.28         31.86         9.46 o
  -9   4   1         16.91         53.51         9.84 o
  -8   4   1         25.97         44.94        13.54 o
  -7   4   1         64.07         80.53        12.73 o
  -6   4   1         24.65         45.30         8.70 o
  -5   4   1        463.52       1041.55        87.35 o
  -4   4   1          6.41         15.11         4.99 o
  -3   4   1        357.25       1174.76       134.78 o
  -2   4   1         10.04         24.28        10.55 o
  -1   4   1          1.17        209.35        64.95 o
   0   4   1          0.00         19.49         6.09 o
   1   4   1       1189.41       1764.27       142.20 o
   2   4   1         58.43         31.65        14.86 o
   3   4   1        196.74        231.06        24.47 o
   4   4   1        290.77        291.85        44.31 o
   5   4   1         24.02         37.40         6.64 o
   6   4   1        470.53        213.23        32.50 o
   7   4   1         20.42         11.30         5.62 o
   8   4   1         22.57         21.81         9.49 o
   9   4   1        138.28        110.87        21.37 o
  10   4   1          0.51         14.76         7.07 o
  11   4   1          6.10         15.07         7.53 o
  12   4   1         51.03         58.43        10.98 o
  13   4   1          0.83          2.94         5.75 o
  14   4   1          1.19          6.50         6.29 o
 -12   5   1          3.53          2.36         8.34 o
 -11   5   1          0.01         14.71         8.52 o
 -10   5   1          0.32         19.25         9.39 o
  -9   5   1         37.23         83.76        14.70 o
  -8   5   1          8.76         23.09         9.68 o
  -7   5   1         43.88        197.84        31.63 o
  -6   5   1         14.51         18.90         6.42 o
  -5   5   1         64.54        161.62        20.02 o
  -4   5   1          1.70         22.60         8.51 o
  -3   5   1         22.43         99.46        45.26 o
  -2   5   1        151.79        234.17        26.78 o
  -1   5   1         43.71        178.21        77.74 o
   0   5   1         22.84         44.46         5.51 o
   1   5   1       1230.22       1568.64       124.40 o
   2   5   1          6.42         11.30         2.88 o
   3   5   1        127.93        147.76        20.95 o
   4   5   1        616.52        268.18        31.72 o
   5   5   1         57.75         56.36        10.51 o
   6   5   1          3.42         16.18         6.26 o
   7   5   1         46.40         27.79         7.74 o
   8   5   1         44.02         44.28        10.54 o
   9   5   1        147.81         80.48        13.16 o
  10   5   1        102.58         72.88        16.84 o
  11   5   1         24.25         25.30        10.13 o
  12   5   1         32.95         21.55        10.61 o
  13   5   1          1.20          7.74         7.14 o
  14   5   1          0.33          4.65         5.57 o
 -12   6   1          0.40         10.98         9.18 o
 -11   6   1         16.09         42.18        10.98 o
 -10   6   1          2.25         14.40         8.71 o
  -9   6   1         25.21         52.36        12.65 o
  -8   6   1          4.88         21.72         8.73 o
  -7   6   1         90.50        228.92        25.27 o
  -6   6   1         15.95         28.93         8.88 o
  -5   6   1          2.85         43.07         9.63 o
  -4   6   1         22.21         66.50        11.02 o
  -3   6   1          0.85         56.24        28.82 o
  -2   6   1        158.79        188.57        18.56 o
  -1   6   1        250.75        515.36        54.41 o
   0   6   1         26.87         27.92         5.46 o
   1   6   1         29.37         76.20        17.33 o
   2   6   1        113.06         87.23        14.44 o
   3   6   1         26.59         28.82        18.22 o
   4   6   1        854.61        525.69        52.84 o
   5   6   1         58.38         67.65         9.69 o
   6   6   1         13.98         47.68        16.79 o
   7   6   1         40.97         29.77         8.94 o
   8   6   1          0.24         23.04         7.70 o
   9   6   1          8.03         12.51         7.65 o
  10   6   1        104.19         49.31        11.51 o
  11   6   1         12.46         20.79         9.19 o
  12   6   1          0.16         15.09        11.09 o
  13   6   1          4.20         17.23        10.89 o
  14   6   1          3.84         10.84        12.12 o
 -11   7   1         15.73         29.75        10.64 o
 -10   7   1          0.33          2.69         9.74 o
  -9   7   1          1.20         11.53         8.66 o
  -8   7   1          3.11         12.96         8.39 o
  -7   7   1         43.52         69.92        12.80 o
  -6   7   1         44.25         28.11         9.94 o
  -5   7   1          0.29         28.02         7.50 o
  -4   7   1         71.54        125.87        16.27 o
  -3   7   1         17.79         34.85         8.03 o
  -2   7   1         10.60         22.46         5.81 o
  -1   7   1        176.01        151.01        16.17 o
   0   7   1         45.18         46.09         6.89 o
   1   7   1          8.16         38.48        19.91 o
   2   7   1        224.54        148.32        13.94 o
   3   7   1         95.44        113.63        31.14 o
   4   7   1        154.17        109.26        23.58 o
   5   7   1         39.00         29.60         9.61 o
   6   7   1        247.47        143.19        47.74 o
   7   7   1        389.87        175.53        51.36 o
   8   7   1         32.00         53.09        12.22 o
   9   7   1        152.26        126.19        20.35 o
  10   7   1         52.36         29.33        10.48 o
  11   7   1          0.86         36.66        27.23 o
  12   7   1          2.16         -2.37         9.38 o
  13   7   1          1.76         29.43        13.29 o
  14   7   1          2.09         13.70        15.38 o
 -10   8   1          0.03          3.46         9.05 o
  -9   8   1          2.75         23.46         9.58 o
  -8   8   1          9.90         35.04        10.67 o
  -7   8   1        168.56        268.68        30.69 o
  -6   8   1         34.65         30.07         9.68 o
  -5   8   1          6.29         21.03         7.95 o
  -4   8   1         30.10         48.92         9.75 o
  -3   8   1          3.14         21.84         6.54 o
  -2   8   1         51.19         44.08         8.66 o
  -1   8   1        555.97        306.36        30.35 o
   0   8   1        349.76        247.04        25.06 o
   1   8   1        330.73        236.56        23.62 o
   2   8   1        161.82        130.98        19.61 o
   3   8   1        158.98        115.01        27.68 o
   4   8   1        191.75        203.64        26.99 o
   5   8   1         19.98          8.41         5.67 o
   6   8   1         75.08         46.58         8.01 o
   7   8   1        167.31        135.91        22.00 o
   8   8   1        133.21         77.14        18.88 o
   9   8   1         25.88         27.63        10.01 o
  10   8   1        100.51         64.90        15.27 o
  11   8   1          0.94          5.47        10.23 o
  12   8   1          0.88         -0.44        10.45 o
  13   8   1          0.92         26.50        13.28 o
  -9   9   1          7.63         26.92        10.40 o
  -8   9   1         24.67         47.82        12.76 o
  -7   9   1         37.47         46.14        11.50 o
  -6   9   1          0.54         27.28         9.93 o
  -5   9   1         26.31         27.90         9.36 o
  -4   9   1         36.24         42.45        10.26 o
  -3   9   1          1.79         12.56         7.29 o
  -2   9   1         76.58         33.42         7.24 o
  -1   9   1        315.40        114.37        14.11 o
   0   9   1        245.52         98.94        19.44 o
   1   9   1         45.11         17.02        10.01 o
   2   9   1        126.96         88.07        16.79 o
   3   9   1          4.61         24.97         6.77 o
   4   9   1         55.65         50.26         6.54 o
   5   9   1         12.59         22.56         8.27 o
   6   9   1         20.03         10.70         4.12 o
   7   9   1          0.08         11.53         6.37 o
   8   9   1          1.13         52.85        10.26 o
   9   9   1        136.39        106.49        17.40 o
  10   9   1         90.82         76.41        14.10 o
  11   9   1          3.81         19.22        11.70 o
  12   9   1          0.09         -1.88        12.56 o
  13   9   1          2.49         -3.51        15.09 o
  -9  10   1         15.12         57.10        14.64 o
  -8  10   1         18.64         26.95        11.05 o
  -7  10   1         41.18         28.13        10.02 o
  -6  10   1          4.03          5.16         8.23 o
  -5  10   1         12.43         78.13        13.04 o
  -4  10   1         22.92         42.76        10.79 o
  -3  10   1          0.11         16.04         7.63 o
  -2  10   1         55.53         45.14         9.47 o
  -1  10   1        193.76         83.91        12.12 o
   0  10   1          8.34         13.35         8.06 o
   1  10   1         21.18         30.28         8.28 o
   2  10   1         54.57         38.28         7.95 o
   3  10   1        134.10         57.98         8.16 o
   4  10   1         19.98         21.12         5.89 o
   5  10   1         68.25         48.60         9.19 o
   6  10   1          1.17         26.03         7.78 o
   7  10   1         11.70         20.62         5.40 o
   8  10   1         81.57         34.42         8.42 o
   9  10   1         29.79         21.05         9.00 o
  10  10   1         75.50         42.89        12.55 o
  11  10   1          0.00          1.30        11.20 o
  12  10   1          2.62         14.20        12.70 o
  -8  11   1          3.19          6.44         9.22 o
  -7  11   1          6.29         25.52        10.00 o
  -6  11   1         16.85         35.95        11.17 o
  -5  11   1          0.47         12.71         8.41 o
  -4  11   1          1.31          4.75         7.77 o
  -3  11   1          3.53         38.42        10.23 o
  -2  11   1         20.36         12.69         9.71 o
  -1  11   1         57.39         64.68        11.29 o
   0  11   1         68.48         59.74        10.64 o
   1  11   1          2.11         18.86         6.59 o
   2  11   1         73.13         40.60         7.83 o
   3  11   1          3.41         27.32         6.79 o
   4  11   1         29.66         21.03         6.32 o
   5  11   1         43.58         36.68         6.51 o
   6  11   1          8.15         12.29         5.86 o
   7  11   1          7.84         17.08         8.14 o
   8  11   1         75.17         22.98         6.37 o
   9  11   1          0.69         -2.03         8.29 o
  10  11   1          0.05          8.43        10.41 o
  11  11   1          3.87         18.27        12.27 o
  12  11   1          3.41         11.34        13.75 o
  -6  12   1         27.72         31.70        11.58 o
  -5  12   1          4.72          5.70         8.65 o
  -4  12   1          3.68         11.11         9.83 o
  -3  12   1         52.38         51.82        13.83 o
  -2  12   1         11.65          7.17         7.30 o
  -1  12   1          8.79          9.21         7.38 o
   0  12   1         79.79         44.63        10.09 o
   1  12   1          9.70          1.21         6.74 o
   2  12   1         12.86          7.10         6.61 o
   3  12   1          0.06          5.89         6.42 o
   4  12   1         23.06         13.37         6.59 o
   5  12   1         16.75         18.12         6.76 o
   6  12   1          0.75          3.57         5.67 o
   7  12   1         13.82          9.89         7.16 o
   8  12   1         42.47         17.46         7.90 o
   9  12   1          0.03          5.17         7.04 o
  10  12   1          2.56          6.99        10.00 o
  11  12   1          0.89         19.91        12.62 o
  -5  13   1          5.14          6.33        11.69 o
  -4  13   1          2.79          6.24         8.99 o
  -3  13   1          0.09         27.10        11.05 o
  -2  13   1          2.20          5.68         7.79 o
  -1  13   1          0.14          4.98         7.97 o
   0  13   1         63.02         35.91        10.14 o
   1  13   1         13.28         14.03         8.28 o
   2  13   1          7.33         11.62         7.27 o
   3  13   1          0.10         11.10         7.21 o
   4  13   1          2.55          3.63         7.26 o
   5  13   1          0.49          6.19         7.01 o
   6  13   1         24.86         10.12         5.76 o
   7  13   1          2.87          6.28         6.26 o
   8  13   1         22.74         19.90         9.70 o
   9  13   1          0.01          8.58         5.75 o
  10  13   1          3.50         18.37         9.47 o
  -3  14   1          2.38          4.83         9.06 o
  -2  14   1          0.20          2.27         8.39 o
  -1  14   1         21.39         18.32         9.86 o
   0  14   1         35.04         15.35         8.79 o
   1  14   1          7.17          4.73         7.36 o
   2  14   1          0.01          7.64         7.16 o
   3  14   1          0.38          3.26         7.25 o
   4  14   1          1.94          3.66         6.94 o
   5  14   1          1.72          8.12         6.64 o
   6  14   1         24.10          8.74         6.42 o
   7  14   1         16.51         16.87         6.78 o
   8  14   1         15.35          7.67         6.98 o
   9  14   1          1.06         -2.22        10.74 o
  -1  15   1          1.51          3.37         9.24 o
   0  15   1         31.50         11.25         9.10 o
   1  15   1          0.92         -3.01         7.83 o
   2  15   1          3.29          2.89         7.69 o
   3  15   1          2.95          6.14         7.52 o
   4  15   1          0.82          8.73         8.39 o
   5  15   1          1.01          2.58         7.30 o
   6  15   1         43.64         15.19         7.49 o
   7  15   1          3.78          3.72         6.53 o
  -6 -15   2         10.78         12.90         7.10 o
  -5 -15   2          0.18          4.33         6.75 o
  -4 -15   2          0.26         -2.28         7.30 o
  -3 -15   2         24.86         11.23         7.83 o
  -2 -15   2         11.12         11.83         7.87 o
  -1 -15   2          0.05         -7.71         7.88 o
   0 -15   2          5.66          7.57         8.53 o
   1 -15   2          4.45         14.03         8.83 o
  -8 -14   2          0.56         18.32        23.66 o
  -7 -14   2          4.44         14.45         5.89 o
  -6 -14   2          4.03         11.18         6.21 o
  -5 -14   2          1.87         -1.48         6.55 o
  -4 -14   2         10.87          4.40         6.85 o
  -3 -14   2         25.14         11.32         7.35 o
  -2 -14   2          7.24         11.37         8.22 o
  -1 -14   2          3.72          1.86         7.57 o
   0 -14   2          7.49         10.39         8.71 o
   1 -14   2          3.50         16.44         8.98 o
   2 -14   2          8.19          6.92         8.13 o
   3 -14   2         10.73         12.55         8.83 o
 -10 -13   2          4.68          1.42        24.25 o
  -9 -13   2         10.75          8.48        17.73 o
  -8 -13   2          2.75          5.36        20.24 o
  -7 -13   2          5.15          6.68         6.11 o
  -6 -13   2         15.19         14.00         5.97 o
  -5 -13   2         15.04         11.29         7.17 o
  -4 -13   2          4.65          7.21         6.34 o
  -3 -13   2         26.46          1.83         6.76 o
  -2 -13   2          3.22         12.44         7.67 o
  -1 -13   2         12.47          2.61         7.64 o
   0 -13   2          2.81         25.91        10.10 o
   1 -13   2          1.75         -4.17         7.89 o
   2 -13   2          5.50          5.54         8.02 o
   3 -13   2         18.14         11.70         8.94 o
   4 -13   2         13.62         23.72        10.33 o
   5 -13   2          0.13          5.04        11.02 o
 -11 -12   2         21.07         25.09        17.71 o
 -10 -12   2          4.27         19.42        15.37 o
  -9 -12   2         12.13         15.18        15.58 o
  -8 -12   2          0.36         -1.85        15.09 o
  -7 -12   2          1.00         -0.82        15.39 o
  -6 -12   2         13.00         10.08         6.50 o
  -5 -12   2         65.97         15.69         6.42 o
  -4 -12   2         97.82         37.33         7.85 o
  -3 -12   2         27.88         25.76         7.52 o
  -2 -12   2          8.31          6.59         6.60 o
  -1 -12   2         17.46          5.76         6.76 o
   0 -12   2         13.68          8.44         7.07 o
   1 -12   2          2.75         17.67         8.36 o
   2 -12   2         19.09         34.52        10.41 o
   3 -12   2         38.47         25.61        11.40 o
   4 -12   2         23.07         21.79        10.55 o
   5 -12   2         11.71         18.26         9.40 o
   6 -12   2         13.32         18.00         9.19 o
 -12 -11   2          3.03         13.86        16.68 o
 -11 -11   2         24.88         10.85        13.72 o
 -10 -11   2         67.58         50.05        17.85 o
  -9 -11   2          1.86         -5.20        12.60 o
  -8 -11   2          4.87          8.42        12.99 o
  -7 -11   2         42.28         22.19        17.32 o
  -6 -11   2         37.47         16.78        17.52 o
  -5 -11   2        147.64         70.35        11.04 o
  -4 -11   2         31.42         41.24         7.89 o
  -3 -11   2          2.43         16.07         6.77 o
  -2 -11   2          2.14         31.60         8.00 o
  -1 -11   2         11.79         12.95         6.79 o
   0 -11   2         20.88         19.82         7.84 o
   1 -11   2         30.32         25.17         8.00 o
   2 -11   2          0.00          6.12         8.26 o
   3 -11   2         30.69         34.74         9.84 o
   4 -11   2          6.24         37.67        10.30 o
   5 -11   2         19.50         19.39         9.54 o
   6 -11   2         48.89         93.57        16.85 o
   7 -11   2          7.44         17.34         9.53 o
   8 -11   2          0.37          6.47         8.25 o
 -12 -10   2          6.18         19.27        14.73 o
 -11 -10   2         27.58         27.08        13.90 o
 -10 -10   2        118.47         74.16        15.68 o
  -9 -10   2        128.28         91.60        18.11 o
  -8 -10   2          9.98         52.62        31.45 o
  -7 -10   2        144.65        116.07        27.69 o
  -6 -10   2          3.63         57.30        24.02 o
  -5 -10   2        326.17        216.88        34.56 o
  -4 -10   2         11.51          4.66         4.86 o
  -3 -10   2         13.81         16.24         6.12 o
  -2 -10   2        436.53        129.47        16.68 o
  -1 -10   2         23.18         11.23         6.69 o
   0 -10   2         34.47         35.02         9.66 o
   1 -10   2         73.74         68.37        12.11 o
   2 -10   2          0.35          6.44         5.48 o
   3 -10   2         10.48         20.50         7.38 o
   4 -10   2         66.63         61.12        11.97 o
   5 -10   2         14.42         24.38         8.51 o
   6 -10   2         76.62        108.94        18.20 o
   7 -10   2          0.34         14.42         8.24 o
   8 -10   2          0.61          9.62         8.23 o
   9 -10   2          5.38         16.66         9.69 o
 -13  -9   2         52.10         64.57        25.97 o
 -12  -9   2          2.51         -2.80        14.01 o
 -11  -9   2         17.40         22.16        12.37 o
 -10  -9   2          8.15         25.19        11.95 o
  -9  -9   2        227.85        198.30        25.66 o
  -8  -9   2        442.73        177.03        34.27 o
  -7  -9   2         23.86         13.49        13.50 o
  -6  -9   2         18.32         38.99        23.35 o
  -5  -9   2        262.31        178.61        57.66 o
  -4  -9   2         97.08         36.81         7.01 o
  -3  -9   2         28.11         10.35         4.15 o
  -2  -9   2         39.40         64.79        10.46 o
  -1  -9   2         10.68         12.37         5.84 o
   0  -9   2          0.83         13.18         5.27 o
   1  -9   2         72.13         93.02        20.26 o
   2  -9   2          5.55          7.20         5.31 o
   3  -9   2          0.74         10.12         6.59 o
   4  -9   2         46.91         51.26        10.29 o
   5  -9   2         40.28         35.31         9.01 o
   6  -9   2          0.05         32.30         9.01 o
   7  -9   2          0.88          8.79         7.68 o
   8  -9   2          4.79          4.24         8.25 o
   9  -9   2          3.14         -0.58         8.02 o
 -13  -8   2         37.78         48.03        16.84 o
 -12  -8   2          0.90         21.40        12.61 o
 -11  -8   2          4.41         10.82        10.24 o
 -10  -8   2         81.75         59.75        15.97 o
  -9  -8   2         12.54         24.14        12.00 o
  -8  -8   2        665.86        393.55        46.56 o
  -7  -8   2          1.55         37.81        10.77 o
  -6  -8   2         12.50         34.23        10.98 o
  -5  -8   2         40.18         67.44        23.42 o
  -4  -8   2        130.74         80.60        62.07 o
  -3  -8   2         20.53         23.63         5.10 o
  -2  -8   2         54.46         65.56         8.48 o
  -1  -8   2         20.02         28.03         5.32 o
   0  -8   2        233.79        103.70        15.93 o
   1  -8   2         72.49         90.66        13.30 o
   2  -8   2         70.32         59.43         9.95 o
   3  -8   2         15.55          6.46         4.67 o
   4  -8   2         98.10         67.51        11.74 o
   5  -8   2         22.47         21.18         7.12 o
   6  -8   2         32.07         31.43         8.41 o
   7  -8   2          2.09         13.27         8.09 o
   8  -8   2          2.04         32.71         9.48 o
   9  -8   2          0.03          8.77         7.61 o
  10  -8   2         19.58         45.75        10.86 o
 -13  -7   2         19.78         28.91        15.82 o
 -12  -7   2          0.00         21.65        11.40 o
 -11  -7   2          1.96         27.08        12.31 o
 -10  -7   2         87.11        111.19        18.06 o
  -9  -7   2         40.36         90.20        16.31 o
  -8  -7   2          8.29         47.84        11.75 o
  -7  -7   2         23.30         20.25         8.94 o
  -6  -7   2       1411.53        675.62        98.41 o
  -5  -7   2          3.40         14.64         8.03 o
  -4  -7   2         34.26         46.44        16.27 o
  -3  -7   2         58.97         49.90         8.25 o
  -2  -7   2        543.67        279.44        39.22 o
  -1  -7   2         82.72         59.16        15.16 o
   0  -7   2        883.95        671.71        65.03 o
   1  -7   2        131.88        140.87        18.68 o
   2  -7   2         34.51         27.24         5.33 o
   3  -7   2         69.00         50.88         9.43 o
   4  -7   2        354.78        426.64        67.64 o
   5  -7   2          4.60         12.26         5.45 o
   6  -7   2          6.66         27.65         8.74 o
   7  -7   2          0.23         28.57         8.38 o
   8  -7   2         24.72        103.04        16.77 o
   9  -7   2         14.39         32.86         9.28 o
  10  -7   2         31.33         78.33        15.90 o
  11  -7   2          7.44         14.82         8.77 o
 -14  -6   2          0.40         -1.04        12.66 o
 -13  -6   2          8.81         17.06        11.80 o
 -12  -6   2         53.32         50.73        20.81 o
 -11  -6   2          4.69         34.67        13.42 o
 -10  -6   2          9.86         52.23        11.26 o
  -9  -6   2         89.57         71.73        13.24 o
  -8  -6   2         91.22        152.74        22.75 o
  -7  -6   2        312.27        301.34        47.10 o
  -6  -6   2       1875.22       1098.20       206.44 o
  -5  -6   2          4.76         26.13         8.18 o
  -4  -6   2        105.81        143.29       101.03 o
  -3  -6   2         12.39         26.01        10.47 o
  -2  -6   2        363.58        325.71        50.37 o
  -1  -6   2        180.23         99.40        12.40 o
   0  -6   2         29.92         47.18        20.20 o
   1  -6   2         85.18        103.36        17.07 o
   2  -6   2        884.92       1031.03        99.26 o
   3  -6   2        163.91        103.86        13.76 o
   4  -6   2        601.89        737.31        92.15 o
   5  -6   2          0.28         19.22         6.10 o
   6  -6   2          5.20        103.17        31.36 o
   7  -6   2          6.02         31.70         8.74 o
   8  -6   2         27.11        165.00        22.08 o
   9  -6   2         10.33         10.95         7.81 o
  10  -6   2         55.89         75.16        15.33 o
  11  -6   2         15.97         42.41        10.88 o
  12  -6   2          0.29         11.93         8.27 o
 -14  -5   2          0.04          3.27        11.52 o
 -13  -5   2         14.53         15.59        10.66 o
 -12  -5   2          5.39         30.43        10.35 o
 -11  -5   2          0.01         29.43        10.14 o
 -10  -5   2         14.99         84.91        18.73 o
  -9  -5   2         90.07         66.88        14.80 o
  -8  -5   2         26.02         60.59        12.23 o
  -7  -5   2        309.91        294.69        39.72 o
  -6  -5   2        674.56        332.82        37.87 o
  -5  -5   2         64.33         93.02        18.32 o
  -4  -5   2       5638.22       5486.24       585.64 o
  -3  -5   2          5.62         18.03        15.94 o
  -2  -5   2        101.23        208.19        70.14 o
  -1  -5   2        411.58        522.46        81.30 o
   0  -5   2         42.61         30.12         6.08 o
   1  -5   2          3.54         11.52         4.00 o
   2  -5   2         35.41         84.17        10.53 o
   3  -5   2        200.55        122.31        28.49 o
   4  -5   2        203.54        350.75        38.83 o
   5  -5   2          7.78         12.45         4.49 o
   6  -5   2          1.37         65.15        17.35 o
   7  -5   2          0.08         19.95         6.18 o
   8  -5   2         86.49        381.40        47.03 o
   9  -5   2         28.23         51.07        10.87 o
  10  -5   2         10.20         53.62        11.80 o
  11  -5   2         17.02         29.53         9.60 o
  12  -5   2          2.68         34.40         9.64 o
 -14  -4   2          0.02          5.06         6.43 o
 -13  -4   2          0.16          8.30         9.35 o
 -12  -4   2         22.16         27.27         9.55 o
 -11  -4   2          3.36         26.39         8.33 o
 -10  -4   2        114.04        100.19        19.41 o
  -9  -4   2        112.47         89.31        21.00 o
  -8  -4   2        109.05        215.60        67.57 o
  -7  -4   2         90.78        108.25        14.95 o
  -6  -4   2        149.80        199.90        21.77 o
  -5  -4   2         44.23         70.29        11.60 o
  -4  -4   2       1624.21       1099.06       165.05 o
  -3  -4   2        139.12        313.68        97.17 o
  -2  -4   2        878.48        910.43       283.70 o
  -1  -4   2        656.44        631.00       104.67 o
   0  -4   2       2017.57       2176.05       209.08 o
   1  -4   2          2.40         22.21         7.65 o
   2  -4   2       3717.20       3467.07       316.44 o
   3  -4   2         97.04         49.32        17.02 o
   4  -4   2        239.95        540.41        53.24 o
   5  -4   2         66.73         59.57         9.18 o
   6  -4   2        181.20        334.36        50.39 o
   7  -4   2         14.51         20.57         6.75 o
   8  -4   2        285.50        475.07        53.81 o
   9  -4   2         29.48         46.23         9.35 o
  10  -4   2         34.81         53.35        10.75 o
  11  -4   2          1.31         13.17         7.11 o
  12  -4   2          9.73         77.60        12.96 o
  13  -4   2          5.31         32.76        10.26 o
 -14  -3   2          2.17         15.71         8.68 o
 -13  -3   2          8.50         32.71        13.27 o
 -12  -3   2         18.13         40.42         9.17 o
 -11  -3   2          0.71         17.61         5.97 o
 -10  -3   2         85.84         84.34        15.82 o
  -9  -3   2        136.15        121.38        29.93 o
  -8  -3   2          0.80         85.59        54.56 o
  -7  -3   2          3.00         14.41         6.71 o
  -6  -3   2         48.71        194.51        45.82 o
  -5  -3   2         19.12        120.82        14.28 o
  -4  -3   2       5485.00       5884.84       620.98 o
  -3  -3   2         10.64        115.42        34.65 o
  -2  -3   2       8401.88       5597.75      1746.86 o
  -1  -3   2        126.34        202.02        40.12 o
   0  -3   2       1055.84       1128.93       333.55 o
   1  -3   2         13.25         50.46        16.74 o
   2  -3   2        462.92        455.76        47.14 o
   3  -3   2          9.68         33.57         8.66 o
   4  -3   2        746.15       2027.08       187.72 o
   5  -3   2          0.01         15.57         4.18 o
   6  -3   2        133.89        185.21        22.78 o
   7  -3   2         36.07         26.53         6.25 o
   8  -3   2        249.58        667.65        80.80 o
   9  -3   2         12.30         10.76         5.33 o
  10  -3   2          8.45         37.55         8.57 o
  11  -3   2          2.59         26.67         9.16 o
  12  -3   2         26.07        102.84        15.49 o
  13  -3   2         10.39         26.46         8.91 o
 -14  -2   2          3.96          9.44         6.73 o
 -13  -2   2          8.73         46.44         9.94 o
 -12  -2   2         44.45         70.46        13.10 o
 -11  -2   2          2.42         15.97         5.87 o
 -10  -2   2          2.36         37.94         9.73 o
  -9  -2   2         53.16         77.78        20.46 o
  -8  -2   2        289.59        242.36        35.18 o
  -7  -2   2         22.66         34.61         8.60 o
  -6  -2   2        397.15        541.98        52.32 o
  -5  -2   2         21.53         49.87         9.92 o
  -4  -2   2         28.62        115.16        36.21 o
  -3  -2   2        103.85        509.73        57.26 o
  -2  -2   2      20570.27      17744.50      5417.08 o
  -1  -2   2         62.34        195.46        60.36 o
   0  -2   2       6529.13       1433.54      2884.47 o
   1  -2   2         13.00         16.57        16.58 o
   2  -2   2        972.72       3201.99       372.27 o
   3  -2   2         22.47         73.86         9.22 o
   4  -2   2         87.19        174.94        19.13 o
   5  -2   2         31.32        111.39        65.10 o
   6  -2   2        332.05        479.73        47.00 o
   7  -2   2         16.29         53.93         9.04 o
   8  -2   2         26.28        160.49        27.96 o
   9  -2   2          0.11         12.47         7.97 o
  10  -2   2          0.68         32.94         8.18 o
  11  -2   2          0.49         38.40         9.80 o
  12  -2   2          6.57         25.40         8.19 o
  13  -2   2          1.52         13.14         8.21 o
 -14  -1   2          0.84         11.58         7.10 o
 -13  -1   2          0.14         17.56         7.83 o
 -12  -1   2         10.96         54.43        10.92 o
 -11  -1   2         13.81         24.41         8.74 o
 -10  -1   2         33.97        100.67        21.33 o
  -9  -1   2        138.84        130.29        19.22 o
  -8  -1   2        494.69        426.53        42.91 o
  -7  -1   2          0.55         40.26         9.72 o
  -6  -1   2       2728.23       3228.90       263.67 o
  -5  -1   2         55.32         99.28        10.91 o
  -4  -1   2        337.84        573.47        96.59 o
  -3  -1   2         46.24         91.49        19.39 o
  -2  -1   2       4459.56       3084.99       347.89 o
   1  -1   2          2.88         69.51        12.17 o
   2  -1   2          8.27        480.66        47.38 o
   3  -1   2         32.55         17.56         3.65 o
   4  -1   2        837.92       2059.63       198.38 o
   5  -1   2        138.48        275.74        32.08 o
   6  -1   2        131.04        528.99        83.18 o
   7  -1   2         10.23         52.20         9.40 o
   8  -1   2        250.06        595.70        74.25 o
   9  -1   2          2.31         18.40         9.24 o
  10  -1   2          1.57         35.54        11.84 o
  11  -1   2         12.98         38.63        11.94 o
  12  -1   2          2.84         17.99         9.91 o
  13  -1   2          0.03          8.88         8.98 o
  14  -1   2         11.55         37.96        12.71 o
 -14   0   2         43.46         33.99        11.09 o
 -13   0   2          3.08         27.90         9.92 o
 -12   0   2          0.45          9.05         9.62 o
 -11   0   2         24.41         39.67        11.73 o
 -10   0   2         18.85        103.29        28.25 o
  -9   0   2         92.46         66.61        12.22 o
  -8   0   2        330.48        288.02        41.67 o
  -7   0   2         10.96         15.64         8.04 o
  -6   0   2       2169.72       3235.55       269.84 o
  -5   0   2         10.28         26.72         6.93 o
  -4   0   2        814.91       2723.52       242.61 o
  -3   0   2        333.30        363.59        31.09 o
  -2   0   2       3650.27        662.45       391.63 o
  -1   0   2        229.98          6.75         7.93 o
   1   0   2        176.80         17.59        10.35 o
   2   0   2        989.88        240.71        32.06 o
   3   0   2         89.51        134.29        14.38 o
   4   0   2        559.69       2833.54       303.69 o
   5   0   2        165.01        210.06        22.94 o
   6   0   2       1501.99       3077.46       296.57 o
   7   0   2          0.52         24.40        13.08 o
   8   0   2        323.70        775.75        97.21 o
   9   0   2         13.81         34.65         9.50 o
  10   0   2         35.27         56.31        16.10 o
  11   0   2         32.41        102.74        16.66 o
  12   0   2          1.60         23.11        10.22 o
  13   0   2          5.51         21.66         8.31 o
  14   0   2          6.13         17.43         7.99 o
 -13   1   2          9.08         23.62         9.74 o
 -12   1   2         12.94         33.12        10.17 o
 -11   1   2         39.93         56.61        13.53 o
 -10   1   2         38.49         75.75        14.69 o
  -9   1   2         18.69         44.96        10.71 o
  -8   1   2        301.23        351.05        36.59 o
  -7   1   2         39.81         60.75        10.66 o
  -6   1   2        738.04        580.05        67.40 o
  -5   1   2          9.03         42.02        10.00 o
  -4   1   2         60.71        756.94        72.93 o
  -3   1   2        148.80         82.51        15.54 o
  -2   1   2        434.86        323.59        59.83 o
  -1   1   2         10.81         57.02        16.51 o
   0   1   2      59259.16      11846.50     62706.25 o
   1   1   2         93.62         59.70        79.97 o
   2   1   2       7304.05       2029.88       457.01 o
   3   1   2          1.57         37.19        20.58 o
   4   1   2         18.78        226.44        36.51 o
   5   1   2         71.13        119.82        14.67 o
   6   1   2        641.64       1128.92       105.32 o
   7   1   2        157.87        104.60        17.25 o
   8   1   2          0.78         35.80        33.08 o
   9   1   2         38.27         75.45        20.20 o
  10   1   2          2.89         19.15         7.13 o
  11   1   2         40.43        105.40        15.64 o
  12   1   2         24.30         53.70        10.60 o
  13   1   2          2.03         18.43         7.18 o
  14   1   2          5.81         14.49         7.38 o
 -13   2   2          0.01          0.35         7.45 o
 -12   2   2         11.11         38.95        18.86 o
 -11   2   2         24.45         58.37        19.46 o
 -10   2   2          0.07         15.57         9.81 o
  -9   2   2          0.43         26.85         8.46 o
  -8   2   2        226.40        304.35        36.03 o
  -7   2   2         43.67         50.83         9.85 o
  -6   2   2        387.17        289.09        27.83 o
  -5   2   2          0.06         56.36        36.43 o
  -4   2   2        498.83        422.17        36.69 o
  -3   2   2          0.29         43.22        11.96 o
  -2   2   2       2705.57       4384.68       363.13 o
  -1   2   2         28.48         20.81        17.08 o
   0   2   2       4484.23       2711.25      2202.73 o
   1   2   2         21.80          6.32         6.89 o
   2   2   2       5790.60       1860.78       279.47 o
   3   2   2         26.39        144.69        14.97 o
   4   2   2        730.70       1016.63        93.28 o
   5   2   2         16.65         30.11        15.28 o
   6   2   2        119.71        267.98        37.81 o
   7   2   2        170.11         93.97        18.26 o
   8   2   2         64.63         32.69         7.44 o
   9   2   2         62.42         95.70        14.52 o
  10   2   2         10.01         26.40         7.56 o
  11   2   2         38.66         56.97        10.62 o
  12   2   2          4.30         42.36        12.98 o
  13   2   2          0.22         10.78         8.61 o
  14   2   2          5.29         12.31         9.15 o
 -13   3   2          0.00          7.26         7.71 o
 -12   3   2         57.94         32.78         9.77 o
 -11   3   2         16.47         41.94        15.94 o
 -10   3   2          1.97         32.59        17.98 o
  -9   3   2         12.52         18.69         7.17 o
  -8   3   2         19.01        116.71        14.65 o
  -7   3   2         30.40         35.40         8.41 o
  -6   3   2          4.43         93.36        23.07 o
  -5   3   2          0.01         61.66         9.40 o
  -4   3   2       1479.38       3109.18       250.56 o
  -3   3   2         24.95         59.21         7.73 o
  -2   3   2         45.83        348.81        69.38 o
  -1   3   2         12.63         65.47         8.88 o
   0   3   2        682.22        989.89        90.75 o
   1   3   2        213.90        216.97        42.76 o
   2   3   2       4715.07       1435.46       202.47 o
   3   3   2         71.96        151.81        15.43 o
   4   3   2       1229.14       1118.87       123.34 o
   5   3   2         35.82         33.71         6.52 o
   6   3   2        302.35        479.72        55.91 o
   7   3   2         28.51         34.09        11.40 o
   8   3   2          0.49         29.41         6.81 o
   9   3   2        176.23        148.11        21.02 o
  10   3   2         44.19         34.47         7.82 o
  11   3   2          8.52          3.02         6.21 o
  12   3   2         59.66         66.52        14.39 o
  13   3   2          0.55         -1.88         7.42 o
  14   3   2          3.20         10.54         6.17 o
 -12   4   2          1.69         31.39        14.18 o
 -11   4   2          0.01          3.04         8.08 o
 -10   4   2        130.73        243.88        30.41 o
  -9   4   2         16.58         33.42         9.13 o
  -8   4   2         84.96        100.62        13.83 o
  -7   4   2          6.93         14.70         7.89 o
  -6   4   2          5.73        214.87        62.20 o
  -5   4   2         31.31         53.45         8.59 o
  -4   4   2        263.63        751.31       130.38 o
  -3   4   2         19.25         18.24         5.68 o
  -2   4   2       3219.85       4564.59       368.35 o
  -1   4   2         56.63         63.17        10.40 o
   0   4   2       1102.66       2282.17       183.27 o
   1   4   2        609.69        962.38       106.81 o
   2   4   2        134.61         95.46        19.25 o
   3   4   2         42.49         61.84        16.87 o
   4   4   2       1273.50        596.36        67.70 o
   5   4   2         79.67         53.24         8.62 o
   6   4   2        947.36        642.99        74.04 o
   7   4   2         16.62          6.94         6.82 o
   8   4   2         43.48         47.07        13.18 o
   9   4   2        236.75        162.32        27.29 o
  10   4   2         26.93         23.28         7.13 o
  11   4   2          3.27         11.36         7.60 o
  12   4   2         35.08         54.08        10.10 o
  13   4   2          0.01         -0.88         6.11 o
  14   4   2          2.73          3.61         6.26 o
 -12   5   2          0.04         13.04         9.96 o
 -11   5   2          0.47          8.54         8.43 o
 -10   5   2          0.82         47.61        11.17 o
  -9   5   2         22.85         39.45        10.73 o
  -8   5   2         44.21        165.70        20.79 o
  -7   5   2          0.21         19.18         8.30 o
  -6   5   2        122.88        202.29        22.42 o
  -5   5   2          5.56         22.62         6.10 o
  -4   5   2        139.70        353.18        51.44 o
  -3   5   2        156.71        199.86        21.82 o
  -2   5   2         58.47        205.76        22.58 o
  -1   5   2         33.89         33.77         5.92 o
   0   5   2        320.38        358.93        47.51 o
   1   5   2        497.50        493.02        64.07 o
   2   5   2        169.14         66.38        44.91 o
   3   5   2          6.68         20.09        17.59 o
   4   5   2       4149.82       3837.55       376.73 o
   5   5   2         67.84         39.11         8.17 o
   6   5   2        102.02         62.14        25.14 o
   7   5   2         46.16         33.98         8.06 o
   8   5   2         94.51        103.93        22.61 o
   9   5   2        114.09         52.23        21.72 o
  10   5   2         37.38         53.76        15.31 o
  11   5   2          4.11         16.00        10.08 o
  12   5   2          0.60         24.12         8.59 o
  13   5   2          5.00         12.58         6.03 o
  14   5   2          0.20          3.37         5.44 o
 -11   6   2          2.47          0.40         8.76 o
 -10   6   2        159.30        223.49        26.59 o
  -9   6   2          3.17          7.28         9.28 o
  -8   6   2        112.21        333.09        35.19 o
  -7   6   2          7.46         20.12         7.86 o
  -6   6   2         33.66        149.55        25.30 o
  -5   6   2          6.04         25.90         8.28 o
  -4   6   2        971.50        925.60       126.47 o
  -3   6   2        226.13        202.08        20.59 o
  -2   6   2       2275.49       3180.05       318.17 o
  -1   6   2        119.71        117.28        12.05 o
   0   6   2        114.78         60.38        15.38 o
   1   6   2        206.53        133.42        12.86 o
   2   6   2         36.37        171.45        19.79 o
   3   6   2          3.36         26.66         7.80 o
   4   6   2        297.97        181.50        56.11 o
   5   6   2          7.52         22.07         3.70 o
   6   6   2        456.84        266.82        47.72 o
   7   6   2        201.41        110.61        22.18 o
   8   6   2         16.37         17.28         8.58 o
   9   6   2          3.54          8.46         8.00 o
  10   6   2          3.28         21.82         9.98 o
  11   6   2          0.04         17.35         9.87 o
  12   6   2          4.73         26.24        13.01 o
  13   6   2         36.22         22.70        12.96 o
  14   6   2          0.01          4.32         7.38 o
 -11   7   2          9.15         13.04        10.00 o
 -10   7   2         79.40        140.28        22.35 o
  -9   7   2          3.16          1.67         8.31 o
  -8   7   2         70.02        150.37        20.47 o
  -7   7   2          4.55         30.04         9.31 o
  -6   7   2          8.99         56.03        16.48 o
  -5   7   2         20.01         17.45         7.72 o
  -4   7   2        227.36        241.10        39.10 o
  -3   7   2        100.27         67.01        10.01 o
  -2   7   2        124.21        139.70        19.45 o
  -1   7   2          4.48         39.05         6.41 o
   0   7   2        347.24        456.15        48.28 o
   1   7   2         21.73         37.04         6.03 o
   2   7   2        344.78        316.28        28.56 o
   3   7   2         36.97         45.42         7.55 o
   4   7   2         22.67         38.86        25.71 o
   5   7   2         26.25         23.76         8.17 o
   6   7   2        206.82        159.63        21.35 o
   7   7   2        352.08        232.91        44.35 o
   8   7   2         44.33         42.83         9.74 o
   9   7   2         62.69         88.90        21.90 o
  10   7   2          5.12         34.47        11.07 o
  11   7   2          0.43         25.26        37.19 o
  12   7   2          2.00          7.46        10.83 o
  13   7   2         62.76         39.70        14.81 o
  14   7   2          0.38          7.03        15.91 o
 -10   8   2          7.67         23.11        10.16 o
  -9   8   2          0.00          4.90         8.34 o
  -8   8   2          8.93         30.66        12.69 o
  -7   8   2         12.22         17.37        10.18 o
  -6   8   2         62.16        152.37        19.58 o
  -5   8   2         20.44         35.96         9.21 o
  -4   8   2         36.64         93.93        22.45 o
  -3   8   2          0.65         20.81         6.93 o
  -2   8   2         43.18         93.16        44.86 o
  -1   8   2         35.35         98.19        12.88 o
   0   8   2        322.49        232.88        80.80 o
   1   8   2          1.57         18.87         5.95 o
   2   8   2        302.80        158.77        16.00 o
   3   8   2        165.48         87.00        11.96 o
   4   8   2         80.60         48.32        26.91 o
   5   8   2         33.01         54.41        14.40 o
   6   8   2         48.17        101.17        16.25 o
   7   8   2        341.37        209.09        42.14 o
   8   8   2          1.54         36.63         8.33 o
   9   8   2         34.86         15.66         9.95 o
  10   8   2         13.37         41.09        13.28 o
  11   8   2          5.99         21.10        12.79 o
  12   8   2          1.97          3.62        11.26 o
  13   8   2         45.01         29.85        15.18 o
  -9   9   2          2.56         26.42        10.15 o
  -8   9   2          0.71         28.13        10.36 o
  -7   9   2          0.13         -1.80         8.54 o
  -6   9   2         29.48        127.13        18.11 o
  -5   9   2         35.76         29.45         9.71 o
  -4   9   2         24.95         71.31        11.75 o
  -3   9   2         10.70         19.29         8.65 o
  -2   9   2          6.53         40.00         8.86 o
  -1   9   2        146.30        129.84        16.41 o
   0   9   2         23.24         58.05        47.21 o
   1   9   2          0.01         12.81         5.70 o
   2   9   2         11.58         56.46        10.30 o
   3   9   2         86.86         20.92         5.51 o
   4   9   2        220.07         64.60        12.25 o
   5   9   2         38.10         17.69        13.56 o
   6   9   2         52.32         37.88        11.05 o
   7   9   2        108.15         60.39        10.74 o
   8   9   2         64.83         48.83        10.43 o
   9   9   2          0.05         32.18        10.21 o
  10   9   2          8.66         43.76        11.23 o
  11   9   2          2.21         -1.09        11.12 o
  12   9   2          0.08          9.90        13.79 o
  13   9   2         23.69         10.17        15.98 o
  -9  10   2          6.71         11.75        10.91 o
  -8  10   2          2.56         12.04         9.97 o
  -7  10   2          0.63         -5.22         8.61 o
  -6  10   2         74.22         95.46        15.69 o
  -5  10   2         23.45         19.74         8.62 o
  -4  10   2        138.88        177.50        21.96 o
  -3  10   2         10.32         12.25         8.09 o
  -2  10   2          0.31         18.36         7.91 o
  -1  10   2        125.30        111.26        18.46 o
   0  10   2          0.82         25.54        15.21 o
   1  10   2          3.53          7.38         5.32 o
   2  10   2        186.42         95.21        17.41 o
   3  10   2          0.45         14.18         5.97 o
   4  10   2         52.77         14.05         5.77 o
   5  10   2         81.23         45.12        11.42 o
   6  10   2         30.36         15.06        11.35 o
   7  10   2          1.60         15.67         5.12 o
   8  10   2         24.04         29.16         7.16 o
   9  10   2          0.51         13.57         7.61 o
  10  10   2          6.92         17.92         9.72 o
  11  10   2         16.14          8.82        11.30 o
  12  10   2          2.20         10.08        13.12 o
  -8  11   2          4.10         15.65        10.44 o
  -7  11   2          1.61          3.14         9.27 o
  -6  11   2         53.43         86.68        15.07 o
  -5  11   2         28.87         21.08         9.32 o
  -4  11   2          2.09         56.34        11.06 o
  -3  11   2         13.27         16.35         8.11 o
  -2  11   2          4.75         14.63         9.37 o
  -1  11   2         41.50         48.26        10.66 o
   0  11   2         54.50         20.86         7.05 o
   1  11   2         30.91         19.43         7.21 o
   2  11   2          0.44         22.48         6.70 o
   3  11   2          5.55         11.54         5.92 o
   4  11   2          0.65         28.89         6.33 o
   5  11   2        201.67        115.29        15.68 o
   6  11   2         12.13         22.07         8.32 o
   7  11   2          5.12         14.88        11.37 o
   8  11   2         19.98         34.78         6.59 o
   9  11   2          4.64          6.24         6.12 o
  10  11   2         26.21          7.41         9.02 o
  11  11   2         36.05         12.33        12.05 o
  12  11   2          0.25         -1.78        13.84 o
  -6  12   2         21.18         16.31        10.70 o
  -5  12   2         11.55          6.96         9.46 o
  -4  12   2         37.81         43.83        13.25 o
  -3  12   2         27.83         17.50        10.98 o
  -2  12   2          7.96         27.29         8.58 o
  -1  12   2          5.33          0.24         7.23 o
   0  12   2         32.46         23.02         7.81 o
   1  12   2         19.66         22.48         7.96 o
   2  12   2          0.06         20.24         7.31 o
   3  12   2         11.92         15.54         6.96 o
   4  12   2         68.46         45.51         8.50 o
   5  12   2        124.90         48.26        10.14 o
   6  12   2          0.00          4.79         7.75 o
   7  12   2          0.61          3.82         8.51 o
   8  12   2          3.15         10.73         4.95 o
   9  12   2          1.71         -0.18         6.54 o
  10  12   2          0.00         12.87         8.59 o
  11  12   2         28.40         16.84        11.52 o
  -5  13   2          0.54         -3.57        11.58 o
  -4  13   2          4.65         17.90         9.43 o
  -3  13   2          8.28          1.04         8.41 o
  -2  13   2          1.00         33.47        10.64 o
  -1  13   2          0.37          1.41         7.44 o
   0  13   2          4.03         21.39         9.11 o
   1  13   2          3.34          8.92         7.87 o
   2  13   2         10.58          7.74         7.33 o
   3  13   2         21.15         13.32         7.56 o
   4  13   2          8.77          9.70         7.45 o
   5  13   2         23.62          9.00         7.56 o
   6  13   2          0.36          8.44         6.50 o
   7  13   2          0.25          4.89         7.29 o
   8  13   2          0.09          6.99        10.28 o
   9  13   2          3.47          2.43         4.02 o
  10  13   2          0.05          5.16         6.70 o
  -3  14   2          3.78         12.34         9.39 o
  -2  14   2         40.20         31.85        11.14 o
  -1  14   2          4.55         -1.95         8.46 o
   0  14   2          4.15          4.86         8.03 o
   1  14   2          0.11          6.63         8.14 o
   2  14   2          6.61          8.25         7.64 o
   3  14   2         44.76         10.45         7.81 o
   4  14   2          4.46          3.90         7.28 o
   5  14   2          2.83         12.32         6.94 o
   6  14   2          5.68         10.38         6.86 o
   7  14   2          3.52          6.48         7.07 o
   8  14   2          0.03          2.55         8.65 o
   9  14   2          7.22          3.27        10.86 o
  -1  15   2         22.03         13.21         9.66 o
   0  15   2          1.95          9.65         9.24 o
   1  15   2          0.49          7.80         8.49 o
   2  15   2          8.87          6.80         8.24 o
   3  15   2         47.03         15.72         8.45 o
   4  15   2          4.01         10.36         8.03 o
   5  15   2          0.61          6.41         6.97 o
   6  15   2          2.41         16.64         7.40 o
   7  15   2          2.31          3.40         7.12 o
  -6 -15   3         19.10          4.99         7.83 o
  -5 -15   3          1.72          1.73         6.48 o
  -4 -15   3          1.70         -1.38         7.46 o
  -3 -15   3          0.02         12.11         7.71 o
  -2 -15   3          0.48          3.76         7.59 o
  -1 -15   3          0.84          4.57         7.75 o
   0 -15   3          9.70          6.31         8.47 o
   1 -15   3          1.57          4.11         8.46 o
  -8 -14   3         11.82         32.13        27.16 o
  -7 -14   3         21.45          7.49        13.56 o
  -6 -14   3         22.23          6.34         6.89 o
  -5 -14   3         12.84          4.02         6.35 o
  -4 -14   3          0.72          7.19         7.02 o
  -3 -14   3          0.00          9.97         7.43 o
  -2 -14   3          3.07         11.38         7.72 o
  -1 -14   3          6.80          6.36         7.78 o
   0 -14   3         29.25         17.83         8.89 o
   1 -14   3         38.36         34.51        11.04 o
   2 -14   3          0.23          2.14         8.17 o
   3 -14   3          3.31          2.35         8.09 o
 -10 -13   3          1.54          3.36        25.16 o
  -9 -13   3          2.00         -0.19        21.36 o
  -8 -13   3         26.01          2.90        20.89 o
  -7 -13   3          1.28        -17.64        20.08 o
  -6 -13   3         18.97         10.72         6.37 o
  -5 -13   3          4.41          2.45         7.89 o
  -4 -13   3          7.16          3.82         6.05 o
  -3 -13   3          3.21          9.43         6.75 o
  -2 -13   3          5.08          4.51         6.96 o
  -1 -13   3          2.36         12.47         7.79 o
   0 -13   3         56.73         36.71        10.92 o
   1 -13   3          2.31          8.83         7.67 o
   2 -13   3          0.57         -3.00         7.58 o
   3 -13   3          0.95          3.42         8.09 o
   4 -13   3         17.60         15.44         9.26 o
   5 -13   3          2.28         10.87        10.61 o
 -11 -12   3         30.68          7.27        19.93 o
 -10 -12   3          0.20         14.24        19.22 o
  -9 -12   3          9.03         -4.38        16.40 o
  -8 -12   3         29.68         -7.27        17.08 o
  -7 -12   3          2.16          4.59        15.77 o
  -6 -12   3         10.44         13.78         9.97 o
  -5 -12   3         14.40         13.05         9.66 o
  -4 -12   3         27.78         13.56         6.02 o
  -3 -12   3         27.64         21.27         6.73 o
  -2 -12   3         19.40          4.55         6.50 o
  -1 -12   3          0.62         15.03         7.05 o
   0 -12   3         60.49         35.56        11.01 o
   1 -12   3         11.45          6.76         7.74 o
   2 -12   3         14.73          5.23         7.95 o
   3 -12   3         50.88         44.53        12.77 o
   4 -12   3          0.68         -2.24         9.30 o
   5 -12   3          0.43         -0.42         8.39 o
   6 -12   3         16.67         22.17         9.34 o
 -12 -11   3          1.41         11.89        16.62 o
 -11 -11   3          1.42         11.44        16.24 o
 -10 -11   3          0.39         24.29        17.52 o
  -9 -11   3          7.04          6.24        15.09 o
  -8 -11   3         33.54         -2.28        15.02 o
  -7 -11   3         12.94         17.52        16.70 o
  -6 -11   3          1.08          5.30        17.33 o
  -5 -11   3          0.11         34.62         7.85 o
  -4 -11   3         39.38         27.74         7.32 o
  -3 -11   3         37.22         33.76         7.35 o
  -2 -11   3        108.07         61.74        10.45 o
  -1 -11   3         10.47         11.70         6.34 o
   0 -11   3         23.06         48.62         9.33 o
   1 -11   3         35.62         32.67         8.80 o
   2 -11   3         51.86         26.25        10.11 o
   3 -11   3         12.73         10.26         7.30 o
   4 -11   3          6.17         11.29         7.59 o
   5 -11   3          1.12          7.98         7.85 o
   6 -11   3         17.69         39.67        10.36 o
   7 -11   3          2.26         21.05         9.36 o
   8 -11   3          3.01          7.58         8.14 o
 -12 -10   3          0.65          8.84        14.09 o
 -11 -10   3          0.01         20.25        13.19 o
 -10 -10   3         49.75         23.94        13.99 o
  -9 -10   3        111.84         87.97        22.95 o
  -8 -10   3        129.30         51.61        16.38 o
  -7 -10   3        107.97        141.40        48.55 o
  -6 -10   3         94.82         92.10        33.61 o
  -5 -10   3          5.45         79.22        29.58 o
  -4 -10   3          6.57         11.35         5.67 o
  -3 -10   3          0.03          9.25         6.16 o
  -2 -10   3        344.70        190.91        50.45 o
  -1 -10   3         42.64         84.95        14.42 o
   0 -10   3          1.47         14.07         7.23 o
   1 -10   3         98.18         40.57         8.07 o
   2 -10   3         56.95         45.57         9.73 o
   3 -10   3          6.33          8.85         6.17 o
   4 -10   3         25.94         52.76        11.37 o
   5 -10   3         29.66         46.74        10.25 o
   6 -10   3          2.60         20.63         8.93 o
   7 -10   3          5.98         32.21        11.77 o
   8 -10   3          3.37          5.35         8.02 o
   9 -10   3          9.72         22.24         9.83 o
 -13  -9   3          0.19         23.30        16.61 o
 -12  -9   3          0.58         10.47        14.23 o
 -11  -9   3          6.83         15.67        11.91 o
 -10  -9   3         64.85         32.85        12.22 o
  -9  -9   3          0.14         44.08        14.69 o
  -8  -9   3        157.82        153.23        27.01 o
  -7  -9   3         65.12        157.70        33.84 o
  -6  -9   3         68.14         92.82        32.46 o
  -5  -9   3        153.01         96.32        33.00 o
  -4  -9   3          7.51         34.38        16.93 o
  -3  -9   3          3.56         46.65         8.91 o
  -2  -9   3        219.56        129.51        16.83 o
  -1  -9   3         53.67         55.11        13.58 o
   0  -9   3          2.99         12.31         5.22 o
   1  -9   3        162.29        102.41        13.81 o
   2  -9   3         26.19         20.86         6.61 o
   3  -9   3          7.05         17.06        10.62 o
   4  -9   3         52.89         50.32        10.47 o
   5  -9   3          3.66         14.44         7.59 o
   6  -9   3          2.05         13.70         7.23 o
   7  -9   3         33.10         80.28        14.58 o
   8  -9   3         21.00         43.31        11.62 o
   9  -9   3          6.31         16.85         8.60 o
 -13  -8   3          0.00         27.97        15.28 o
 -12  -8   3          1.17          6.72        11.09 o
 -11  -8   3         13.06         30.51        11.74 o
 -10  -8   3        103.98         59.51        16.03 o
  -9  -8   3          2.86         24.16        12.97 o
  -8  -8   3         48.50         75.43        15.91 o
  -7  -8   3        217.55        218.21        34.16 o
  -6  -8   3          7.77         36.97        14.79 o
  -5  -8   3        156.54        208.94        66.45 o
  -4  -8   3         46.97         34.84        16.31 o
  -3  -8   3         37.06         36.74         6.86 o
  -2  -8   3         23.31         23.62         5.28 o
  -1  -8   3         89.66        103.41        19.64 o
   0  -8   3         24.39         26.33         5.81 o
   1  -8   3        107.54        172.73        21.51 o
   2  -8   3          2.00         12.05         4.92 o
   3  -8   3         10.18         20.27         5.65 o
   4  -8   3         48.07         48.45        10.43 o
   5  -8   3          2.06         17.44         6.74 o
   6  -8   3          4.62         20.09         7.70 o
   7  -8   3        120.64        265.34        34.11 o
   8  -8   3         33.53         72.06        13.10 o
   9  -8   3         16.73         32.83         9.75 o
  10  -8   3          0.95          2.40         8.05 o
 -13  -7   3          0.31         35.70        17.80 o
 -12  -7   3          3.46          5.61        10.54 o
 -11  -7   3          0.00         16.52        61.25 o
 -10  -7   3        114.87         99.46        20.14 o
  -9  -7   3         62.46         99.63        17.82 o
  -8  -7   3          6.84         24.00        10.87 o
  -7  -7   3         76.05         37.35        13.40 o
  -6  -7   3         20.69         65.87        17.20 o
  -5  -7   3         44.61          8.90         7.83 o
  -4  -7   3        135.11        154.90        49.26 o
  -3  -7   3         25.88         39.64         8.98 o
  -2  -7   3         52.43         43.54        15.79 o
  -1  -7   3        175.80        138.22        18.75 o
   0  -7   3        245.50        112.43        18.55 o
   1  -7   3         43.87         57.08        13.80 o
   2  -7   3          0.18         11.02         3.91 o
   3  -7   3         12.62         35.02         7.06 o
   4  -7   3         33.74         83.63        14.23 o
   5  -7   3         43.02         66.34        16.09 o
   6  -7   3          7.53         39.41        10.13 o
   7  -7   3        106.80        221.88        27.54 o
   8  -7   3         12.97         22.93         7.62 o
   9  -7   3          8.76         36.30         8.77 o
  10  -7   3          0.94          7.36         8.14 o
  11  -7   3          6.56         21.67         8.89 o
 -14  -6   3          4.58         24.50        15.01 o
 -13  -6   3          0.48         -0.70        10.44 o
 -12  -6   3          0.70          8.49        10.44 o
 -11  -6   3         11.68         26.54        10.22 o
 -10  -6   3        102.44         75.94        17.16 o
  -9  -6   3         49.21         55.80        12.56 o
  -8  -6   3          4.68         20.17         7.72 o
  -7  -6   3         97.05        199.61        40.10 o
  -6  -6   3         14.58         58.14        15.12 o
  -5  -6   3        171.66        153.79        31.09 o
  -4  -6   3        196.29        134.18        41.79 o
  -3  -6   3         28.70        180.02        55.46 o
  -2  -6   3        181.13        286.57        44.75 o
  -1  -6   3        370.01        396.35        63.84 o
   0  -6   3        248.89        125.41        15.10 o
   1  -6   3       1293.22        991.17       101.34 o
   2  -6   3         49.72         78.99        10.73 o
   3  -6   3          5.08         55.06        22.56 o
   4  -6   3         21.69         60.28         9.68 o
   5  -6   3         56.13        128.02        24.08 o
   6  -6   3         32.72         44.69         8.24 o
   7  -6   3        221.51        303.70        42.43 o
   8  -6   3          8.32         15.64         6.90 o
   9  -6   3          0.84         22.41         8.23 o
  10  -6   3          0.33         25.26         8.69 o
  11  -6   3          0.07         18.82         8.44 o
  12  -6   3          2.46         10.86         8.45 o
 -14  -5   3          0.82         13.74        12.47 o
 -13  -5   3          0.06          6.22        10.83 o
 -12  -5   3         14.78         26.39        10.65 o
 -11  -5   3         17.01         44.21        13.02 o
 -10  -5   3         49.62         47.95        15.39 o
  -9  -5   3         36.34         52.05        10.63 o
  -8  -5   3         15.62         60.47        24.14 o
  -7  -5   3        288.11        281.28        48.09 o
  -6  -5   3          1.98         17.47         6.63 o
  -5  -5   3        158.53        116.41        22.83 o
  -4  -5   3        726.16        421.57       131.86 o
  -3  -5   3        120.75        108.16        34.24 o
  -2  -5   3          0.61         55.26        17.62 o
  -1  -5   3        881.92        636.67       124.77 o
   0  -5   3         18.90         23.34         8.38 o
   1  -5   3         57.76         47.53         6.70 o
   2  -5   3        164.37        218.86        38.52 o
   3  -5   3          3.59         22.85         4.37 o
   4  -5   3          0.66         23.83         9.09 o
   5  -5   3         43.58        160.48        34.35 o
   6  -5   3         16.58         21.42         6.03 o
   7  -5   3         99.74        109.79        14.93 o
   8  -5   3          6.25         26.41         9.54 o
   9  -5   3         13.43         40.83        10.44 o
  10  -5   3          0.11         15.39         7.67 o
  11  -5   3          5.19         22.18         8.28 o
  12  -5   3          2.04          5.82         7.59 o
 -14  -4   3          0.39          4.17         8.42 o
 -13  -4   3          0.75          1.63         9.63 o
 -12  -4   3         29.43         45.14        14.05 o
 -11  -4   3          1.05         32.05        10.82 o
 -10  -4   3          8.89         17.74         8.89 o
  -9  -4   3         67.63         70.54        13.86 o
  -8  -4   3         24.07         79.35        25.33 o
  -7  -4   3        279.31        227.85        27.45 o
  -6  -4   3        116.76         76.42        12.75 o
  -5  -4   3        467.67        725.03        82.71 o
  -4  -4   3        472.22        398.96       108.20 o
  -3  -4   3        244.63        257.33        78.75 o
  -2  -4   3        523.72        681.04       212.68 o
  -1  -4   3       2790.04       3220.81       493.74 o
   0  -4   3          0.20         26.14         9.39 o
   1  -4   3        725.48        901.32       173.79 o
   2  -4   3        141.31        139.54        24.88 o
   3  -4   3        372.73        842.53        81.48 o
   4  -4   3         29.81         48.43         7.13 o
   5  -4   3        505.02       1083.98       123.17 o
   6  -4   3         23.35         17.35         5.40 o
   7  -4   3         15.40        104.32        14.62 o
   8  -4   3          9.52         39.45         8.83 o
   9  -4   3          5.10         64.53        11.86 o
  10  -4   3          4.84         32.72         8.72 o
  11  -4   3         10.85         72.84        13.96 o
  12  -4   3          0.32         12.48         7.89 o
  13  -4   3         28.44         55.01        12.01 o
 -14  -3   3         11.61          9.99         7.92 o
 -13  -3   3          6.78         17.22         7.31 o
 -12  -3   3         60.04         66.89        11.81 o
 -11  -3   3          0.94          8.83         7.01 o
 -10  -3   3          0.19          9.50         7.77 o
  -9  -3   3         46.62         58.16        11.86 o
  -8  -3   3          2.59         56.33        15.47 o
  -7  -3   3         51.16         77.55        15.35 o
  -6  -3   3        261.47        154.42        17.92 o
  -5  -3   3        233.63        397.66        47.67 o
  -4  -3   3        179.25        204.83        26.90 o
  -3  -3   3       2492.66       1734.97       531.79 o
  -2  -3   3        119.53        362.06       113.72 o
  -1  -3   3       2621.22       2794.60       872.65 o
   0  -3   3          0.03         49.51        22.87 o
   1  -3   3        352.56       1393.88       358.09 o
   2  -3   3        179.81        246.91        66.83 o
   3  -3   3        235.98        644.10       109.94 o
   4  -3   3         12.41         21.16         7.13 o
   5  -3   3       1078.68       2405.50       224.44 o
   6  -3   3         46.61         39.97         7.82 o
   7  -3   3          7.34         56.57         9.27 o
   8  -3   3          1.15         22.43         7.66 o
   9  -3   3          5.58         71.85        13.57 o
  10  -3   3          0.32         18.88         7.94 o
  11  -3   3         21.00         58.48        12.35 o
  12  -3   3          0.02         26.77         9.41 o
  13  -3   3         27.21         60.23        11.92 o
 -14  -2   3         14.25         16.07         7.96 o
 -13  -2   3         12.09         38.47         9.04 o
 -12  -2   3         38.95         55.02        12.13 o
 -11  -2   3          0.00         33.64         8.27 o
 -10  -2   3         16.50         17.94         7.68 o
  -9  -2   3         74.24        110.16        15.15 o
  -8  -2   3         11.54         23.54        10.64 o
  -7  -2   3        211.58        212.00        26.38 o
  -6  -2   3        457.50        487.37        46.87 o
  -5  -2   3         53.96        138.92        75.81 o
  -4  -2   3          0.11         49.17        11.29 o
  -3  -2   3        586.05       1075.18       166.12 o
  -2  -2   3        441.83        292.55        91.90 o
  -1  -2   3          4.69        381.39       118.26 o
   0  -2   3         80.84        334.98       336.90 o
   1  -2   3         14.98        306.08        72.08 o
   2  -2   3        209.37        635.85       109.59 o
   3  -2   3        957.35       2632.88       242.39 o
   4  -2   3         10.20         20.82         4.04 o
   5  -2   3       1631.72       3469.28       333.63 o
   6  -2   3         15.32         17.85         6.02 o
   7  -2   3         57.21        198.59        27.10 o
   8  -2   3          8.69         30.36         7.74 o
   9  -2   3          7.49         46.96        11.18 o
  10  -2   3          2.15         18.67         8.58 o
  11  -2   3         46.11         85.12        15.14 o
  12  -2   3          2.38         11.55         9.32 o
  13  -2   3          0.76         13.26         8.93 o
 -14  -1   3         17.11         24.15         9.52 o
 -13  -1   3          3.87         31.17        12.45 o
 -12  -1   3         26.84         41.99        13.17 o
 -11  -1   3          7.85         11.56         9.95 o
 -10  -1   3          9.61         20.21         9.91 o
  -9  -1   3        153.19        210.03        29.41 o
  -8  -1   3          4.81         17.97        10.14 o
  -7  -1   3        573.68        673.15        68.41 o
  -6  -1   3        544.70        642.15        55.73 o
  -5  -1   3        165.67        368.19        82.05 o
  -4  -1   3          7.15         45.19        20.01 o
  -3  -1   3       1678.27       3966.75       505.99 o
   1  -1   3        203.81        305.84       193.85 o
   2  -1   3         43.89         52.39         9.62 o
   3  -1   3       1683.66       3690.89       479.00 o
   4  -1   3         13.70        141.25        15.71 o
   5  -1   3       1188.70       1736.84       187.96 o
   6  -1   3          4.74         18.28         5.72 o
   7  -1   3        239.05        554.52        69.14 o
   8  -1   3         67.41        158.38        22.02 o
   9  -1   3          6.41         64.61        37.00 o
  10  -1   3          0.44         10.35        10.58 o
  11  -1   3         83.94        168.03        24.44 o
  12  -1   3          2.54          8.74        10.34 o
  13  -1   3          4.17         42.55        11.70 o
  14  -1   3         11.68         42.32        11.55 o
 -14   0   3          7.76         13.91         9.48 o
 -13   0   3          0.96         28.83        16.02 o
 -12   0   3         20.11         24.94        11.12 o
 -11   0   3         48.62         63.66        13.17 o
 -10   0   3          4.50         18.65         8.97 o
  -9   0   3        113.16        122.94        18.10 o
  -8   0   3          2.49         42.72        11.58 o
  -7   0   3        110.89        195.92        22.06 o
  -6   0   3        151.60        182.13        18.56 o
  -5   0   3        105.59        353.31        71.87 o
  -4   0   3          0.06         40.61         8.30 o
  -3   0   3       1180.82       2755.62       308.43 o
  -2   0   3        609.93         77.32        18.09 o
   2   0   3        584.40         30.96        20.18 o
   3   0   3       1037.77       2314.24       270.98 o
   4   0   3         57.21         68.59         8.70 o
   5   0   3       1046.20       2185.38       209.17 o
   6   0   3         87.37        214.22        24.25 o
   7   0   3        102.10        225.75        28.94 o
   8   0   3        131.80        194.05        25.78 o
   9   0   3          9.33         41.94        13.00 o
  10   0   3          0.01         17.59        10.39 o
  11   0   3         73.20        178.13        25.62 o
  12   0   3         10.03         27.54        11.38 o
  13   0   3         13.64         39.78        11.51 o
  14   0   3         25.43         48.18        11.62 o
 -13   1   3          0.43         13.87        13.03 o
 -12   1   3         17.78         23.62        10.16 o
 -11   1   3        111.43        134.69        20.07 o
 -10   1   3          0.15         14.84         9.92 o
  -9   1   3          6.85         34.08        10.21 o
  -8   1   3         56.37         86.39        13.68 o
  -7   1   3         19.02         80.66        12.18 o
  -6   1   3         10.82          9.89         7.13 o
  -5   1   3        160.26        297.93        27.65 o
  -4   1   3          3.51         68.51        30.94 o
  -3   1   3       1292.92       2811.99       232.66 o
  -2   1   3        391.11        863.04        85.79 o
  -1   1   3        234.56        891.03       132.91 o
   0   1   3        331.76         45.27        15.39 o
   2   1   3         84.90         77.18        30.26 o
   3   1   3        824.77        100.97       203.46 o
   4   1   3          0.40         20.22         7.02 o
   5   1   3        424.85        708.91       138.46 o
   6   1   3        169.48        318.41       126.08 o
   7   1   3          1.18         92.81        17.11 o
   8   1   3         17.01         37.87        23.95 o
   9   1   3         45.34        155.40        25.75 o
  10   1   3          1.63         14.19         7.69 o
  11   1   3         85.92        154.71        20.56 o
  12   1   3         16.07         31.57         8.59 o
  13   1   3         15.16         23.62         8.03 o
  14   1   3         11.70         18.50         7.88 o
 -13   2   3          0.03          8.23         8.02 o
 -12   2   3          4.63         15.09         8.33 o
 -11   2   3        101.11        145.48        20.85 o
 -10   2   3          2.18         16.52         8.75 o
  -9   2   3         25.18         51.06        10.51 o
  -8   2   3         49.12        109.61        27.45 o
  -7   2   3         47.90         44.10         9.30 o
  -6   2   3          0.45         14.33         7.91 o
  -5   2   3        234.62        753.20        64.83 o
  -4   2   3         43.13         55.26         8.24 o
  -3   2   3       1062.79       1759.81       180.49 o
  -2   2   3         52.72         41.73         7.84 o
  -1   2   3        247.00        438.80       140.86 o
   0   2   3         90.72        606.37       229.63 o
   1   2   3        312.05         17.72        12.43 o
   2   2   3        179.82        142.28       165.60 o
   3   2   3       1024.63       1134.65       233.79 o
   4   2   3          0.93         21.09        14.77 o
   5   2   3          7.56         47.63        15.07 o
   6   2   3         78.95        150.89        16.55 o
   7   2   3        119.30        357.90        63.99 o
   8   2   3          4.18         17.99        15.71 o
   9   2   3        125.76        206.15        28.23 o
  10   2   3          0.12         18.37         6.95 o
  11   2   3         29.50         63.91        10.21 o
  12   2   3         17.32         53.06        10.44 o
  13   2   3          7.66          8.36         9.13 o
  14   2   3          8.10         10.04         8.87 o
 -13   3   3          4.90         10.32         8.31 o
 -12   3   3          4.21         20.44         9.12 o
 -11   3   3         83.12         90.20        15.32 o
 -10   3   3          6.14         22.15         8.72 o
  -9   3   3         34.86         54.80        11.19 o
  -8   3   3          3.71         37.70         9.40 o
  -7   3   3          5.97         79.79        43.27 o
  -6   3   3         34.65         51.90        10.05 o
  -5   3   3        811.35       1460.71       119.58 o
  -4   3   3         31.19         37.22         6.99 o
  -3   3   3        411.77        474.64        50.78 o
  -2   3   3        123.00        102.33        37.63 o
  -1   3   3        417.87        949.92       441.48 o
   0   3   3         16.69         95.58        98.05 o
   1   3   3       3643.80       6024.65      1151.61 o
   2   3   3         52.57         61.58        44.78 o
   3   3   3       1357.87       1171.67       183.44 o
   4   3   3         45.40         82.12        19.51 o
   5   3   3        249.24        332.22        40.70 o
   6   3   3        123.98        142.91        17.25 o
   7   3   3        112.70         92.82        23.26 o
   8   3   3         51.22         46.48         8.22 o
   9   3   3        245.93        315.62        37.22 o
  10   3   3          0.59         19.50         6.32 o
  11   3   3          0.11         12.01         6.55 o
  12   3   3         61.60         76.35        14.18 o
  13   3   3          0.00          9.63         7.06 o
  14   3   3          3.83          4.19         6.24 o
 -12   4   3          1.49          5.65         8.09 o
 -11   4   3          0.09          9.56         9.34 o
 -10   4   3         10.95         25.70         9.56 o
  -9   4   3          5.48         34.43        18.49 o
  -8   4   3          5.79         28.60         9.19 o
  -7   4   3          9.02         67.01        11.20 o
  -6   4   3         25.38         40.68         9.50 o
  -5   4   3        514.52       1024.05        86.37 o
  -4   4   3         66.14         35.33         7.81 o
  -3   4   3         58.30        164.42        23.87 o
  -2   4   3         17.68         32.72         8.04 o
  -1   4   3        110.50        251.49        37.10 o
   0   4   3          5.72         52.42        10.83 o
   1   4   3       2147.24       1476.99       218.53 o
   2   4   3        571.76        220.99        63.23 o
   3   4   3       1199.11        582.32       164.01 o
   4   4   3         95.38        134.44        18.07 o
   5   4   3        208.84        139.14        37.65 o
   6   4   3        289.46        241.44        31.94 o
   7   4   3          4.59         26.79         7.97 o
   8   4   3        166.66         47.79        22.28 o
   9   4   3        284.67        243.39        32.41 o
  10   4   3         45.81         34.85         8.76 o
  11   4   3         12.68         10.42         7.85 o
  12   4   3         73.48         72.09        11.79 o
  13   4   3          0.24          2.90         5.97 o
  14   4   3          2.04          1.91         6.22 o
 -12   5   3          0.29         11.98         8.82 o
 -11   5   3          3.99         28.95        10.28 o
 -10   5   3          8.83         31.71        10.47 o
  -9   5   3          1.03         45.70        10.99 o
  -8   5   3         12.40         42.23        10.61 o
  -7   5   3        130.85        195.13        21.85 o
  -6   5   3         13.04         25.07         8.76 o
  -5   5   3        155.39        389.20        37.93 o
  -4   5   3          0.70         29.34         8.84 o
  -3   5   3          6.61         80.33        20.03 o
  -2   5   3         49.64         76.60        10.36 o
  -1   5   3        222.98        249.40        25.36 o
   0   5   3         21.58         35.55         6.40 o
   1   5   3        510.63        631.33        69.16 o
   2   5   3          3.11         30.59         7.29 o
   3   5   3        122.70        133.10        20.67 o
   4   5   3       1227.38        835.50       154.31 o
   5   5   3         82.43         86.10        11.51 o
   6   5   3        150.94         72.33        14.04 o
   7   5   3         25.49         67.25        20.97 o
   8   5   3         25.85         35.79        11.35 o
   9   5   3         34.96         51.43        10.88 o
  10   5   3         62.22         35.53        13.96 o
  11   5   3          2.06         15.14         8.25 o
  12   5   3         41.55         36.72         7.94 o
  13   5   3          0.65          7.41         5.76 o
  14   5   3          0.05          1.95         5.53 o
 -11   6   3          6.39         14.44         8.97 o
 -10   6   3          0.65         24.12         9.63 o
  -9   6   3         31.06         44.40        11.15 o
  -8   6   3          5.60         17.37         8.62 o
  -7   6   3        154.07        206.28        22.97 o
  -6   6   3         36.89         37.73        10.23 o
  -5   6   3         73.32        121.09        16.05 o
  -4   6   3         38.42         68.02        10.94 o
  -3   6   3        180.35        138.21        23.42 o
  -2   6   3        142.66        161.69        16.90 o
  -1   6   3        173.56        222.53        20.57 o
   0   6   3         81.15         53.10         8.64 o
   1   6   3        222.74        242.69        33.33 o
   2   6   3        391.55        308.50        40.33 o
   3   6   3        168.70        134.36        26.76 o
   4   6   3        377.81        193.89        35.41 o
   5   6   3          1.87         17.46         4.59 o
   6   6   3         58.78         59.53         8.56 o
   7   6   3        193.87        187.83        38.53 o
   8   6   3         45.40         30.79        11.00 o
   9   6   3         43.47         62.36        13.12 o
  10   6   3         37.76         14.44         9.73 o
  11   6   3          0.15         17.69        10.68 o
  12   6   3         15.16          8.81        12.95 o
  13   6   3          3.63         22.01        13.56 o
  14   6   3          0.84          5.76         6.74 o
 -11   7   3          0.41          9.90         9.64 o
 -10   7   3          0.50         19.45         9.85 o
  -9   7   3          0.57         18.06         8.70 o
  -8   7   3          6.53         17.06         9.14 o
  -7   7   3        113.09        207.60        29.88 o
  -6   7   3         22.62         35.30        10.04 o
  -5   7   3         15.24         89.92        42.23 o
  -4   7   3         61.09        118.18        15.69 o
  -3   7   3          3.00         35.50        14.59 o
  -2   7   3         26.74         39.22         7.70 o
  -1   7   3        228.00        274.06        25.33 o
   0   7   3         80.56         99.22        12.90 o
   1   7   3         97.42        127.47        21.16 o
   2   7   3        379.45        272.65        31.66 o
   3   7   3        113.49         87.99        14.86 o
   4   7   3        196.16        116.12        38.69 o
   5   7   3         33.79         11.75         8.94 o
   6   7   3          8.14         24.16         4.98 o
   7   7   3        147.00        152.46        24.43 o
   8   7   3         41.41         35.52         8.62 o
   9   7   3         35.38         67.42        16.37 o
  10   7   3         53.12         32.26        10.77 o
  11   7   3          8.42         35.70        71.82 o
  12   7   3          1.71         -1.84        10.79 o
  13   7   3          3.90         36.74        18.68 o
  14   7   3          2.93          8.40        17.16 o
 -10   8   3          0.04          6.26         8.92 o
  -9   8   3          9.47         38.91        10.12 o
  -8   8   3         13.76         31.29        10.58 o
  -7   8   3         10.16         37.76        12.65 o
  -6   8   3         11.71         24.80         8.49 o
  -5   8   3          0.09         29.35         8.12 o
  -4   8   3         28.61         47.42        10.97 o
  -3   8   3         26.53         77.55        11.02 o
  -2   8   3         12.70         17.50         6.91 o
  -1   8   3        290.32        203.13        20.93 o
   0   8   3        115.96         88.77        11.97 o
   1   8   3         40.36         27.79         6.76 o
   2   8   3         80.66         86.03        11.41 o
   3   8   3          0.24         12.49         5.97 o
   4   8   3        195.97        149.16        23.75 o
   5   8   3          0.75         16.86         8.37 o
   6   8   3        182.64        173.38        33.68 o
   7   8   3        136.57        143.16        20.70 o
   8   8   3          0.95         17.26         7.11 o
   9   8   3          4.65         10.56         7.91 o
  10   8   3        142.22         67.75        14.51 o
  11   8   3         18.83         28.13        12.03 o
  12   8   3          0.61         -7.42        11.66 o
  13   8   3          0.02         20.91        14.72 o
  -9   9   3         12.31         12.59         9.65 o
  -8   9   3          8.58         25.79        10.93 o
  -7   9   3         74.52         79.62        14.60 o
  -6   9   3          2.59         10.47         8.74 o
  -5   9   3          2.94         49.59         9.78 o
  -4   9   3         17.06         35.15         9.43 o
  -3   9   3          0.12         32.86         8.92 o
  -2   9   3         59.58         36.67         7.95 o
  -1   9   3        370.04        264.50        27.83 o
   0   9   3        247.03        152.99        18.83 o
   1   9   3        150.76         73.39        18.03 o
   2   9   3         40.31         26.66         6.71 o
   3   9   3         21.47         36.00         6.78 o
   4   9   3        177.45        172.14        28.01 o
   5   9   3          1.18         16.47        10.68 o
   6   9   3        121.42        120.21        22.42 o
   7   9   3         56.40         58.09         9.07 o
   8   9   3         44.39         31.93         7.06 o
   9   9   3         19.00         34.59         9.01 o
  10   9   3         87.90         46.95        10.87 o
  11   9   3          0.05         -5.68         9.71 o
  12   9   3          2.67        -13.31        14.10 o
  13   9   3          2.50         29.53        17.74 o
  -9  10   3          5.63         21.43        11.07 o
  -8  10   3          7.74          7.87         9.45 o
  -7  10   3         28.64         82.87        16.23 o
  -6  10   3          3.69          0.38         8.97 o
  -5  10   3         18.71         46.89        11.20 o
  -4  10   3         12.62         28.51         9.13 o
  -3  10   3          0.80         18.02         7.70 o
  -2  10   3         51.36         29.54         8.93 o
  -1  10   3        191.03        107.52        15.38 o
   0  10   3         24.77         15.73         8.13 o
   1  10   3         30.22         34.27         7.23 o
   2  10   3        114.50         51.39         8.73 o
   3  10   3          9.25         20.63         6.20 o
   4  10   3          5.43         28.03         7.68 o
   5  10   3         31.98         17.26         8.24 o
   6  10   3          3.46          9.43        10.53 o
   7  10   3          0.08         11.96        10.72 o
   8  10   3         43.90         27.81         5.68 o
   9  10   3         25.32         21.02         6.66 o
  10  10   3         21.09         21.93         8.24 o
  11  10   3          2.86         12.41        10.23 o
  12  10   3          3.75          4.83        13.05 o
  13  10   3          1.50         14.22        15.22 o
  -8  11   3          8.72         10.98         9.91 o
  -7  11   3          4.60         14.55         9.43 o
  -6  11   3         24.21         32.97        10.90 o
  -5  11   3          0.80         -5.45         8.44 o
  -4  11   3          2.22          5.89         7.95 o
  -3  11   3         32.36         35.82        10.18 o
  -2  11   3         46.69         21.27         9.92 o
  -1  11   3         22.34         45.65         9.36 o
   0  11   3         40.27         45.20        10.12 o
   1  11   3          0.59         23.06         7.60 o
   2  11   3         46.72         26.16         7.87 o
   3  11   3         14.71         14.88         7.15 o
   4  11   3         57.34         56.53         9.66 o
   5  11   3         86.66         42.19        10.21 o
   6  11   3         15.47         21.61         8.31 o
   7  11   3          1.44         15.20        10.87 o
   8  11   3         67.63         35.87        10.59 o
   9  11   3         10.76          6.33         5.61 o
  10  11   3         17.57         13.15         8.21 o
  11  11   3          0.02         12.28        10.60 o
  12  11   3          6.63          2.44        12.38 o
  -6  12   3         25.88         33.80        11.98 o
  -5  12   3          2.26         11.47         9.34 o
  -4  12   3          0.00          7.32         9.75 o
  -3  12   3          0.42         19.84        10.31 o
  -2  12   3         17.09         13.74         7.86 o
  -1  12   3         13.30         11.00         7.92 o
   0  12   3         86.46         58.03        12.26 o
   1  12   3          9.79         14.55         7.63 o
   2  12   3         20.52          7.94         7.03 o
   3  12   3          0.04         15.26         7.68 o
   4  12   3         27.53         15.55         7.70 o
   5  12   3         22.75         14.14         7.63 o
   6  12   3          5.50          7.13         8.45 o
   7  12   3          1.72          5.33         8.71 o
   8  12   3         53.02          8.36         8.48 o
   9  12   3          0.01          2.31         6.96 o
  10  12   3          0.00          3.32         6.53 o
  11  12   3          0.60         17.62        10.38 o
  -5  13   3          8.42          6.22        11.79 o
  -4  13   3          4.20          3.52         9.20 o
  -3  13   3          3.95          5.24         8.41 o
  -2  13   3          0.81          3.59         7.98 o
  -1  13   3         11.68          8.93         7.71 o
   0  13   3         51.76         26.45         9.94 o
   1  13   3          5.71          8.94         7.73 o
   2  13   3          0.49          9.62         7.26 o
   3  13   3          0.02          8.69         7.49 o
   4  13   3         12.89          7.20         7.98 o
   5  13   3          2.62          6.44         7.71 o
   6  13   3          9.56          2.02         7.67 o
   7  13   3         13.18          1.54         7.12 o
   8  13   3         23.45         11.98        10.59 o
   9  13   3          0.49          3.52         5.52 o
  10  13   3          1.28         -3.36         7.32 o
  -3  14   3          4.40         -2.64         8.63 o
  -2  14   3          2.88          3.67         8.74 o
  -1  14   3          0.86          7.40         8.82 o
   0  14   3         50.10         24.04         9.41 o
   1  14   3         10.35          4.41         7.73 o
   2  14   3          0.86          9.33         7.47 o
   3  14   3          3.20          8.11         7.70 o
   4  14   3          4.18         -0.47         7.59 o
   5  14   3          0.03          4.65         7.48 o
   6  14   3         48.63         19.74         7.47 o
   7  14   3          8.22          7.91         7.87 o
   8  14   3          9.77          7.76         7.37 o
   9  14   3          1.46         11.31        10.01 o
  -1  15   3          4.98          7.39         9.59 o
   0  15   3         28.63         13.32         9.52 o
   1  15   3          3.64          1.76         8.12 o
   2  15   3          2.06          5.61         8.20 o
   3  15   3          0.22         11.13         8.39 o
   4  15   3          0.83          1.51         7.72 o
   5  15   3          1.65          2.90         7.18 o
   6  15   3         31.95         13.24         7.55 o
   7  15   3          6.49          7.13         7.82 o
  -6 -15   4          1.46          3.29         9.66 o
  -5 -15   4          0.53         -2.13         8.19 o
  -4 -15   4          1.00         -0.46         7.34 o
  -3 -15   4         23.91          8.85         7.42 o
  -2 -15   4         13.57          8.14         8.01 o
  -1 -15   4          0.29          1.64         7.85 o
   0 -15   4          1.42          2.72         7.98 o
  -8 -14   4          0.04          2.86        25.68 o
  -7 -14   4          9.63         22.85         9.67 o
  -6 -14   4         13.56         19.57         8.16 o
  -5 -14   4          2.67         10.68         9.20 o
  -4 -14   4          2.79          8.14         6.67 o
  -3 -14   4         36.11         20.22         8.01 o
  -2 -14   4         14.93          4.95         7.46 o
  -1 -14   4         10.88         15.48         8.31 o
   0 -14   4          0.28         15.50         8.59 o
   1 -14   4          1.99          2.77         8.08 o
   2 -14   4          0.15         10.71         8.26 o
   3 -14   4         21.02         20.38         9.07 o
  -9 -13   4         13.02         31.69        25.94 o
  -8 -13   4          0.04         -0.09        22.15 o
  -7 -13   4          8.82         -4.69        20.16 o
  -6 -13   4          5.89         14.77         8.42 o
  -5 -13   4         15.47          4.04        11.32 o
  -4 -13   4         20.70         12.15         7.12 o
  -3 -13   4         23.00         18.47         7.10 o
  -2 -13   4          2.81         16.78         8.05 o
  -1 -13   4         20.64         11.77         7.58 o
   0 -13   4          5.89         10.16         7.92 o
   1 -13   4          3.67         14.94         8.10 o
   2 -13   4         20.48         10.28         8.16 o
   3 -13   4         30.55         26.67         9.53 o
   4 -13   4          0.21          2.14         8.47 o
   5 -13   4          0.69          0.55        10.40 o
 -11 -12   4         21.23         37.13        27.06 o
 -10 -12   4         11.56         -3.87        19.30 o
  -9 -12   4          0.11        -15.63        18.58 o
  -8 -12   4          1.83          7.49        24.09 o
  -7 -12   4          0.47          6.82        16.47 o
  -6 -12   4          0.11          1.19        15.33 o
  -5 -12   4         52.08         31.64         8.02 o
  -4 -12   4          3.29         20.83         7.97 o
  -3 -12   4         19.48         20.56         6.60 o
  -2 -12   4         20.58         10.21         6.80 o
  -1 -12   4         13.72          5.40         6.62 o
   0 -12   4          9.55         19.68         7.69 o
   1 -12   4          0.02          6.31         7.36 o
   2 -12   4          1.66         11.34         7.87 o
   3 -12   4         37.10         34.68        11.71 o
   4 -12   4          0.22          6.46         8.82 o
   5 -12   4          2.16          3.07         7.98 o
   6 -12   4          5.57          7.32         8.19 o
 -11 -11   4         32.85         50.51        23.44 o
 -10 -11   4         63.07         79.65        24.04 o
  -9 -11   4          7.96          0.67        15.28 o
  -8 -11   4          4.35          9.00        19.18 o
  -7 -11   4         33.96         21.41        17.89 o
  -6 -11   4          1.32         28.15        25.57 o
  -5 -11   4        159.28        102.89        25.82 o
  -4 -11   4         24.94         33.84         8.83 o
  -3 -11   4          5.14          9.66         6.67 o
  -2 -11   4         89.10         54.45         9.32 o
  -1 -11   4         27.95         38.54         8.93 o
   0 -11   4          0.15         23.43         6.99 o
   1 -11   4         31.69         17.00         7.18 o
   2 -11   4          1.33         14.41         8.15 o
   3 -11   4         29.23         37.11         9.42 o
   4 -11   4         23.69         20.38         8.17 o
   5 -11   4         15.91         18.32         8.26 o
   6 -11   4         26.22         37.13        10.15 o
   7 -11   4          2.79          4.74         8.18 o
 -12 -10   4          0.14          8.53        15.45 o
 -11 -10   4         26.76         26.57        16.50 o
 -10 -10   4         71.39         14.37        14.93 o
  -9 -10   4         73.87         78.89        21.71 o
  -8 -10   4         14.80         61.37        20.18 o
  -7 -10   4         55.48         45.55        23.10 o
  -6 -10   4          2.48         -1.44        16.18 o
  -5 -10   4        277.84        149.75        50.08 o
  -4 -10   4          0.00         20.74         7.73 o
  -3 -10   4          0.55         19.21         6.98 o
  -2 -10   4          2.61         36.57         8.13 o
  -1 -10   4         17.13         20.78         7.57 o
   0 -10   4         36.88         40.62         9.19 o
   1 -10   4         72.47         82.32        12.84 o
   2 -10   4          0.06         19.58         6.88 o
   3 -10   4          1.93         13.35         6.74 o
   4 -10   4         44.40         74.78        14.78 o
   5 -10   4         22.24         19.58         7.79 o
   6 -10   4         15.78         53.89        12.00 o
   7 -10   4          0.54          4.44         7.23 o
   8 -10   4          5.14         16.39         8.24 o
 -13  -9   4         26.83         31.74        18.29 o
 -12  -9   4          1.34         18.37        14.30 o
 -11  -9   4         12.98          3.30        12.69 o
 -10  -9   4          5.01         55.84        30.43 o
  -9  -9   4         52.45        111.58        23.69 o
  -8  -9   4        178.37         84.16        20.61 o
  -7  -9   4         70.48         62.17        24.22 o
  -6  -9   4          7.07         13.39        13.71 o
  -5  -9   4        244.64        188.51        60.98 o
  -4  -9   4          3.28          6.48        11.19 o
  -3  -9   4         12.46         12.67         5.34 o
  -2  -9   4        102.57        182.91        38.52 o
  -1  -9   4          3.44         12.51         7.40 o
   0  -9   4        172.75        205.10        28.71 o
   1  -9   4         38.18         47.36        10.72 o
   2  -9   4         14.98         43.20         8.33 o
   3  -9   4          4.06         20.13         7.04 o
   4  -9   4        167.26        118.23        15.91 o
   5  -9   4         26.41         28.77         8.27 o
   6  -9   4         18.79         50.81        10.24 o
   7  -9   4          2.62          3.36         7.02 o
   8  -9   4          4.15          4.82         7.98 o
   9  -9   4          3.04          7.74         8.47 o
 -13  -8   4         32.28         39.77        16.41 o
 -12  -8   4          8.40         12.67        11.54 o
 -11  -8   4          2.54         44.95        23.64 o
 -10  -8   4          0.23         31.80        13.37 o
  -9  -8   4         34.30         45.56        16.28 o
  -8  -8   4        273.39         73.07        16.74 o
  -7  -8   4          0.89         53.77        14.35 o
  -6  -8   4        102.58        149.41        48.20 o
  -5  -8   4         50.77         67.56        23.44 o
  -4  -8   4         76.29        111.11        35.97 o
  -3  -8   4         27.14         72.76        14.02 o
  -2  -8   4         11.83         41.44        41.09 o
  -1  -8   4         27.32         32.49        16.94 o
   0  -8   4          9.28         44.22         8.38 o
   1  -8   4         71.92         96.02        13.06 o
   2  -8   4         27.12        102.25        25.04 o
   3  -8   4         11.41         13.21         5.14 o
   4  -8   4        131.44        114.20        16.42 o
   5  -8   4         44.34         53.39        10.44 o
   6  -8   4         44.59         64.96        11.84 o
   7  -8   4          2.25         15.58         7.84 o
   8  -8   4         13.30         17.68         7.56 o
   9  -8   4          0.22         -2.59         6.69 o
  10  -8   4          2.89         40.73        10.14 o
 -13  -7   4         17.44         44.30        17.27 o
 -12  -7   4          5.13         18.68        11.47 o
 -11  -7   4          0.41         28.84        11.06 o
 -10  -7   4         20.59         69.35        16.03 o
  -9  -7   4          0.42          7.54         9.12 o
  -8  -7   4        108.19         92.97        22.33 o
  -7  -7   4         58.63         34.76        11.71 o
  -6  -7   4        293.08        117.82        26.08 o
  -5  -7   4         29.46         18.37         8.89 o
  -4  -7   4        304.40        227.69        71.84 o
  -3  -7   4         51.61         79.31        25.93 o
  -2  -7   4         46.68         41.75        45.95 o
  -1  -7   4        179.97        179.38        68.51 o
   0  -7   4          3.72         26.53         9.10 o
   1  -7   4        226.42        189.28        21.64 o
   2  -7   4         38.55        148.41        21.46 o
   3  -7   4         19.93         29.32         5.99 o
   4  -7   4         15.18        128.27        36.75 o
   5  -7   4          4.26         15.39         6.22 o
   6  -7   4         34.76         48.01        10.47 o
   7  -7   4          1.22         17.00         7.56 o
   8  -7   4          1.37         13.53         6.43 o
   9  -7   4          3.24         12.15         6.97 o
  10  -7   4         22.15         93.23        15.91 o
  11  -7   4          6.62         17.42         9.47 o
 -14  -6   4          4.45          6.09        13.99 o
 -13  -6   4         19.40          9.57        12.05 o
 -12  -6   4         11.59         13.43        11.29 o
 -11  -6   4          0.16         22.27        11.77 o
 -10  -6   4         85.06        108.04        18.62 o
  -9  -6   4         70.59         97.44        17.96 o
  -8  -6   4         16.96         90.46        18.34 o
  -7  -6   4        157.60        192.69        38.40 o
  -6  -6   4       1032.41        266.92        51.89 o
  -5  -6   4         16.55        134.99        42.77 o
  -4  -6   4        242.02        243.43        75.63 o
  -3  -6   4         40.74         60.27        19.80 o
  -2  -6   4       1123.45       1052.50       199.67 o
  -1  -6   4        305.11        280.58        44.23 o
   0  -6   4        925.05       1036.23       225.99 o
   1  -6   4        189.12        260.54        28.15 o
   2  -6   4        207.56        310.31        52.07 o
   3  -6   4         84.17        111.46        17.59 o
   4  -6   4        589.31       1215.89       150.93 o
   5  -6   4          8.45         31.27         7.70 o
   6  -6   4         50.49         98.01        18.34 o
   7  -6   4          1.28         23.99         7.24 o
   8  -6   4         34.36        117.55        22.09 o
   9  -6   4         24.70         56.88        11.86 o
  10  -6   4         56.91        140.13        21.31 o
  11  -6   4         16.78         26.86         9.18 o
 -14  -5   4          0.34          5.95        12.86 o
 -13  -5   4          2.49          9.92        10.67 o
 -12  -5   4         41.54          9.19         9.90 o
 -11  -5   4         12.50         46.56        13.85 o
 -10  -5   4          9.95         32.37        12.80 o
  -9  -5   4        199.60        226.02        29.49 o
  -8  -5   4         20.15         75.60        29.68 o
  -7  -5   4        309.12        435.42        81.06 o
  -6  -5   4        185.64        120.47        21.41 o
  -5  -5   4          2.89         33.46        15.76 o
  -4  -5   4        389.02        753.59       234.45 o
  -3  -5   4         46.19        219.89        69.11 o
  -2  -5   4        981.71        787.10       245.82 o
  -1  -5   4        388.87        492.17        74.71 o
   0  -5   4        987.00        527.33       150.87 o
   1  -5   4          8.42         19.35         6.87 o
   2  -5   4       3400.87       3611.70       333.81 o
   3  -5   4        270.94        204.25        43.56 o
   4  -5   4        372.60        494.96        92.00 o
   5  -5   4          4.44         13.47         5.00 o
   6  -5   4        283.15        375.47        54.52 o
   7  -5   4         15.61         45.61         8.89 o
   8  -5   4        120.46        395.68        55.85 o
   9  -5   4         21.19         61.17        13.14 o
  10  -5   4         32.14         79.65        16.72 o
  11  -5   4         16.77         39.37        10.55 o
  12  -5   4          3.82         30.61        10.28 o
 -14  -4   4          0.23          2.03         9.40 o
 -13  -4   4          0.68         16.94        11.80 o
 -12  -4   4          1.57         22.45        11.66 o
 -11  -4   4          0.99         27.40        11.45 o
 -10  -4   4         76.17         73.53        13.80 o
  -9  -4   4        210.22        168.04        26.27 o
  -8  -4   4         21.12        128.67       115.90 o
  -7  -4   4        105.37        114.72        18.76 o
  -6  -4   4          9.92         78.16        16.33 o
  -5  -4   4         96.20         94.15        16.79 o
  -4  -4   4       7332.16       2535.17       783.73 o
  -3  -4   4         10.83         93.28        30.08 o
  -2  -4   4        362.36       2705.13       834.32 o
  -1  -4   4        220.79        324.87       101.82 o
   0  -4   4        152.74        126.60       165.22 o
   1  -4   4         33.50         46.48        20.31 o
   2  -4   4       1075.26       2089.26       190.66 o
   3  -4   4        142.75         72.79        20.67 o
   4  -4   4          2.71         47.30        22.01 o
   5  -4   4          1.94         18.51         6.13 o
   6  -4   4        122.14        246.21        94.77 o
   7  -4   4         18.43         26.30         7.53 o
   8  -4   4        140.34        326.61        39.07 o
   9  -4   4         31.02         62.34        11.70 o
  10  -4   4         24.11         82.05        13.63 o
  11  -4   4          8.01         20.28         9.10 o
  12  -4   4         18.00         77.05        14.01 o
 -14  -3   4          1.30          6.77         8.97 o
 -13  -3   4          3.14         19.66         8.79 o
 -12  -3   4         34.55         62.79        13.14 o
 -11  -3   4          3.66         10.59         8.63 o
 -10  -3   4         57.32         31.04        10.82 o
  -9  -3   4         56.17         82.46        14.90 o
  -8  -3   4          3.53         47.38        13.02 o
  -7  -3   4          8.29         27.88        12.75 o
  -6  -3   4        511.03        261.99        43.44 o
  -5  -3   4          8.56         38.92        11.13 o
  -4  -3   4          3.32        113.98        29.69 o
  -3  -3   4        205.36        353.47       110.97 o
  -2  -3   4       5610.06       7481.65      2317.20 o
  -1  -3   4         16.96        160.44        51.50 o
   0  -3   4      11764.46      29286.50      9142.48 o
   1  -3   4        104.51         54.90        14.06 o
   2  -3   4       1331.53        582.97        99.00 o
   3  -3   4         25.08         21.84         5.21 o
   4  -3   4         23.79        121.01        15.97 o
   5  -3   4          1.22          9.80         4.72 o
   6  -3   4         35.80         28.97        10.11 o
   7  -3   4         14.50         13.98         6.09 o
   8  -3   4         39.33        182.95        37.67 o
   9  -3   4         15.91         16.40         8.67 o
  10  -3   4         11.05         24.26         8.56 o
  11  -3   4          0.10         23.45        10.25 o
  12  -3   4         28.54         69.74        13.76 o
  13  -3   4         12.25         32.49        10.38 o
 -14  -2   4          2.24         11.80         8.81 o
 -13  -2   4          0.28         13.53         8.50 o
 -12  -2   4         17.13         48.87        11.45 o
 -11  -2   4          0.07         16.19         9.47 o
 -10  -2   4         51.05         54.89        10.91 o
  -9  -2   4         72.95         72.43        14.20 o
  -8  -2   4         64.40        243.17        63.21 o
  -7  -2   4         66.00        126.27        20.72 o
  -6  -2   4       1320.15       2014.81       211.63 o
  -5  -2   4         12.29         24.47        17.93 o
  -4  -2   4        296.96        419.38        55.67 o
   1  -2   4         24.77         95.72        16.77 o
   2  -2   4        422.09        134.75        25.63 o
   3  -2   4         35.15         49.87        23.47 o
   4  -2   4        371.12        680.71        67.99 o
   5  -2   4         32.20         73.82        17.98 o
   6  -2   4         41.05         76.69        12.57 o
   7  -2   4         15.02         29.55         7.20 o
   8  -2   4        588.30        863.55       106.76 o
   9  -2   4          0.29         21.74         9.17 o
  10  -2   4          3.60         32.95        10.95 o
  11  -2   4          1.14         24.29        10.70 o
  12  -2   4          0.12         31.96        10.87 o
  13  -2   4          6.42         15.98        10.51 o
 -14  -1   4         18.36         17.93         9.93 o
 -13  -1   4          0.30         12.79        10.48 o
 -12  -1   4          2.06         67.89        26.76 o
 -11  -1   4         10.21          8.63        11.08 o
 -10  -1   4         12.57         39.48        11.25 o
  -9  -1   4         59.10         80.38        16.07 o
  -8  -1   4        251.38        185.43        22.72 o
  -7  -1   4         41.79        101.22        14.97 o
  -6  -1   4       1074.19       2785.29       248.15 o
  -5  -1   4         12.42         52.29        14.07 o
  -4  -1   4         95.36        409.23        83.38 o
  -3  -1   4         16.68         45.73        19.79 o
   1  -1   4         22.63         62.29        18.52 o
   2  -1   4      14297.09      19036.56      2854.84 o
   3  -1   4        153.73         99.02        17.56 o
   4  -1   4        530.39       1356.71       147.22 o
   5  -1   4         48.02         79.19        10.68 o
   6  -1   4          7.46        141.83        55.44 o
   7  -1   4          2.02         23.76         6.04 o
   8  -1   4        497.67        791.10        99.00 o
   9  -1   4          0.02         19.95         8.21 o
  10  -1   4         14.37         41.66        12.81 o
  11  -1   4          7.50         49.29        12.56 o
  12  -1   4          0.14         17.17        10.35 o
  13  -1   4          0.78         15.61        10.31 o
  14  -1   4         13.54         43.71        11.96 o
 -14   0   4          0.04         11.11         9.26 o
 -13   0   4          1.65         10.08         9.56 o
 -12   0   4          0.01         18.99        10.79 o
 -11   0   4         52.34         87.86        15.61 o
 -10   0   4         26.95        105.14        15.56 o
  -9   0   4         85.28         88.06        15.82 o
  -8   0   4         37.82         59.90        13.38 o
  -7   0   4          5.83         32.03         9.87 o
  -6   0   4         56.77        359.48        33.71 o
  -5   0   4          0.07         18.01         8.20 o
  -4   0   4        327.87        447.65        49.85 o
  -3   0   4        186.31        309.81        44.48 o
  -2   0   4        593.55       3485.89       822.64 o
   2   0   4       5744.19       4797.74       761.39 o
   3   0   4        208.45        231.96        43.46 o
   4   0   4         38.30        306.16        34.45 o
   5   0   4         46.24         83.14        10.36 o
   6   0   4        414.08        981.56       133.78 o
   7   0   4          1.83          9.90         5.09 o
   8   0   4        130.69        256.00        55.26 o
   9   0   4          4.64         24.29         7.78 o
  10   0   4          5.43         31.42        12.14 o
  11   0   4         17.94        107.02        17.85 o
  12   0   4          1.32         26.53        11.14 o
  13   0   4          8.58         33.14        11.50 o
  14   0   4         47.57         74.69        14.87 o
 -13   1   4          0.26          3.30         9.00 o
 -12   1   4          3.98         30.10        10.86 o
 -11   1   4         64.03        134.83        20.14 o
 -10   1   4         26.93         76.18        15.54 o
  -9   1   4         47.75         65.98        12.97 o
  -8   1   4        205.68        298.28        32.62 o
  -7   1   4         27.40         37.44        10.55 o
  -6   1   4        524.47        940.24        80.95 o
  -5   1   4         66.55         52.54        10.07 o
  -4   1   4        649.40        955.76        81.39 o
  -3   1   4        557.98        577.00        59.55 o
  -2   1   4      19192.01      11080.17      1160.32 o
  -1   1   4         21.30         96.15        23.77 o
   2   1   4       1505.07        193.03       154.16 o
   3   1   4         14.54         49.88        13.07 o
   4   1   4          5.65         57.66        11.05 o
   5   1   4        143.60        233.05        25.45 o
   6   1   4       2207.71       3518.73       337.79 o
   7   1   4         38.58         18.86         5.06 o
   8   1   4          0.35         65.27        13.91 o
   9   1   4         29.24         77.60        13.46 o
  10   1   4         43.08        114.23        17.65 o
  11   1   4         56.75        122.47        18.10 o
  12   1   4          1.76         29.63        10.31 o
  13   1   4          2.92         19.10         8.34 o
  14   1   4          5.40         13.84         8.81 o
 -13   2   4          4.08          4.04         8.50 o
 -12   2   4         43.75         48.86        12.71 o
 -11   2   4         31.07         64.84        13.35 o
 -10   2   4          8.12         24.68        10.07 o
  -9   2   4          9.23         20.02         8.68 o
  -8   2   4        309.24        421.42        82.96 o
  -7   2   4        118.12        139.48        20.70 o
  -6   2   4        102.55         52.42        14.92 o
  -5   2   4          3.28         63.43        44.00 o
  -4   2   4       1202.90       1685.32       137.97 o
  -3   2   4         38.74         12.80         8.91 o
  -2   2   4        677.13       1988.13       283.07 o
  -1   2   4         65.44        313.87        57.50 o
   0   2   4      19143.10       4801.50     10185.85 o
   1   2   4         25.09         59.50        16.84 o
   2   2   4         60.20        283.50        67.52 o
   3   2   4          2.20        159.06        66.21 o
   4   2   4       1746.56        990.09       278.58 o
   5   2   4        115.69        136.73        21.89 o
   6   2   4       1003.98       1400.44       131.95 o
   7   2   4         80.01         72.35        30.92 o
   8   2   4          0.19         38.09        23.98 o
   9   2   4         89.46        226.23        59.07 o
  10   2   4         41.22         63.20        11.01 o
  11   2   4         33.78         92.78        13.80 o
  12   2   4         65.93         69.65        12.12 o
  13   2   4          1.84          9.38         8.59 o
  14   2   4          0.04         13.66         8.76 o
 -13   3   4          0.99          5.83         8.42 o
 -12   3   4          2.66         27.21        18.26 o
 -11   3   4          0.30         25.20         9.68 o
 -10   3   4         19.24         57.95        20.23 o
  -9   3   4         18.28         28.85         9.42 o
  -8   3   4        119.45        265.63        43.78 o
  -7   3   4         81.52        133.80        17.96 o
  -6   3   4         20.85         50.97        14.40 o
  -5   3   4          5.58         18.97         7.53 o
  -4   3   4        539.34        593.20        80.60 o
  -3   3   4          0.06          5.75         6.21 o
  -2   3   4       1873.40        443.71        69.46 o
  -1   3   4          0.92         27.51         7.19 o
   0   3   4       7858.30      17606.71     12518.99 o
   1   3   4         20.98         54.31        43.04 o
   2   3   4        911.10        885.80       135.38 o
   3   3   4          1.88         53.59        49.00 o
   4   3   4        771.78        605.98        95.98 o
   5   3   4          0.20         32.07        15.72 o
   6   3   4        213.66        192.46        25.48 o
   7   3   4         78.27         99.72        14.75 o
   8   3   4         17.96         51.02        13.27 o
   9   3   4        202.71        308.10        36.00 o
  10   3   4         10.26         33.24         7.49 o
  11   3   4         10.77         17.77         8.51 o
  12   3   4         18.59         70.34        14.45 o
  13   3   4          0.24          4.50         6.46 o
  14   3   4          0.11          4.98         5.89 o
 -12   4   4          8.12          7.48         8.35 o
 -11   4   4          0.08          5.67         8.73 o
 -10   4   4          0.06         34.23        10.13 o
  -9   4   4         30.08         38.30        10.02 o
  -8   4   4         27.55        127.69        25.04 o
  -7   4   4         20.03         27.85         9.49 o
  -6   4   4          1.70         53.27        11.62 o
  -5   4   4          3.17         14.89         7.16 o
  -4   4   4         10.41        131.84        21.31 o
  -3   4   4        123.16        101.37        12.89 o
  -2   4   4        144.27        595.01       281.18 o
  -1   4   4         27.13         67.37        23.68 o
   0   4   4        289.15        631.47       135.42 o
   1   4   4        415.89        592.93        88.73 o
   2   4   4       1875.67       1370.33       263.34 o
   3   4   4         29.58         96.65        48.24 o
   4   4   4       4990.30       1270.64       263.21 o
   5   4   4        230.98        190.11        21.49 o
   6   4   4          1.58         42.59        19.88 o
   7   4   4         67.51         49.66        12.09 o
   8   4   4         74.10        106.44        18.04 o
   9   4   4        140.76        129.34        17.45 o
  10   4   4         44.28        105.53        24.21 o
  11   4   4          0.09          8.61         5.75 o
  12   4   4         11.45         58.04        16.00 o
  13   4   4          1.19         13.28         6.21 o
  14   4   4          0.53         -0.55         5.90 o
 -12   5   4          3.06         13.72         8.90 o
 -11   5   4          1.17          1.23         8.47 o
 -10   5   4        271.17        383.04        53.93 o
  -9   5   4          1.54          7.12         8.88 o
  -8   5   4         27.27         88.65        14.31 o
  -7   5   4          0.91          5.79         7.46 o
  -6   5   4        111.45        153.30        18.93 o
  -5   5   4          1.80         17.48         8.20 o
  -4   5   4        274.88        508.69        73.94 o
  -3   5   4         92.36        105.23        17.49 o
  -2   5   4       3323.07       3670.45       520.15 o
  -1   5   4         33.83         20.78         5.91 o
   0   5   4        672.39        531.41       122.60 o
   1   5   4        356.68        634.62        97.25 o
   2   5   4        528.13        224.42        33.88 o
   3   5   4         14.46         13.18         6.77 o
   4   5   4        177.57        173.24        37.11 o
   5   5   4        148.49        108.43        16.04 o
   6   5   4        199.47        126.19        15.85 o
   7   5   4        123.10         49.81        19.85 o
   8   5   4         60.64         29.74         8.94 o
   9   5   4          4.95         10.44         6.85 o
  10   5   4          3.87         26.93         8.71 o
  11   5   4          0.01         15.55         6.10 o
  12   5   4         20.58         44.10         8.42 o
  13   5   4         11.55          9.30         5.82 o
  14   5   4          0.00         -0.58         5.28 o
 -11   6   4          7.05          9.26         9.40 o
 -10   6   4         83.46        142.77        20.06 o
  -9   6   4          2.11         13.81         9.46 o
  -8   6   4          1.57         58.96        19.89 o
  -7   6   4          8.25         14.55         8.38 o
  -6   6   4        118.09        124.87        16.23 o
  -5   6   4          0.01         16.98         8.33 o
  -4   6   4        494.77        789.05        99.47 o
  -3   6   4         84.89        134.69        15.24 o
  -2   6   4        592.79        613.28        86.25 o
  -1   6   4         39.67         43.95         8.14 o
   0   6   4        460.83        775.76       111.51 o
   1   6   4        123.60        122.02        15.67 o
   2   6   4       1513.33        932.51       137.05 o
   3   6   4         78.18         62.60        15.78 o
   4   6   4        107.83        215.29        62.48 o
   5   6   4          1.28         15.63        11.08 o
   6   6   4          6.21         24.53         4.97 o
   7   6   4        262.20        225.58        54.10 o
   8   6   4         10.01         24.81        12.63 o
   9   6   4         16.88         40.80         9.42 o
  10   6   4         10.67         29.58         9.85 o
  11   6   4          2.04         19.03        10.55 o
  12   6   4         10.62         27.26        14.56 o
  13   6   4         21.98         11.21         7.10 o
  14   6   4          0.07          2.75         4.68 o
 -11   7   4          6.61          3.22         9.78 o
 -10   7   4         24.17         54.39        14.43 o
  -9   7   4          0.00          4.20         7.89 o
  -8   7   4        118.98        272.75        30.53 o
  -7   7   4          9.70         18.33         8.64 o
  -6   7   4          0.23         17.58         8.29 o
  -5   7   4          6.96         10.55         8.02 o
  -4   7   4         36.30        121.92        16.50 o
  -3   7   4         46.87         40.04         8.67 o
  -2   7   4        651.91        700.37        79.40 o
  -1   7   4        108.98         98.84        12.68 o
   0   7   4         84.57         86.43        12.43 o
   1   7   4         86.99        101.39        13.74 o
   2   7   4        420.48        181.36        52.00 o
   3   7   4        167.13        116.77        19.53 o
   4   7   4        347.54        169.90        56.24 o
   5   7   4          0.47         14.50         8.04 o
   6   7   4          2.79         30.40        11.40 o
   7   7   4        351.79        315.62        42.06 o
   8   7   4          1.21         36.71        12.49 o
   9   7   4          0.37         19.00         9.28 o
  10   7   4         47.22         64.22        13.24 o
  11   7   4         34.34         50.99        35.77 o
  12   7   4          0.83         14.61        10.63 o
  13   7   4         47.42         36.10        18.15 o
  14   7   4          0.33          6.04        17.17 o
 -10   8   4          6.56         33.36        10.82 o
  -9   8   4          2.48          8.24         8.78 o
  -8   8   4          3.48         26.98        10.31 o
  -7   8   4          1.27         13.04         9.76 o
  -6   8   4          1.03         25.87         8.73 o
  -5   8   4         44.10         50.69        10.87 o
  -4   8   4         67.51         89.32        13.93 o
  -3   8   4          0.01         25.41         8.17 o
  -2   8   4        115.60        197.23        33.45 o
  -1   8   4         60.96         56.86         9.63 o
   0   8   4         25.27        260.48        51.62 o
   1   8   4         38.52         44.98         8.25 o
   2   8   4          0.94         36.49         7.84 o
   3   8   4         26.08         37.24        14.15 o
   4   8   4        248.47         94.71        23.43 o
   5   8   4         14.89         34.34         9.92 o
   6   8   4          2.63         35.08        13.07 o
   7   8   4        260.38        223.77        30.81 o
   8   8   4         25.48         61.52        10.31 o
   9   8   4         14.75         23.27         8.24 o
  10   8   4         24.80         44.45        11.34 o
  11   8   4         39.74         16.80        11.40 o
  12   8   4          0.14         -0.71        11.26 o
  13   8   4         55.47         49.14        16.63 o
  -9   9   4          0.86          9.46         9.39 o
  -8   9   4         10.68         23.30        10.06 o
  -7   9   4          9.78          7.55         9.74 o
  -6   9   4         71.67        279.74        29.78 o
  -5   9   4         48.14         42.62        11.07 o
  -4   9   4        209.10        176.13        21.03 o
  -3   9   4          1.87         21.74         9.37 o
  -2   9   4        141.75        182.30        21.12 o
  -1   9   4        114.87        119.03        16.17 o
   0   9   4         75.70         79.71        15.98 o
   1   9   4          0.17          5.68         7.22 o
   2   9   4         17.45         57.43        10.54 o
   3   9   4         26.08         13.49         6.30 o
   4   9   4        236.71        117.07        19.02 o
   5   9   4         75.43         30.87        15.66 o
   6   9   4          0.23         42.08        12.67 o
   7   9   4         95.89         74.90        12.26 o
   8   9   4         57.87         90.79        12.58 o
   9   9   4          0.06          7.68         6.36 o
  10   9   4          9.34         37.30         9.34 o
  11   9   4          0.16         -6.45         9.55 o
  12   9   4          0.05         13.09        13.57 o
  13   9   4         35.76         22.17        15.31 o
  -9  10   4          0.22          6.36        10.46 o
  -8  10   4          2.60         17.43         9.59 o
  -7  10   4          3.18         12.67         8.81 o
  -6  10   4          2.41         34.80        11.05 o
  -5  10   4         32.83         42.59        11.60 o
  -4  10   4         54.64         66.60        12.90 o
  -3  10   4          4.04          9.16         8.36 o
  -2  10   4         17.29         49.33        16.22 o
  -1  10   4        152.26        133.50        19.64 o
   0  10   4         75.69        131.60        18.26 o
   1  10   4         13.02         18.15         7.42 o
   2  10   4         31.64         22.65         7.14 o
   3  10   4         19.45         32.22        10.92 o
   4  10   4         85.77         55.58        15.94 o
   5  10   4        112.54         51.69        12.40 o
   6  10   4         36.00         52.00        17.23 o
   7  10   4         14.27          3.54        10.88 o
   8  10   4         26.82         61.15        12.11 o
   9  10   4          6.81         18.21         5.90 o
  10  10   4          0.00          7.70         6.75 o
  11  10   4         31.88          8.12         9.47 o
  12  10   4          0.00          3.85        11.64 o
  13  10   4         15.76          6.19        13.75 o
  -8  11   4          0.10          4.13        12.94 o
  -7  11   4          2.98         14.20         9.42 o
  -6  11   4         28.25         48.46        11.25 o
  -5  11   4         13.18         12.76         8.93 o
  -4  11   4         40.08        105.39        16.48 o
  -3  11   4         14.27         28.01         9.64 o
  -2  11   4         12.93         33.94        10.29 o
  -1  11   4         38.60         29.28         8.72 o
   0  11   4          0.49         10.65         7.49 o
   1  11   4         19.71         26.42         9.23 o
   2  11   4         27.43         31.06         7.84 o
   3  11   4          2.36          6.39         6.72 o
   4  11   4          1.56          8.38         7.16 o
   5  11   4         69.52         33.12         9.54 o
   6  11   4         10.52         13.17         8.26 o
   7  11   4         14.22         16.52         8.82 o
   8  11   4          0.56         25.98        12.44 o
   9  11   4          3.68          8.61         5.05 o
  10  11   4         13.33          8.00         7.02 o
  11  11   4         44.77         16.40        12.71 o
  12  11   4          3.83         12.38        11.32 o
  -6  12   4         24.94         13.91        10.36 o
  -5  12   4          6.48         11.13         9.42 o
  -4  12   4          2.87         20.09        10.45 o
  -3  12   4         10.57          9.41         8.93 o
  -2  12   4         19.25         26.28         9.28 o
  -1  12   4          2.55          0.62         8.00 o
   0  12   4         12.49         19.53         7.60 o
   1  12   4         12.96         15.32         7.80 o
   2  12   4         11.26         16.89         7.74 o
   3  12   4         24.31         15.51         7.50 o
   4  12   4          0.86          8.09         7.41 o
   5  12   4         85.10         20.73         9.08 o
   6  12   4         22.98         10.16         8.22 o
   7  12   4         21.09         15.00        13.06 o
   8  12   4         24.89         24.68         9.82 o
   9  12   4          0.24         -0.20         5.19 o
  10  12   4          4.66          1.88         5.32 o
  11  12   4         44.59         11.87         7.45 o
  -5  13   4          0.15         -3.82        12.18 o
  -4  13   4          0.97          9.47         8.95 o
  -3  13   4         11.46          3.36         8.75 o
  -2  13   4         33.22         42.23        10.64 o
  -1  13   4          2.13          9.97         7.85 o
   0  13   4          7.79         15.50         8.94 o
   1  13   4          6.45          7.16         7.78 o
   2  13   4          2.06         12.71         7.81 o
   3  13   4         35.35          9.28         7.85 o
   4  13   4         20.13         19.74         8.91 o
   5  13   4         47.26          7.64         8.57 o
   6  13   4          0.27          8.44         9.73 o
   7  13   4          6.16          7.36         7.86 o
   8  13   4          0.30         14.49        10.64 o
   9  13   4          0.04          7.06         9.26 o
  10  13   4          4.99         11.15         4.98 o
  -3  14   4         13.80          8.93         9.19 o
  -2  14   4          0.00          6.14         8.70 o
  -1  14   4         15.79         14.84         9.40 o
   0  14   4          6.08          9.52         8.24 o
   1  14   4          0.77          3.18         7.93 o
   2  14   4         12.70         15.99         8.45 o
   3  14   4         55.71         20.94         8.68 o
   4  14   4         17.61         10.07         8.60 o
   5  14   4          7.82          6.42         7.47 o
   6  14   4          0.36          7.33         7.78 o
   7  14   4          2.38          0.78         8.36 o
   8  14   4          1.03         -1.05         7.09 o
   9  14   4          8.54         -3.60        11.34 o
  -1  15   4          9.54         -3.74         9.20 o
   0  15   4          9.45          8.34         9.13 o
   1  15   4          0.00         -4.26         8.23 o
   2  15   4         12.77         -1.00         8.48 o
   3  15   4         36.25          8.69         8.91 o
   4  15   4          0.13          3.37         8.49 o
   5  15   4          1.10         -1.47         7.53 o
   6  15   4          0.11          6.72         7.78 o
   7  15   4          2.15          3.05         7.63 o
  -5 -15   5          1.72          1.33         8.20 o
  -4 -15   5          4.45         15.76        10.42 o
  -3 -15   5          0.02          3.36         7.18 o
  -2 -15   5          3.70          5.69         8.00 o
  -1 -15   5          4.26          3.82         7.72 o
   0 -15   5         15.35         14.77         8.55 o
  -8 -14   5         15.78         -8.82        25.36 o
  -7 -14   5          0.78          3.53        31.88 o
  -6 -14   5         15.64         26.46        11.36 o
  -5 -14   5          0.52          0.03        13.63 o
  -4 -14   5          1.51         12.81         8.45 o
  -3 -14   5          9.79         11.78         7.30 o
  -2 -14   5          0.20          9.39         7.76 o
  -1 -14   5          1.23          5.89         8.02 o
   0 -14   5         22.75          4.51         8.00 o
   1 -14   5         10.50         16.88         9.23 o
   2 -14   5          0.01         -1.40         7.76 o
   3 -14   5          0.79         10.13         8.51 o
  -9 -13   5          3.26        -18.89        23.07 o
  -8 -13   5         26.30         27.65        24.66 o
  -7 -13   5          1.45         -4.82        19.66 o
  -6 -13   5         23.72         32.48        12.04 o
  -5 -13   5         14.46         10.04        13.40 o
  -4 -13   5          9.21         11.80         8.13 o
  -3 -13   5          2.73         10.31         7.68 o
  -2 -13   5         15.22         19.65         7.81 o
  -1 -13   5          0.63          7.62         7.91 o
   0 -13   5         31.52         17.96         8.61 o
   1 -13   5         26.87         11.30         7.96 o
   2 -13   5          2.64          2.37         7.68 o
   3 -13   5          5.69         12.16         8.34 o
   4 -13   5          7.72         12.84         8.76 o
   5 -13   5          2.35          5.38        10.29 o
 -10 -12   5          0.01          5.51        19.46 o
  -9 -12   5          0.03          3.72        19.91 o
  -8 -12   5         51.25         24.26        21.75 o
  -7 -12   5         26.42         -9.59        20.48 o
  -6 -12   5          0.85         21.72        17.28 o
  -5 -12   5          4.77         40.61        12.28 o
  -4 -12   5         18.68         14.50         7.39 o
  -3 -12   5          4.26         21.66         9.30 o
  -2 -12   5         22.92          3.71         6.32 o
  -1 -12   5         23.98         19.14         7.92 o
   0 -12   5         27.37         30.79         8.65 o
   1 -12   5          7.37          6.60         7.50 o
   2 -12   5         19.05          3.79         7.76 o
   3 -12   5         23.91         34.73        11.76 o
   4 -12   5         10.40         15.12         9.82 o
   5 -12   5          1.93         10.95         8.07 o
   6 -12   5         12.32         25.85         9.17 o
 -11 -11   5         20.84         50.00        24.66 o
 -10 -11   5          2.30         16.88        17.34 o
  -9 -11   5         30.23         35.05        18.35 o
  -8 -11   5         80.31         65.71        27.14 o
  -7 -11   5         30.89         17.61        16.90 o
  -6 -11   5          6.51         -7.29        21.22 o
  -5 -11   5          0.95         44.87        23.16 o
  -4 -11   5         22.41         54.60        14.98 o
  -3 -11   5          5.85         21.79         8.48 o
  -2 -11   5        133.13         70.75        11.99 o
  -1 -11   5          0.02         10.11         6.74 o
   0 -11   5         45.59         80.04        12.90 o
   1 -11   5         14.64         10.69         6.55 o
   2 -11   5         50.57         10.41         8.61 o
   3 -11   5         35.69         33.03         8.61 o
   4 -11   5          1.10          5.92         7.33 o
   5 -11   5          1.12          6.97         7.33 o
   6 -11   5         17.74         44.77        10.89 o
   7 -11   5          5.79         11.84         8.55 o
 -12 -10   5          2.57          9.43        17.81 o
 -11 -10   5          0.03         29.25        18.71 o
 -10 -10   5         23.24         17.19        16.18 o
  -9 -10   5         37.97         33.60        15.60 o
  -8 -10   5         77.70         18.07        17.86 o
  -7 -10   5          7.00         55.15        24.17 o
  -6 -10   5          0.94         29.26        18.56 o
  -5 -10   5         48.30         48.72        22.67 o
  -4 -10   5         35.12         44.63        11.68 o
  -3 -10   5          0.50         34.76        12.44 o
  -2 -10   5        267.92        137.03        22.82 o
  -1 -10   5         25.75         11.98         6.65 o
   0 -10   5         22.71         15.12         7.70 o
   1 -10   5        126.94        111.05        17.78 o
   2 -10   5         67.55         63.79        12.83 o
   3 -10   5         17.66         13.33         6.36 o
   4 -10   5         35.87         69.45        12.96 o
   5 -10   5          0.28         10.78         7.10 o
   6 -10   5          9.99         23.46         8.80 o
   7 -10   5         20.22         44.27        10.27 o
   8 -10   5         12.50         13.86         8.79 o
 -12  -9   5          0.78         -3.91        14.17 o
 -11  -9   5          1.20          6.85        14.47 o
 -10  -9   5         60.70         34.61        15.07 o
  -9  -9   5          0.01         40.74        15.80 o
  -8  -9   5         13.85         23.53        14.18 o
  -7  -9   5         30.48         79.92        28.88 o
  -6  -9   5         10.44         11.22        16.77 o
  -5  -9   5         56.31         35.36        16.50 o
  -4  -9   5          0.54         16.97        14.36 o
  -3  -9   5          3.84         30.90        17.68 o
  -2  -9   5        352.74        202.73        31.19 o
  -1  -9   5         21.86         52.53        16.13 o
   0  -9   5          4.48         31.31         6.82 o
   1  -9   5         12.09         27.66        12.77 o
   2  -9   5         13.91         17.44         8.91 o
   3  -9   5          4.15         15.74         7.17 o
   4  -9   5         76.60         99.82        15.18 o
   5  -9   5          4.85         15.11         6.84 o
   6  -9   5          0.90          5.95         6.69 o
   7  -9   5         19.61         40.07         9.26 o
   8  -9   5         10.93         20.77         8.16 o
   9  -9   5         12.53         17.95         9.07 o
 -13  -8   5          0.34         31.09        16.79 o
 -12  -8   5          1.68         17.99        13.19 o
 -11  -8   5          8.95         26.19        12.34 o
 -10  -8   5         78.95         41.19        15.60 o
  -9  -8   5          0.09         29.81        13.71 o
  -8  -8   5         74.95         52.08        15.54 o
  -7  -8   5        217.06        106.36        26.81 o
  -6  -8   5          0.79         15.16        11.34 o
  -5  -8   5         29.60         27.42        13.05 o
  -4  -8   5         65.13         55.15        19.57 o
  -3  -8   5          0.60         10.40         8.90 o
  -2  -8   5        115.67        116.44        20.08 o
  -1  -8   5         28.09         43.74        31.43 o
   0  -8   5         19.45         23.76         5.55 o
   1  -8   5         19.57         63.32        14.58 o
   2  -8   5          0.42         15.18         4.90 o
   3  -8   5          2.88         17.56         5.20 o
   4  -8   5         78.19         71.80        12.11 o
   5  -8   5          3.38         37.16         8.06 o
   6  -8   5         11.13         19.98         7.31 o
   7  -8   5         48.02        134.91        18.37 o
   8  -8   5         10.88         22.72         9.33 o
   9  -8   5          3.60         28.67         8.53 o
  10  -8   5          0.39         -2.62         7.66 o
 -13  -7   5          2.38         13.12        15.56 o
 -12  -7   5          8.21         17.81        12.19 o
 -11  -7   5         12.61         28.35        11.51 o
 -10  -7   5         51.34         39.73        13.15 o
  -9  -7   5         12.78         30.70        13.32 o
  -8  -7   5         16.02         33.52        13.51 o
  -7  -7   5          1.53         46.74        17.42 o
  -6  -7   5         15.32         44.32        16.56 o
  -5  -7   5         35.95         33.18        13.27 o
  -4  -7   5         77.79        128.51        41.29 o
  -3  -7   5          0.24         28.32        11.70 o
  -2  -7   5         13.36         33.36        15.78 o
  -1  -7   5        151.15        173.59        56.26 o
   0  -7   5        101.71         67.07        11.53 o
   1  -7   5        369.74        294.22        77.17 o
   2  -7   5         13.64         31.95         8.93 o
   3  -7   5        138.43        139.29        17.76 o
   4  -7   5         67.40         78.86        10.98 o
   5  -7   5          7.33         21.60         7.16 o
   6  -7   5         23.49         34.51         8.39 o
   7  -7   5         72.11        226.02        60.50 o
   8  -7   5         12.07         36.33         8.84 o
   9  -7   5          0.04         26.62         8.18 o
  10  -7   5          4.58         13.24         8.27 o
  11  -7   5          5.99         36.02        10.86 o
 -13  -6   5          0.04         23.25        12.45 o
 -12  -6   5          4.90         31.61        14.73 o
 -11  -6   5          1.15          5.96        10.35 o
 -10  -6   5        111.48        105.40        29.48 o
  -9  -6   5         24.51         56.34        16.37 o
  -8  -6   5          4.76         52.01        15.24 o
  -7  -6   5         98.11         70.25        17.55 o
  -6  -6   5          5.28         40.14        14.71 o
  -5  -6   5        143.66         54.71        18.87 o
  -4  -6   5        461.87        708.80       220.63 o
  -3  -6   5         17.88         66.43        22.30 o
  -2  -6   5          5.43         52.37        17.89 o
  -1  -6   5        905.98        921.46       143.52 o
   0  -6   5        283.38        203.98        41.68 o
   1  -6   5        178.12        225.37        28.77 o
   2  -6   5         66.07         84.81        10.56 o
   3  -6   5          0.64         16.75         4.20 o
   4  -6   5          0.81         19.92         5.76 o
   5  -6   5         61.58         71.35        29.54 o
   6  -6   5          3.67         14.75         6.47 o
   7  -6   5        160.37        311.46        36.83 o
   8  -6   5         14.42         32.18         8.83 o
   9  -6   5          4.62         35.44         8.43 o
  10  -6   5          2.52         25.02        12.23 o
  11  -6   5          8.75         17.53         9.00 o
 -14  -5   5          0.50         14.56        15.22 o
 -13  -5   5          0.12         18.80        12.82 o
 -12  -5   5         15.67         20.33        11.26 o
 -11  -5   5         10.33         26.03        12.25 o
 -10  -5   5        103.26        100.33        25.02 o
  -9  -5   5        160.21        185.39        34.24 o
  -8  -5   5         76.00        107.14        20.57 o
  -7  -5   5        224.03        205.01        41.63 o
  -6  -5   5          3.26         52.85        15.06 o
  -5  -5   5        455.96        518.88       162.19 o
  -4  -5   5        377.20        328.63       103.31 o
  -3  -5   5        294.55       1124.61       351.04 o
  -2  -5   5         50.79        347.14       108.68 o
  -1  -5   5       2843.26       1718.24       381.89 o
   0  -5   5         96.57         74.92        24.46 o
   1  -5   5          1.62         39.22        99.84 o
   2  -5   5        222.33        277.64        40.11 o
   3  -5   5        111.88        185.07        33.77 o
   4  -5   5         13.13         29.83         5.92 o
   5  -5   5         29.32         83.86        50.50 o
   6  -5   5          1.95         13.68         7.17 o
   7  -5   5        102.12        284.54        33.93 o
   8  -5   5         13.32         47.19        10.73 o
   9  -5   5          6.81         50.11        11.39 o
  10  -5   5          0.09          9.87         8.40 o
  11  -5   5          0.03         13.16         8.46 o
  12  -5   5          1.49          7.91         8.78 o
 -14  -4   5          0.03          6.69        16.45 o
 -13  -4   5          5.83         20.34        12.09 o
 -12  -4   5         42.29         45.31        14.01 o
 -11  -4   5         22.22         36.84        11.71 o
 -10  -4   5          5.63         17.48        11.68 o
  -9  -4   5        142.01        157.12        23.31 o
  -8  -4   5         27.80         23.36        20.18 o
  -7  -4   5        115.75         85.09        17.85 o
  -6  -4   5        259.73        223.08        33.00 o
  -5  -4   5          7.10        112.31        26.15 o
  -4  -4   5        489.39        733.62       229.73 o
  -3  -4   5        735.57        522.09       162.61 o
  -2  -4   5        133.99        140.12        45.01 o
  -1  -4   5       1347.08       1798.20       561.44 o
   0  -4   5          4.06         82.74        45.15 o
   1  -4   5         68.99         39.86        33.06 o
   2  -4   5        161.65        147.22        32.41 o
   3  -4   5         22.90        205.64        27.91 o
   4  -4   5          6.62         23.85         4.92 o
   5  -4   5        223.51        453.53        50.95 o
   6  -4   5         73.17        101.86        13.21 o
   7  -4   5         64.74        110.71        15.31 o
   8  -4   5          1.85         21.96         8.54 o
   9  -4   5          2.10         32.60         9.35 o
  10  -4   5          1.41         30.07         9.40 o
  11  -4   5         43.32         78.77        15.51 o
  12  -4   5          0.17         18.25         9.02 o
 -14  -3   5          4.65          6.07         8.41 o
 -13  -3   5          4.72         15.33         8.81 o
 -12  -3   5         50.70         59.45        13.22 o
 -11  -3   5          3.73         32.73        12.54 o
 -10  -3   5          1.52         19.05        10.89 o
  -9  -3   5        112.03        103.61        17.69 o
  -8  -3   5          0.77         12.32        12.29 o
  -7  -3   5         18.83         77.06        58.92 o
  -6  -3   5        425.68        561.33        81.37 o
  -5  -3   5         50.72         66.84        30.04 o
  -4  -3   5         14.62         66.79        27.94 o
  -3  -3   5          1.69          2.45        20.01 o
  -2  -3   5        400.26        441.84       137.86 o
  -1  -3   5        175.90        575.05       180.10 o
   0  -3   5          0.01        119.74        38.97 o
   1  -3   5        247.38         62.83        45.06 o
   2  -3   5         79.96        202.95        34.98 o
   3  -3   5        162.05        594.10       120.52 o
   4  -3   5         10.15         25.22        10.22 o
   5  -3   5        557.28       1274.70       124.35 o
   6  -3   5         96.04         99.57        34.96 o
   7  -3   5         40.51         98.49        14.31 o
   8  -3   5          0.17         24.94         7.94 o
   9  -3   5          5.90         82.97        37.90 o
  10  -3   5          7.83         29.81        10.93 o
  11  -3   5         27.05         95.60        17.58 o
  12  -3   5          0.91         15.50         9.49 o
  13  -3   5         16.34         52.80        12.39 o
 -14  -2   5         11.35          9.50         8.79 o
 -13  -2   5          2.03         12.66         9.65 o
 -12  -2   5         19.64         27.62        11.28 o
 -11  -2   5          2.50         30.16        12.03 o
 -10  -2   5          2.27         30.48        11.29 o
  -9  -2   5         18.25         48.46        16.72 o
  -8  -2   5          1.40         37.78        22.24 o
  -7  -2   5        114.37        200.67        33.02 o
  -6  -2   5        259.78        452.61        62.08 o
  -5  -2   5         41.45         34.02        20.04 o
  -4  -2   5        171.66         93.61        23.51 o
   1  -2   5       1255.45       1507.59       268.88 o
   2  -2   5         15.48         23.31         4.98 o
   3  -2   5        827.14       3114.23       568.15 o
   4  -2   5          5.02         11.34         7.35 o
   5  -2   5       1399.24       2775.39       267.85 o
   6  -2   5          3.93         14.23         4.85 o
   7  -2   5         35.19        111.79        15.54 o
   8  -2   5         62.81        131.84        18.51 o
   9  -2   5         15.78         58.72        16.50 o
  10  -2   5          4.00          8.50         9.57 o
  11  -2   5         58.56        128.47        20.06 o
  12  -2   5          0.55          8.06         9.31 o
  13  -2   5         12.55         17.38        10.16 o
 -14  -1   5         12.96         15.75        10.00 o
 -13  -1   5          3.01         26.24        11.05 o
 -12  -1   5         34.57         24.69        11.37 o
 -11  -1   5         13.52         25.74        11.96 o
 -10  -1   5         14.20         20.52        10.59 o
  -9  -1   5         35.30         71.13        15.63 o
  -8  -1   5         50.57         26.27        12.68 o
  -7  -1   5         36.12        190.00        42.45 o
  -6  -1   5        115.42        262.42        39.45 o
  -5  -1   5        317.82        328.70        46.44 o
  -4  -1   5         77.37        103.99        19.58 o
   2  -1   5        181.48        415.83       125.35 o
   3  -1   5       1109.48       3251.88       877.09 o
   4  -1   5          1.55         47.78         8.17 o
   5  -1   5       1029.96       1583.56       175.68 o
   6  -1   5          5.52         14.46         4.53 o
   7  -1   5         29.73        144.59        41.86 o
   8  -1   5        112.60        204.87        28.62 o
   9  -1   5         27.18         81.21        18.09 o
  10  -1   5          0.05         20.51        10.97 o
  11  -1   5         70.44        173.50        24.92 o
  12  -1   5          4.32          8.84         9.26 o
  13  -1   5          7.17         23.91        10.51 o
  14  -1   5          9.53         36.65        11.27 o
 -13   0   5          6.30         12.83        10.14 o
 -12   0   5         28.15         27.47        11.26 o
 -11   0   5         65.43        105.86        18.05 o
 -10   0   5         34.97         30.99        11.70 o
  -9   0   5         74.44        135.97        22.48 o
  -8   0   5          9.96         35.72        12.39 o
  -7   0   5         57.62        149.01        47.59 o
  -6   0   5         48.78        106.35        15.23 o
  -5   0   5         21.83        108.83        18.43 o
  -4   0   5         27.46         76.84        17.20 o
  -3   0   5       2243.86       2574.21       566.01 o
   2   0   5        277.65        193.01        68.93 o
   3   0   5        911.89       1045.55       149.45 o
   4   0   5         36.89         30.35         7.61 o
   5   0   5        377.83        683.88        74.87 o
   6   0   5         82.04        160.09        19.60 o
   7   0   5        112.75        141.40        18.71 o
   8   0   5         54.58        109.47        15.18 o
   9   0   5         25.99         54.07         9.85 o
  10   0   5         10.63         28.53        11.76 o
  11   0   5         72.14        108.43        19.47 o
  12   0   5         22.17         57.27        12.96 o
  13   0   5          8.79         35.72        11.26 o
  14   0   5         21.04         47.27        12.24 o
 -13   1   5          0.80          4.51         9.16 o
 -12   1   5          9.46          6.63        10.53 o
 -11   1   5        101.79        172.25        24.05 o
 -10   1   5          0.05         10.70        10.74 o
  -9   1   5         56.06        149.13        19.31 o
  -8   1   5         22.11         55.83        15.53 o
  -7   1   5         19.48        102.05        18.08 o
  -6   1   5         57.19         98.54        13.72 o
  -5   1   5        422.96        648.16        62.36 o
  -4   1   5          2.71         54.85        34.74 o
  -3   1   5        280.01       1459.85       145.32 o
  -2   1   5        433.80        293.80       105.39 o
   3   1   5       1808.56       1220.04       765.56 o
   4   1   5         27.65         11.81         8.19 o
   5   1   5        499.89        770.50        98.03 o
   6   1   5        300.93        544.43       181.00 o
   7   1   5        214.53        198.18        25.35 o
   8   1   5          9.02         35.19         6.77 o
   9   1   5        143.36        168.19        31.78 o
  10   1   5          0.51         25.07         9.15 o
  11   1   5         34.71         76.54        13.85 o
  12   1   5          7.67         39.98        10.83 o
  13   1   5          9.44         25.59         9.46 o
  14   1   5         16.66         22.19         9.45 o
 -13   2   5          5.09         16.24        10.13 o
 -12   2   5          1.48          5.90        10.45 o
 -11   2   5         82.41        151.58        20.82 o
 -10   2   5          6.42         15.21        11.14 o
  -9   2   5          2.83         41.08        11.45 o
  -8   2   5         11.08         33.92        11.39 o
  -7   2   5          0.52         88.20        54.83 o
  -6   2   5          1.43         23.62         8.56 o
  -5   2   5        636.71       1348.73       116.70 o
  -4   2   5          0.13         30.11        17.28 o
  -3   2   5         80.71        594.12        96.74 o
  -2   2   5        108.99         94.49        21.82 o
  -1   2   5        458.22        400.23        73.37 o
   0   2   5        144.16       1024.74       156.08 o
   1   2   5         44.97         38.23        21.65 o
   2   2   5         24.92         26.58        48.44 o
   3   2   5        549.51        156.42        75.36 o
   4   2   5          5.67         13.71        55.52 o
   5   2   5        267.56        349.50        73.80 o
   6   2   5         64.37        153.52       142.99 o
   7   2   5          8.51         50.85        28.14 o
   8   2   5          0.16         22.53        22.12 o
   9   2   5        244.37        295.84        57.46 o
  10   2   5          4.98         21.69        12.87 o
  11   2   5         15.22         61.75        12.29 o
  12   2   5         30.01         40.99         9.43 o
  13   2   5         16.03         33.60        10.57 o
  14   2   5          4.75          2.90         7.42 o
 -13   3   5          5.14          4.75         8.50 o
 -12   3   5          6.39         10.18         8.99 o
 -11   3   5         24.28         29.98         9.67 o
 -10   3   5          9.87         18.93         9.26 o
  -9   3   5         27.73         37.78        10.78 o
  -8   3   5         25.72         61.78        14.81 o
  -7   3   5         47.85         85.09        12.82 o
  -6   3   5         44.49         50.36        11.76 o
  -5   3   5        314.98        724.20        95.39 o
  -4   3   5          9.66         49.38        11.82 o
  -3   3   5         99.44        344.24        50.01 o
  -2   3   5          2.49         14.71        10.15 o
  -1   3   5          4.86         63.95       124.43 o
   0   3   5         17.46         55.31        43.55 o
   1   3   5        851.79       1325.41       197.25 o
   2   3   5        240.58        114.10        20.22 o
   3   3   5        523.03        421.32        95.68 o
   4   3   5         10.58        101.04        40.32 o
   5   3   5         11.49         77.70        13.42 o
   6   3   5         25.90         75.48        38.92 o
   7   3   5        187.44        154.67        30.85 o
   8   3   5         52.71         51.75        12.02 o
   9   3   5        201.14        225.56        33.78 o
  10   3   5          4.10         19.45         6.11 o
  11   3   5          2.58         28.29         8.18 o
  12   3   5         21.69         59.86        11.25 o
  13   3   5          2.50         15.37         6.79 o
  14   3   5          0.45          1.40         6.23 o
 -12   4   5          3.17         15.72        10.15 o
 -11   4   5          3.39         23.78        10.64 o
 -10   4   5          6.46         27.76         9.54 o
  -9   4   5         15.83         41.08        12.07 o
  -8   4   5          3.19         41.66        11.07 o
  -7   4   5         66.85        191.71        30.24 o
  -6   4   5         38.29         51.85        11.53 o
  -5   4   5        381.06        514.76        51.24 o
  -4   4   5         12.75         18.60         7.41 o
  -3   4   5          3.35         65.66        12.68 o
  -2   4   5         27.91         39.35        13.74 o
  -1   4   5         10.43         60.71        44.15 o
   0   4   5         34.87         39.45        38.65 o
   1   4   5       2215.99       2705.71       394.50 o
   2   4   5        497.22        553.28       106.20 o
   3   4   5        828.20        679.67       133.12 o
   4   4   5        364.59        533.59       143.97 o
   5   4   5        608.31        588.02        69.68 o
   6   4   5         51.64         77.22         9.74 o
   7   4   5        259.56        272.95        46.76 o
   8   4   5        125.04        112.60        21.87 o
   9   4   5         60.89        118.70        23.75 o
  10   4   5          6.82         25.09        14.17 o
  11   4   5          2.80         16.18         5.61 o
  12   4   5         84.68         98.85        13.60 o
  13   4   5          2.42          9.32         5.73 o
  14   4   5          1.27          6.18         5.93 o
 -12   5   5          0.33         -2.55         9.01 o
 -11   5   5          1.21         11.83         9.69 o
 -10   5   5         14.32         29.32        10.14 o
  -9   5   5         24.64         50.27        12.63 o
  -8   5   5          6.24         27.36        10.01 o
  -7   5   5        156.98        231.09        45.09 o
  -6   5   5         43.33         61.20        12.96 o
  -5   5   5        645.30       1014.72        97.75 o
  -4   5   5         21.74         44.68        13.22 o
  -3   5   5         62.91        143.11        44.83 o
  -2   5   5         86.87        143.64        21.56 o
  -1   5   5          1.44         62.29       109.72 o
   0   5   5         36.06         29.53         7.52 o
   1   5   5       1552.68       1358.64       205.12 o
   2   5   5         33.35         12.77        24.37 o
   3   5   5         80.25         39.25        32.26 o
   4   5   5        442.02        167.86        78.73 o
   5   5   5         99.22        108.33        23.11 o
   6   5   5         65.96         63.22        11.08 o
   7   5   5        212.55        131.53        18.04 o
   8   5   5          0.21         16.64         9.86 o
   9   5   5          1.15         37.52        24.28 o
  10   5   5         17.17         28.87         6.94 o
  11   5   5          0.13         12.51         5.23 o
  12   5   5         86.19         81.00        11.81 o
  13   5   5          2.18         19.47         6.04 o
  14   5   5          4.72          7.92         5.42 o
 -11   6   5          0.03          6.58        10.00 o
 -10   6   5          0.78         20.28         9.54 o
  -9   6   5         10.10         17.81         8.25 o
  -8   6   5          3.41         14.79         8.11 o
  -7   6   5        162.35        185.20        20.94 o
  -6   6   5         33.79         34.84         9.92 o
  -5   6   5        214.98        288.53        31.90 o
  -4   6   5          8.43         21.42         7.35 o
  -3   6   5         70.38        156.63        17.66 o
  -2   6   5         82.76         67.34        13.39 o
  -1   6   5        308.20        260.18        28.81 o
   0   6   5        117.68        106.41        14.79 o
   1   6   5        696.77        501.19        78.70 o
   2   6   5        326.46        279.21        42.06 o
   3   6   5        136.96        117.68        27.05 o
   4   6   5        558.79        198.66        31.25 o
   5   6   5         11.65         26.23        46.73 o
   6   6   5          0.32         36.18        11.05 o
   7   6   5        152.50        135.57        22.09 o
   8   6   5          2.71         24.04         6.99 o
   9   6   5          0.01         24.69         8.13 o
  10   6   5         55.48         58.30        13.46 o
  11   6   5         15.22         43.94        11.92 o
  12   6   5         42.56         14.66         9.47 o
  13   6   5          1.54          9.20         4.59 o
  14   6   5          1.65          2.06         4.66 o
 -11   7   5          0.80         18.73        10.33 o
 -10   7   5          0.06         15.93         9.42 o
  -9   7   5          3.33         30.26        11.25 o
  -8   7   5          8.52         10.24         8.29 o
  -7   7   5         77.59        133.29        18.45 o
  -6   7   5         22.24         21.06         8.78 o
  -5   7   5         15.06         57.55        10.98 o
  -4   7   5         43.51         66.63        12.86 o
  -3   7   5          3.13         53.57        12.46 o
  -2   7   5         32.02         28.31         7.60 o
  -1   7   5        390.63        272.96        34.16 o
   0   7   5        118.81        100.30        14.29 o
   1   7   5        213.53        188.44        22.96 o
   2   7   5        206.98        116.37        19.76 o
   3   7   5          0.45         16.63         7.16 o
   4   7   5        437.12        314.16       102.19 o
   5   7   5          9.74         31.27        10.33 o
   6   7   5         30.21         41.91        29.37 o
   7   7   5         84.20         74.65        19.83 o
   8   7   5          0.29         25.39         9.72 o
   9   7   5         43.73         40.15        13.96 o
  10   7   5        154.86        102.76        19.29 o
  11   7   5         37.83         75.08        15.89 o
  12   7   5          4.61          7.16         9.42 o
  13   7   5          1.73         31.18        18.02 o
  14   7   5          1.96         21.29        18.21 o
 -10   8   5          0.11          1.60         9.30 o
  -9   8   5          6.68         16.62         9.32 o
  -8   8   5          7.01          8.00         8.81 o
  -7   8   5         63.81         98.57        15.99 o
  -6   8   5          1.52         10.47         8.19 o
  -5   8   5          0.00         37.16         9.33 o
  -4   8   5         38.91         53.93        11.87 o
  -3   8   5          0.04         49.72        23.77 o
  -2   8   5          1.40         12.14         6.60 o
  -1   8   5        196.37        212.21        24.08 o
   0   8   5         85.77        106.63        14.61 o
   1   8   5         55.28         48.55        16.38 o
   2   8   5         40.95         35.48        11.02 o
   3   8   5         61.39         44.93        12.87 o
   4   8   5        150.85         93.54        16.17 o
   5   8   5         45.08         38.75         9.73 o
   6   8   5         48.82         15.75        12.58 o
   7   8   5          7.17         74.78        17.02 o
   8   8   5          0.48         12.66         5.55 o
   9   8   5          4.70         19.49         6.28 o
  10   8   5         67.50         55.44        15.36 o
  11   8   5          3.72         28.94        15.11 o
  12   8   5          2.78         10.44        11.00 o
  13   8   5          2.25         25.03        13.96 o
  -9   9   5         18.77         23.95         9.77 o
  -8   9   5          9.62          6.93         9.80 o
  -7   9   5          6.88         33.80        11.00 o
  -6   9   5          0.31          7.54         8.59 o
  -5   9   5          0.02         20.77         8.52 o
  -4   9   5          8.63         23.44         8.43 o
  -3   9   5         45.72         48.97        10.81 o
  -2   9   5         29.32         29.80         9.01 o
  -1   9   5        152.49        177.24        21.39 o
   0   9   5         54.02         44.61         9.87 o
   1   9   5         28.64         53.53        14.16 o
   2   9   5        130.30        105.32        15.26 o
   3   9   5          0.30         11.99         7.36 o
   4   9   5         50.32         53.17        11.69 o
   5   9   5        114.42         38.70        12.98 o
   6   9   5        127.36         95.28        31.94 o
   7   9   5         50.59         54.68        12.53 o
   8   9   5         53.24         75.88        11.06 o
   9   9   5          3.72         21.21         6.67 o
  10   9   5         62.45         26.06         7.35 o
  11   9   5          1.38          0.43         9.17 o
  12   9   5          2.81         12.51        13.57 o
  13   9   5          0.01         33.47        14.67 o
  -9  10   5         27.54         24.47        11.44 o
  -8  10   5         12.09         15.72         9.77 o
  -7  10   5          2.74         21.01         9.50 o
  -6  10   5          8.30         23.74        10.08 o
  -5  10   5          0.41         27.59         9.97 o
  -4  10   5          7.40         18.60         9.52 o
  -3  10   5         32.98         26.30         8.23 o
  -2  10   5         95.11         32.47        10.62 o
  -1  10   5         61.48         41.89        11.17 o
   0  10   5         13.37         21.00         9.83 o
   1  10   5         40.45         77.61        11.80 o
   2  10   5        171.24         63.28        11.42 o
   3  10   5          0.67         14.46         7.31 o
   4  10   5         24.26         51.99        12.67 o
   5  10   5         16.03         23.24         8.58 o
   6  10   5         79.37         68.77        25.86 o
   7  10   5         73.35         44.78        15.00 o
   8  10   5         99.67         69.88        13.59 o
   9  10   5          0.28         14.06         5.31 o
  10  10   5         19.54         15.32         6.25 o
  11  10   5          0.10         12.87         7.53 o
  12  10   5         10.44          2.90        11.10 o
  13  10   5          1.90          9.51        13.33 o
  -8  11   5         13.31         16.03        10.53 o
  -7  11   5          4.11         18.47        10.31 o
  -6  11   5         23.40         38.30        12.14 o
  -5  11   5          3.31         15.16         8.34 o
  -4  11   5          5.76          5.96         8.65 o
  -3  11   5          2.52          8.96         8.53 o
  -2  11   5         63.34         19.75        11.54 o
  -1  11   5         68.75         63.71        11.69 o
   0  11   5          6.44         21.44         9.33 o
   1  11   5         22.67         21.30         8.35 o
   2  11   5         54.10         17.04         8.51 o
   3  11   5         15.05         18.44         8.08 o
   4  11   5          0.06         16.97         8.62 o
   5  11   5          3.12         11.35         8.28 o
   6  11   5         17.75         15.88         8.84 o
   7  11   5          0.94          9.09         8.98 o
   8  11   5         69.50         17.85        12.25 o
   9  11   5         16.32          9.64         5.00 o
  10  11   5          7.29          5.35         5.65 o
  11  11   5          1.93         14.52         7.97 o
  12  11   5          0.63          6.20        11.14 o
  -6  12   5         15.42         30.59        11.24 o
  -5  12   5          0.33          3.51         9.27 o
  -4  12   5          0.06          8.50         9.73 o
  -3  12   5          1.41          7.70         9.10 o
  -2  12   5          7.78          1.20         8.67 o
  -1  12   5         15.25         25.20         9.84 o
   0  12   5         52.95         48.08        11.33 o
   1  12   5          0.02          8.28         8.21 o
   2  12   5          5.16         10.02         7.76 o
   3  12   5         13.80         12.72         7.82 o
   4  12   5         38.42         19.96         8.98 o
   5  12   5         27.68         18.88         9.02 o
   6  12   5         58.99         30.11        10.12 o
   7  12   5          1.09         15.10        11.89 o
   8  12   5         28.51          3.83         8.67 o
   9  12   5          6.91          8.31         5.51 o
  10  12   5          1.44          4.61         4.88 o
  11  12   5          0.26         12.08         6.21 o
  -5  13   5          2.76         -1.12        11.86 o
  -4  13   5          6.75         11.35         9.57 o
  -3  13   5          4.69          2.39         8.69 o
  -2  13   5          0.18         11.99         9.11 o
  -1  13   5          1.42          5.71         8.16 o
   0  13   5         60.93         29.44        10.77 o
   1  13   5          5.26          5.37         8.47 o
   2  13   5          0.07          4.19         7.68 o
   3  13   5          3.80          5.27         7.83 o
   4  13   5         38.28         20.76         9.43 o
   5  13   5         12.30         10.19         8.86 o
   6  13   5         30.20         18.64         9.50 o
   7  13   5          1.91          6.71         7.76 o
   8  13   5         29.47         13.54        17.69 o
   9  13   5          0.47         -0.52         9.20 o
  10  13   5          0.93          8.43         5.97 o
  -3  14   5         13.07          5.56         9.69 o
  -2  14   5          0.35          1.57         9.30 o
  -1  14   5          3.25         16.69         9.04 o
   0  14   5         59.69         26.96        10.50 o
   1  14   5          0.74          5.69         8.30 o
   2  14   5          0.11         -2.47         7.66 o
   3  14   5          0.50         15.28         8.79 o
   4  14   5         16.38         14.05         9.05 o
   5  14   5          4.25          1.64         7.94 o
   6  14   5         30.57         19.54         8.50 o
   7  14   5          5.06          3.79         7.73 o
   8  14   5          8.47          3.36         7.25 o
   9  14   5          0.14         -2.62         7.46 o
  -1  15   5          5.41         -1.38         9.11 o
   0  15   5         28.68         17.34         9.98 o
   1  15   5          1.57         -1.18         8.58 o
   2  15   5          1.88          1.77         8.40 o
   3  15   5          0.08          7.02         9.24 o
   4  15   5          4.77          4.02         8.36 o
   5  15   5          5.90         -0.88         8.18 o
   6  15   5         28.36          7.57         8.37 o
   7  15   5          5.12         -0.39         7.59 o
  -5 -15   6          0.02          0.22        11.17 o
  -4 -15   6         15.64          3.06        11.31 o
  -3 -15   6         30.46          0.11         9.15 o
  -2 -15   6          3.91         12.16         8.08 o
  -1 -15   6          0.42          4.56         7.66 o
  -8 -14   6          1.78        -10.86        25.02 o
  -7 -14   6          6.06        -20.34        25.21 o
  -6 -14   6          1.78         17.66        12.17 o
  -5 -14   6          1.72          3.52        12.68 o
  -4 -14   6          2.43          9.14         9.66 o
  -3 -14   6         29.22          0.92         8.74 o
  -2 -14   6          7.54         10.73         7.71 o
  -1 -14   6          3.26         11.71         8.48 o
   0 -14   6          0.82          1.54         7.75 o
   1 -14   6          2.91          4.44         7.72 o
   2 -14   6          0.01          5.48         8.00 o
   3 -14   6         22.28         13.12         9.26 o
  -9 -13   6          1.58         15.83        24.62 o
  -8 -13   6          0.77         13.23        23.65 o
  -7 -13   6          0.93        -14.52        20.97 o
  -6 -13   6          0.87         22.32        21.32 o
  -5 -13   6         14.89         22.35        10.63 o
  -4 -13   6          0.45         13.89         8.53 o
  -3 -13   6         27.51         12.79         9.73 o
  -2 -13   6         59.68         28.71         9.36 o
  -1 -13   6         21.78         20.45         8.40 o
   0 -13   6          0.02         27.97        10.06 o
   1 -13   6          0.09          0.83         7.51 o
   2 -13   6          4.70         18.88         9.20 o
   3 -13   6         41.23         35.83        10.79 o
   4 -13   6          0.13          7.31         8.20 o
   5 -13   6          0.03          0.22         9.93 o
 -10 -12   6          0.00          1.28        20.49 o
  -9 -12   6          1.59          0.83        20.30 o
  -8 -12   6          0.76         29.91        22.65 o
  -7 -12   6          1.80          1.61        19.37 o
  -6 -12   6          0.04         12.40        17.68 o
  -5 -12   6         44.05         22.86        17.22 o
  -4 -12   6         13.69         14.87         7.21 o
  -3 -12   6         13.69         24.21        11.21 o
  -2 -12   6          9.13         16.63         8.47 o
  -1 -12   6         37.21         10.83         6.87 o
   0 -12   6          0.54         14.87         7.32 o
   1 -12   6          1.64          6.89         8.35 o
   2 -12   6         14.44         22.59         8.65 o
   3 -12   6         33.81         28.55        10.76 o
   4 -12   6          0.24          7.76         8.84 o
   5 -12   6          0.27         12.09         8.37 o
   6 -12   6          5.36          3.65         7.61 o
 -11 -11   6         25.56         -3.37        19.73 o
 -10 -11   6         36.66         14.42        17.71 o
  -9 -11   6         13.98         17.89        19.17 o
  -8 -11   6          0.19         34.66        20.97 o
  -7 -11   6          0.38         10.50        16.17 o
  -6 -11   6          0.38         -0.75        16.57 o
  -5 -11   6        163.59        128.82        44.53 o
  -4 -11   6          7.25         39.15        12.30 o
  -3 -11   6         20.74         40.07        10.30 o
  -2 -11   6          0.89         14.79         9.40 o
  -1 -11   6         27.30         23.40         8.64 o
   0 -11   6         65.04         96.21        21.05 o
   1 -11   6          9.82          7.28         6.70 o
   2 -11   6          2.63         17.12         8.54 o
   3 -11   6         18.97         27.58         8.12 o
   4 -11   6         24.23         30.18         9.00 o
   5 -11   6          5.46          3.50         7.26 o
   6 -11   6          0.00          8.94         7.60 o
   7 -11   6          0.33          1.94         7.75 o
 -12 -10   6          1.37         31.97        22.35 o
 -11 -10   6         29.07         22.26        18.26 o
 -10 -10   6         14.16         38.47        18.38 o
  -9 -10   6          1.26          8.27        14.44 o
  -8 -10   6          2.39         76.72        29.96 o
  -7 -10   6          0.91         24.29        17.16 o
  -6 -10   6         41.57         39.21        20.66 o
  -5 -10   6        226.76        220.36        71.78 o
  -4 -10   6          0.00         19.03        17.61 o
  -3 -10   6          1.59         16.80         6.74 o
  -2 -10   6         22.07         47.96        11.18 o
  -1 -10   6         11.83          2.50         7.89 o
   0 -10   6         34.22         11.00         6.88 o
   1 -10   6         28.14         53.11        11.33 o
   2 -10   6          7.22         14.37         7.15 o
   3 -10   6          5.84         19.04         7.12 o
   4 -10   6         59.61         66.23        11.26 o
   5 -10   6         37.05         29.23         8.66 o
   6 -10   6         12.42         49.80        10.96 o
   7 -10   6          0.00          2.03         6.93 o
   8 -10   6          8.22         23.08         8.58 o
 -12  -9   6          0.20          0.01        15.70 o
 -11  -9   6          9.87         15.38        15.37 o
 -10  -9   6          3.61         15.64        14.30 o
  -9  -9   6         11.40         48.21        17.16 o
  -8  -9   6         16.83         29.70        16.88 o
  -7  -9   6         48.75         41.03        19.20 o
  -6  -9   6         31.31         43.02        21.96 o
  -5  -9   6        119.00         68.87        25.45 o
  -4  -9   6          1.89        108.37        35.96 o
  -3  -9   6         25.18         42.01        27.01 o
  -2  -9   6        109.23        211.67        66.11 o
  -1  -9   6          1.59         30.50         8.56 o
   0  -9   6         25.35         63.97        11.04 o
   1  -9   6         72.13         70.24        11.86 o
   2  -9   6         12.26         69.77        11.25 o
   3  -9   6          2.05         12.41         6.99 o
   4  -9   6        108.71        130.60        17.44 o
   5  -9   6         35.17         28.17         8.32 o
   6  -9   6         95.66        147.21        19.86 o
   7  -9   6          0.09          4.51         6.88 o
   8  -9   6         21.21         27.43         8.33 o
   9  -9   6          2.59          6.72         8.24 o
 -13  -8   6         26.03         13.24        17.13 o
 -12  -8   6          1.04         24.02        15.01 o
 -11  -8   6          0.15         49.28        23.16 o
 -10  -8   6          1.49         37.49        17.24 o
  -9  -8   6         45.26         87.15        24.83 o
  -8  -8   6         29.70         47.89        15.35 o
  -7  -8   6        273.10        209.76        65.86 o
  -6  -8   6          0.23         55.46        20.79 o
  -5  -8   6         77.36         58.10        21.39 o
  -4  -8   6         17.67         17.21        11.35 o
  -3  -8   6         79.79         86.31        29.56 o
  -2  -8   6        233.06        205.32       114.67 o
  -1  -8   6          6.54         32.60         7.57 o
   0  -8   6          1.74         18.89         8.67 o
   1  -8   6        123.56        176.25        21.41 o
   2  -8   6         25.34         73.72        10.62 o
   3  -8   6         23.56         21.12         6.05 o
   4  -8   6        174.15        225.60        28.31 o
   5  -8   6         16.36         19.83         7.27 o
   6  -8   6         14.90         31.65         7.99 o
   7  -8   6          5.81         20.05         7.46 o
   8  -8   6          6.26         17.62         8.10 o
   9  -8   6          0.59          5.84         7.16 o
  10  -8   6          8.35         20.93         8.56 o
 -13  -7   6         39.79         51.50        25.40 o
 -12  -7   6          3.42          5.67        13.81 o
 -11  -7   6          0.00         31.24        16.49 o
 -10  -7   6          3.69         38.07        14.65 o
  -9  -7   6         30.86         63.20        19.08 o
  -8  -7   6         44.64         25.31        11.99 o
  -7  -7   6         88.56         59.64        21.02 o
  -6  -7   6         81.13         18.86        12.47 o
  -5  -7   6         18.33         30.41        13.98 o
  -4  -7   6         45.76         50.57        19.36 o
  -3  -7   6         36.23         66.12        22.71 o
  -2  -7   6          3.13         19.66         9.76 o
  -1  -7   6        158.86        225.68        35.10 o
   0  -7   6         18.18         16.59         5.49 o
   1  -7   6        180.24        186.30        29.45 o
   2  -7   6         49.63         49.26         7.88 o
   3  -7   6         25.90         20.75         5.24 o
   4  -7   6        330.51        354.11        40.99 o
   5  -7   6          7.56         17.35         6.51 o
   6  -7   6          3.14         41.23        11.38 o
   7  -7   6         13.80         28.28         8.84 o
   8  -7   6          7.12         17.12         6.72 o
   9  -7   6          0.45          5.17         7.02 o
  10  -7   6         10.06         58.03        11.80 o
  11  -7   6         10.47          9.27         9.37 o
 -13  -6   6          8.97         15.71        14.74 o
 -12  -6   6         13.94         31.47        14.17 o
 -11  -6   6          0.18         52.71        21.34 o
 -10  -6   6         14.98         41.00        15.58 o
  -9  -6   6         17.19         62.03        17.38 o
  -8  -6   6          4.39         54.72        16.26 o
  -7  -6   6        121.56        100.66        22.46 o
  -6  -6   6         67.55        484.81       151.51 o
  -5  -6   6         15.95         52.12        26.04 o
  -4  -6   6        932.97        642.53       201.27 o
  -3  -6   6          2.14        216.75        68.68 o
  -2  -6   6         12.62        460.53       142.98 o
  -1  -6   6        669.56        616.26       108.31 o
   0  -6   6        295.62        433.87        97.08 o
   1  -6   6        176.68        155.70        36.84 o
   2  -6   6        725.58        751.09       215.49 o
   3  -6   6         34.28         36.98         6.25 o
   4  -6   6          7.36         82.68        54.06 o
   5  -6   6          0.04         36.52        10.66 o
   6  -6   6          7.24         43.86         9.08 o
   7  -6   6         11.46         18.41         6.90 o
   8  -6   6          8.78         52.75        10.29 o
   9  -6   6         12.02         34.75         9.10 o
  10  -6   6         27.01        118.46        18.28 o
  11  -6   6          2.82          1.34         8.39 o
 -14  -5   6          0.07          4.34        14.98 o
 -13  -5   6          0.66          5.05        12.68 o
 -12  -5   6          4.78         23.97        12.83 o
 -11  -5   6          0.87         25.39        12.95 o
 -10  -5   6         56.62        109.19        29.04 o
  -9  -5   6        241.76        407.28        78.26 o
  -8  -5   6        107.01        114.40        21.38 o
  -7  -5   6        125.57        120.98        28.62 o
  -6  -5   6         28.06         45.46        32.82 o
  -5  -5   6         27.39        107.55        44.01 o
  -4  -5   6       1350.64       1238.38       384.32 o
  -3  -5   6          3.53         61.84        23.01 o
  -2  -5   6          9.70        153.88        68.75 o
  -1  -5   6        352.07        949.20       296.72 o
   0  -5   6          0.12         84.82        40.04 o
   1  -5   6         70.82         76.52        36.16 o
   2  -5   6        716.86       2039.55       247.33 o
   3  -5   6         48.99         91.70        17.22 o
   4  -5   6         62.23        405.84        51.61 o
   5  -5   6          1.33         16.67         5.68 o
   6  -5   6          9.19         35.86         8.00 o
   7  -5   6         28.36         51.26        12.90 o
   8  -5   6         73.53        286.40        40.24 o
   9  -5   6         39.18        128.33        19.30 o
  10  -5   6        101.27        254.04        50.18 o
  11  -5   6          7.45         19.92         9.11 o
  12  -5   6          9.86         22.52        10.00 o
 -14  -4   6          0.31         17.72        19.99 o
 -13  -4   6          0.02         13.42        13.99 o
 -12  -4   6         27.72         41.01        15.98 o
 -11  -4   6         26.50         61.62        16.00 o
 -10  -4   6         21.02         14.41        12.00 o
  -9  -4   6        303.52        364.67        57.14 o
  -8  -4   6          0.00         41.90        16.32 o
  -7  -4   6         14.12         44.00        18.98 o
  -6  -4   6        432.39        230.34        36.57 o
  -5  -4   6          2.75         37.83        27.38 o
  -4  -4   6        235.68        226.92        75.98 o
  -3  -4   6        103.69        177.99        57.92 o
  -2  -4   6        715.91       1260.09       385.99 o
  -1  -4   6          0.29        140.92        46.15 o
   0  -4   6       5615.54       5048.97      1477.09 o
   1  -4   6         65.41         44.76        16.00 o
   2  -4   6        122.26        376.77       125.85 o
   3  -4   6         32.61         47.05        11.98 o
   4  -4   6        350.50        881.80        91.61 o
   5  -4   6          2.87         38.04         6.91 o
   6  -4   6         16.47         26.31         6.56 o
   7  -4   6          1.81         21.19        10.05 o
   8  -4   6         64.86        222.38        35.28 o
   9  -4   6         28.62         89.70        16.18 o
  10  -4   6         13.22         48.60        12.83 o
  11  -4   6         13.92         44.71        12.08 o
  12  -4   6         10.94         32.72        10.70 o
 -14  -3   6          0.69          7.58         9.26 o
 -13  -3   6          0.10         14.82        10.50 o
 -12  -3   6         24.91         62.48        20.93 o
 -11  -3   6          9.58         47.02        16.06 o
 -10  -3   6         58.91         72.49        21.90 o
  -9  -3   6        148.02        104.23        24.59 o
  -8  -3   6          1.55         20.39        25.76 o
  -7  -3   6          8.61         30.31        22.52 o
  -6  -3   6        568.64       1050.21       163.64 o
  -5  -3   6          3.19         27.97        21.52 o
   1  -3   6        380.64        213.90        57.70 o
   2  -3   6        535.27       1403.15       651.07 o
   3  -3   6         11.38         22.20         9.16 o
   4  -3   6         10.45        138.14        38.67 o
   5  -3   6         13.92         15.71         5.03 o
   6  -3   6         19.49         71.32        10.48 o
   7  -3   6          4.84         30.22         7.41 o
   8  -3   6        304.38        646.50        81.70 o
   9  -3   6          2.60         15.58         9.05 o
  10  -3   6          6.34         52.05        11.99 o
  11  -3   6          5.20         57.61        14.87 o
  12  -3   6          4.99         41.56        12.09 o
  13  -3   6          6.58         24.86        10.26 o
 -14  -2   6          5.10         17.98         9.76 o
 -13  -2   6          0.00          8.57         8.95 o
 -12  -2   6          0.86         28.02        11.01 o
 -11  -2   6          0.70         21.12        11.95 o
 -10  -2   6          2.69         25.28        14.18 o
  -9  -2   6         15.78         21.28        16.06 o
  -8  -2   6          6.52         31.13        23.89 o
  -7  -2   6          9.22         50.21        28.26 o
  -6  -2   6        264.22        593.85        80.09 o
  -5  -2   6         41.15         35.72        21.92 o
   2  -2   6      14446.17      26578.13      4017.35 o
   3  -2   6         43.28         31.29        10.88 o
   4  -2   6        562.84       2314.82       282.79 o
   5  -2   6          2.95         40.80        43.24 o
   6  -2   6        129.64        104.77        16.18 o
   7  -2   6          1.60         21.18        16.00 o
   8  -2   6        534.14       1345.45       167.11 o
   9  -2   6          1.85          9.84         7.60 o
  10  -2   6         10.52         33.98        10.61 o
  11  -2   6          7.13         38.12        10.75 o
  12  -2   6         33.05         47.72        12.61 o
  13  -2   6          9.24         17.69         9.58 o
 -14  -1   6          2.94          5.30         9.59 o
 -13  -1   6          0.11          3.50         9.61 o
 -12  -1   6          7.02         26.75        11.26 o
 -11  -1   6         18.45         27.51        11.69 o
 -10  -1   6         13.53         55.39        13.39 o
  -9  -1   6         36.69         51.64        14.59 o
  -8  -1   6          0.25         23.15        11.98 o
  -7  -1   6          3.99         29.85        17.00 o
  -6  -1   6         19.45        461.61        65.12 o
  -5  -1   6         90.80         91.14        20.24 o
  -4  -1   6        256.34        185.37        35.82 o
   2  -1   6       4568.36       6292.21      1012.60 o
   3  -1   6         51.79         34.82        19.36 o
   4  -1   6        403.85       1206.62       158.97 o
   5  -1   6         49.09        139.39        19.93 o
   6  -1   6         30.38        274.78        30.85 o
   7  -1   6          7.29         32.61        10.16 o
   8  -1   6        343.63        775.03        97.18 o
   9  -1   6          5.73         18.59         7.53 o
  10  -1   6          0.42         31.29        11.58 o
  11  -1   6          4.60         73.62        13.93 o
  12  -1   6          2.93         41.06        10.53 o
  13  -1   6          1.08          0.95         8.73 o
 -13   0   6          0.16          6.52        10.15 o
 -12   0   6          5.26         17.39        11.20 o
 -11   0   6         69.45        116.36        18.91 o
 -10   0   6        115.09        219.53        26.51 o
  -9   0   6         58.63         77.90        17.15 o
  -8   0   6        154.55        211.97       142.01 o
  -7   0   6          6.31         21.93        11.61 o
  -6   0   6        641.24        804.48        83.24 o
  -5   0   6         26.95         49.57        27.85 o
  -4   0   6         53.34        102.12        24.98 o
  -3   0   6         16.47         57.49        22.15 o
   3   0   6         78.73        177.78        70.67 o
   4   0   6        221.48        196.88        50.65 o
   5   0   6         26.75         77.48        15.25 o
   6   0   6        810.71       1148.43       127.18 o
   7   0   6          3.38         19.70        15.11 o
   8   0   6         97.02        190.77        25.14 o
   9   0   6         14.79         14.51         6.51 o
  10   0   6         27.95         51.58        12.94 o
  11   0   6         14.50         43.50        10.90 o
  12   0   6         25.97         42.57        11.40 o
  13   0   6          0.25         10.20         9.30 o
  14   0   6         10.00         40.06        11.11 o
 -13   1   6          2.19         10.34         9.35 o
 -12   1   6          8.06         41.25        13.05 o
 -11   1   6         59.60         94.92        17.49 o
 -10   1   6          4.44         53.95        13.67 o
  -9   1   6         29.66         59.10        13.98 o
  -8   1   6         44.38        148.51        30.61 o
  -7   1   6          6.44         19.42        10.66 o
  -6   1   6        300.68        215.25        27.75 o
  -5   1   6         29.18         89.43        15.19 o
  -4   1   6         82.76        424.36        48.98 o
  -3   1   6         43.38         82.13        15.23 o
   3   1   6         41.85        159.15       129.45 o
   4   1   6         37.24         23.97        67.07 o
   5   1   6         28.82         67.21        12.79 o
   6   1   6        618.71       2206.53       264.67 o
   7   1   6          6.33         10.64         4.23 o
   8   1   6         21.77         91.93        21.37 o
   9   1   6         62.58        106.82        17.76 o
  10   1   6         16.61        107.51        16.45 o
  11   1   6          5.75         30.38         9.23 o
  12   1   6          2.01         39.37        10.42 o
  13   1   6          9.48         22.87         9.29 o
  14   1   6         21.38         31.90        13.44 o
 -13   2   6          3.65         14.56        10.29 o
 -12   2   6          0.18         18.00        10.80 o
 -11   2   6          7.27         35.81        13.11 o
 -10   2   6          0.02         21.63        11.45 o
  -9   2   6         44.48         44.01        12.02 o
  -8   2   6         51.93        180.32        22.95 o
  -7   2   6         42.23         53.40        13.41 o
  -6   2   6         33.66         55.63        11.52 o
  -5   2   6          0.58         71.63        36.67 o
  -4   2   6        323.76       1149.96       154.61 o
  -3   2   6        238.13        172.91        22.93 o
  -2   2   6      20643.34      12301.77      2049.06 o
  -1   2   6          2.52        205.59        38.23 o
   0   2   6          6.09        312.81        58.42 o
   3   2   6         44.89         55.52        70.71 o
   4   2   6        890.94        207.12       193.31 o
   5   2   6         90.64         82.89        59.27 o
   6   2   6        602.85       1090.47       134.41 o
   7   2   6          7.25         14.96        17.43 o
   8   2   6         92.54        187.80        39.58 o
   9   2   6        102.06        247.88        63.04 o
  10   2   6          3.33         28.89         7.97 o
  11   2   6         40.05         57.02        10.40 o
  12   2   6          4.37         16.39         7.55 o
  13   2   6          1.52         21.97        10.65 o
  14   2   6          8.10          8.31         8.03 o
 -13   3   6          5.23         10.36         9.81 o
 -12   3   6         16.05          9.47         9.18 o
 -11   3   6          0.31          8.68         8.97 o
 -10   3   6          0.11         17.54         9.71 o
  -9   3   6         17.05         25.14        10.06 o
  -8   3   6        270.08        290.96        48.33 o
  -7   3   6        118.18        117.93        19.47 o
  -6   3   6          0.16         37.19        15.96 o
  -5   3   6          5.19         13.55         8.55 o
  -4   3   6        301.41        183.57        23.59 o
  -3   3   6         32.26         38.03        10.05 o
  -2   3   6       2906.56       2058.79       363.90 o
  -1   3   6        469.23        477.38        77.64 o
   0   3   6       1890.70       4329.81      9356.47 o
   1   3   6         44.96         26.27         8.66 o
   2   3   6       1525.90       1178.74       237.39 o
   3   3   6         50.89         69.85        43.50 o
   4   3   6         36.84        -14.90       114.72 o
   5   3   6         22.57         15.00        17.56 o
   6   3   6        509.01        863.47       181.20 o
   7   3   6         37.94         54.20        70.83 o
   8   3   6         64.46         88.14        11.57 o
   9   3   6         69.92        166.82        29.17 o
  10   3   6          0.04         33.94         9.03 o
  11   3   6         42.87         62.09        15.83 o
  12   3   6         21.33         46.83        10.31 o
  13   3   6          2.04         11.85         7.15 o
  14   3   6          4.04         15.26         6.90 o
 -12   4   6          0.00         11.18         8.78 o
 -11   4   6          2.34         17.21        10.04 o
 -10   4   6         90.18        133.41        24.52 o
  -9   4   6          4.33         28.03        10.81 o
  -8   4   6         38.46        107.63        17.75 o
  -7   4   6         74.31         81.88        15.02 o
  -6   4   6         87.45        297.51        50.18 o
  -5   4   6         38.88         27.51         9.18 o
  -4   4   6        227.18        215.59        24.99 o
  -3   4   6         65.05         78.28        13.81 o
  -2   4   6        150.50        218.99        67.78 o
  -1   4   6         44.27         82.97        16.14 o
   0   4   6       4061.44       4185.02      2009.64 o
   1   4   6         13.31         31.28        28.01 o
   2   4   6        312.56        110.92        33.87 o
   3   4   6          0.07         21.16        10.04 o
   4   4   6        447.73        618.08        99.77 o
   5   4   6         36.34         85.50        39.81 o
   6   4   6        268.15        252.96        37.22 o
   7   4   6        146.65        201.29        35.23 o
   8   4   6         14.59         52.61        27.44 o
   9   4   6         14.97         39.68         7.95 o
  10   4   6         19.98         44.78         8.95 o
  11   4   6         18.00         19.98         6.62 o
  12   4   6         52.54        101.69        13.23 o
  13   4   6          4.10         13.34         5.71 o
  14   4   6          4.49          3.05         5.94 o
 -12   5   6          4.63         -1.47         8.58 o
 -11   5   6          7.26         10.94         9.82 o
 -10   5   6         42.86         83.90        14.59 o
  -9   5   6          5.24         26.04        10.00 o
  -8   5   6         20.63        113.49        16.43 o
  -7   5   6          0.17         17.01         8.36 o
  -6   5   6         30.22         51.86        16.06 o
  -5   5   6          2.99         14.92         7.93 o
  -4   5   6        151.68        159.99        20.04 o
  -3   5   6        196.06        172.66        21.49 o
  -2   5   6        981.95       2310.20       467.86 o
  -1   5   6          2.35         22.89         7.78 o
   0   5   6          0.17        119.52        40.72 o
   1   5   6        171.90        334.00        53.02 o
   2   5   6         98.42        171.20        28.88 o
   3   5   6         56.95         59.60        24.79 o
   4   5   6        191.29        424.17       214.12 o
   5   5   6        163.02        146.51        27.07 o
   6   5   6          2.48         72.08        70.31 o
   7   5   6        322.78        266.33        31.93 o
   8   5   6         47.64         41.89        11.76 o
   9   5   6          0.56         15.57         7.10 o
  10   5   6          1.03         25.07         5.28 o
  11   5   6         14.84         27.27         5.91 o
  12   5   6         21.08         41.02        16.59 o
  13   5   6         17.76         17.86         5.96 o
  14   5   6          1.20          3.70         4.93 o
 -11   6   6          4.59          4.49         9.56 o
 -10   6   6         68.55         73.54        17.09 o
  -9   6   6          0.00          0.92         8.99 o
  -8   6   6         70.79        202.46        38.92 o
  -7   6   6          2.69          3.70         7.41 o
  -6   6   6         93.77         75.01        12.19 o
  -5   6   6          0.96         19.14         9.83 o
  -4   6   6         10.54         61.09        30.88 o
  -3   6   6          5.71         40.68         9.07 o
  -2   6   6       1342.65       1506.79       144.79 o
  -1   6   6          5.96         17.63         6.87 o
   0   6   6        175.46        121.80        16.44 o
   1   6   6        241.89        205.38        34.10 o
   2   6   6        501.94        499.63        74.44 o
   3   6   6        123.58         65.33        22.78 o
   4   6   6        977.66        487.39        75.18 o
   5   6   6        110.61         94.46        72.40 o
   6   6   6         66.95        104.43        35.75 o
   7   6   6        272.12        247.69        34.57 o
   8   6   6          1.61         18.40         4.56 o
   9   6   6          7.83         12.87         5.28 o
  10   6   6         38.25         61.27        12.35 o
  11   6   6        106.88         85.02        24.50 o
  12   6   6          4.59         16.00         5.27 o
  13   6   6         28.20         16.99         6.64 o
  14   6   6          0.80          1.67         4.92 o
 -11   7   6          7.21          2.57         9.10 o
 -10   7   6         35.53         88.63        16.56 o
  -9   7   6          0.69          9.06         7.64 o
  -8   7   6          0.26          9.97         7.52 o
  -7   7   6         12.03         10.71         8.05 o
  -6   7   6          8.88         24.43         7.97 o
  -5   7   6         20.45         29.10         8.54 o
  -4   7   6        505.76        734.90        75.97 o
  -3   7   6          9.33         15.93         8.08 o
  -2   7   6         27.89        172.85        30.13 o
  -1   7   6        121.96         61.57        10.63 o
   0   7   6         31.99         20.87         6.92 o
   1   7   6        118.92        111.57        17.17 o
   2   7   6        117.71         87.75        17.08 o
   3   7   6         81.93         68.76        14.54 o
   4   7   6        457.41        415.33       135.40 o
   5   7   6          9.35          9.75         7.80 o
   6   7   6         74.69         96.54        37.50 o
   7   7   6        223.75        195.51        32.78 o
   8   7   6         27.92         43.72         8.53 o
   9   7   6         58.17         68.37        10.71 o
  10   7   6         44.30         56.04        14.80 o
  11   7   6         64.87         86.49        16.37 o
  12   7   6          1.81          9.21        12.49 o
  13   7   6         25.58         11.20        16.07 o
  14   7   6          0.08          5.26         5.51 o
 -10   8   6         24.64         38.40        12.38 o
  -9   8   6          0.44          0.33         8.12 o
  -8   8   6          0.57         14.20         9.44 o
  -7   8   6         25.35         15.63         9.58 o
  -6   8   6          5.13         72.81        14.34 o
  -5   8   6         49.98         28.89         9.41 o
  -4   8   6        297.34        223.21        26.47 o
  -3   8   6         34.30         23.30         8.46 o
  -2   8   6         73.17         68.00        11.96 o
  -1   8   6        253.43        199.08        24.65 o
   0   8   6         88.45         77.71        12.18 o
   1   8   6         45.76         24.03         7.38 o
   2   8   6         90.90         67.85        25.79 o
   3   8   6         18.23         19.43        10.64 o
   4   8   6        321.37        142.56        24.31 o
   5   8   6         12.09         22.65         8.89 o
   6   8   6          2.14          7.30         8.30 o
   7   8   6        174.39        112.66        20.80 o
   8   8   6         33.15         34.90         7.51 o
   9   8   6         16.76         30.09         6.27 o
  10   8   6          2.42         24.82         9.10 o
  11   8   6          3.51         14.04         8.29 o
  12   8   6          0.42          5.10        10.52 o
  13   8   6         39.40         33.82        13.96 o
  -9   9   6          0.84          3.23         8.68 o
  -8   9   6          5.20          8.60         9.26 o
  -7   9   6          8.46         15.63         9.03 o
  -6   9   6         10.90         50.19        10.92 o
  -5   9   6         32.73         16.69         9.83 o
  -4   9   6         86.63        108.33        14.52 o
  -3   9   6          9.18         20.16         9.60 o
  -2   9   6         48.08         65.43        10.88 o
  -1   9   6        130.74        113.17        16.83 o
   0   9   6          0.01         58.51        14.64 o
   1   9   6          4.13         20.79         9.88 o
   2   9   6        172.02        151.00        26.85 o
   3   9   6          5.59          7.88        10.86 o
   4   9   6         11.22         21.60         9.33 o
   5   9   6        137.16         84.48        21.38 o
   6   9   6         15.38         39.42        15.19 o
   7   9   6        114.32         89.53        18.12 o
   8   9   6          0.32         32.53         6.84 o
   9   9   6          1.37         13.35         5.41 o
  10   9   6          3.49         32.52         6.94 o
  11   9   6          8.65         13.70         6.81 o
  12   9   6          4.96        -11.02        17.76 o
  13   9   6         49.61         38.62        14.92 o
  -8  10   6          1.99         -1.37         9.07 o
  -7  10   6          0.00          9.79         9.06 o
  -6  10   6         38.84         39.30        10.72 o
  -5  10   6         26.71         35.36        10.84 o
  -4  10   6         26.59         46.69        11.05 o
  -3  10   6          8.65         11.78         7.32 o
  -2  10   6          1.94         41.62         9.87 o
  -1  10   6         58.13         74.41        15.49 o
   0  10   6         14.99         11.37         9.33 o
   1  10   6         12.50         17.87         8.20 o
   2  10   6         15.73         39.99        12.51 o
   3  10   6         12.52         18.65         8.75 o
   4  10   6          7.16          1.70        13.05 o
   5  10   6        160.23         82.61        28.01 o
   6  10   6         11.00         34.40        15.44 o
   7  10   6         13.83         12.86        11.47 o
   8  10   6         15.00         25.50        10.41 o
   9  10   6          7.38         21.68         5.59 o
  10  10   6         16.81         16.87         6.47 o
  11  10   6         26.16         19.62         6.52 o
  12  10   6          0.03          7.43         6.80 o
  13  10   6         16.60         32.99        14.11 o
  -7  11   6          4.33          8.10         9.27 o
  -6  11   6         11.92         24.76        10.13 o
  -5  11   6         16.71         10.85         9.10 o
  -4  11   6         19.40         18.80         9.83 o
  -3  11   6         13.96         26.24        12.86 o
  -2  11   6          6.71          6.52        10.15 o
  -1  11   6         40.71         24.41         8.93 o
   0  11   6         67.23         45.66        10.17 o
   1  11   6         16.72         13.25         8.57 o
   2  11   6          0.56         41.83        10.36 o
   3  11   6          0.01          7.97         8.93 o
   4  11   6         69.28         34.09        10.90 o
   5  11   6         55.62         52.23        12.84 o
   6  11   6          5.98         11.33         9.13 o
   7  11   6          2.82          2.08         8.63 o
   8  11   6          9.62         15.44         9.20 o
   9  11   6          2.66         13.82         7.46 o
  10  11   6          0.03          6.21         5.17 o
  11  11   6         53.55         30.34         7.40 o
  12  11   6          0.47          1.87         6.95 o
  -6  12   6          4.88         11.10         9.73 o
  -5  12   6          2.38         10.91         9.67 o
  -4  12   6          3.74          8.62        10.74 o
  -3  12   6          8.39         13.27         9.62 o
  -2  12   6         21.79         22.08         9.73 o
  -1  12   6          0.20          7.71         9.30 o
   0  12   6          0.01         18.45         8.69 o
   1  12   6         10.13         10.64         8.09 o
   2  12   6          0.06         31.49         9.66 o
   3  12   6         26.69         37.03        10.47 o
   4  12   6          7.20         22.96         8.65 o
   5  12   6         20.98         18.24         9.16 o
   6  12   6          0.65         26.41         9.92 o
   7  12   6         24.83         15.53        12.81 o
   8  12   6          1.15         15.73        23.15 o
   9  12   6          2.26          3.95         7.22 o
  10  12   6          8.57          3.06         4.53 o
  11  12   6         45.09         17.25         6.57 o
  -5  13   6          0.02         15.20        12.50 o
  -4  13   6          0.03          0.87         9.01 o
  -3  13   6         18.66         13.33        10.05 o
  -2  13   6         12.61         17.02         9.55 o
  -1  13   6          8.78          1.30         8.85 o
   0  13   6         11.25         19.86         9.46 o
   1  13   6          9.32          4.86         8.61 o
   2  13   6         18.13         11.73         8.69 o
   3  13   6         57.64         22.65        10.25 o
   4  13   6          0.30          5.18         9.01 o
   5  13   6         51.00         13.40         9.40 o
   6  13   6         17.11         19.38         9.23 o
   7  13   6         30.98         12.60         9.11 o
   8  13   6          7.29          5.64        11.12 o
   9  13   6          0.64         -2.73         9.58 o
  10  13   6          7.61          6.30         7.62 o
  -3  14   6         24.16         21.72        11.48 o
  -2  14   6          0.06         20.09        10.50 o
  -1  14   6          6.03          5.82         9.24 o
   0  14   6         20.18          8.38         8.97 o
   1  14   6         12.19          1.32         8.65 o
   2  14   6          3.46          5.49         8.54 o
   3  14   6         46.29         19.93         9.75 o
   4  14   6          2.32          7.23         8.42 o
   5  14   6         40.87         25.52        12.71 o
   6  14   6          1.44         14.66        12.63 o
   7  14   6         11.69          4.85         8.61 o
   8  14   6          1.76         10.14        10.65 o
   9  14   6          9.81          0.80         7.28 o
  -1  15   6          3.15          2.96         9.27 o
   0  15   6         16.25          9.45         9.47 o
   1  15   6          0.42          0.45         8.83 o
   2  15   6          5.52          3.16         9.16 o
   3  15   6         34.88          8.75         9.42 o
   4  15   6          9.10          9.53         9.12 o
   5  15   6          2.49         -0.55         8.27 o
   6  15   6          0.01          5.10         8.42 o
   7  15   6          0.02         -1.29         8.05 o
  -4 -15   7          0.02          6.46        16.33 o
  -3 -15   7          0.75          8.11         9.63 o
  -2 -15   7          3.25          3.75        10.34 o
  -1 -15   7          0.02          2.05         7.56 o
  -7 -14   7          4.30         -2.52        26.07 o
  -6 -14   7         18.34         -9.17        25.22 o
  -5 -14   7          2.58          5.95        11.80 o
  -4 -14   7          0.03         -1.04         9.64 o
  -3 -14   7          0.01         12.39        11.41 o
  -2 -14   7          0.84          5.38         9.23 o
  -1 -14   7          5.16          7.38         8.02 o
   0 -14   7         23.70          9.09         8.57 o
   1 -14   7          0.06          8.01         7.91 o
   2 -14   7          1.90          4.96         7.88 o
  -9 -13   7          1.60         18.10        25.54 o
  -8 -13   7         31.92         25.53        25.36 o
  -7 -13   7         34.23         13.37        22.03 o
  -6 -13   7          1.06        -10.66        20.18 o
  -5 -13   7          6.85         40.70        13.81 o
  -4 -13   7          0.82         -1.88         8.88 o
  -3 -13   7          5.32         21.71        10.52 o
  -2 -13   7          2.90          0.03         9.95 o
  -1 -13   7         20.39         12.34         9.52 o
   0 -13   7         15.74         12.21         9.16 o
   1 -13   7         11.38          6.74         7.74 o
   2 -13   7          8.66          4.39         7.67 o
   3 -13   7         13.28         12.41         8.34 o
   4 -13   7          5.24          2.50         8.34 o
 -10 -12   7          0.01        -17.37        22.96 o
  -9 -12   7          1.11         10.01        21.16 o
  -8 -12   7         50.43         21.47        21.49 o
  -7 -12   7         23.58         32.14        22.93 o
  -6 -12   7          0.88         -4.67        36.97 o
  -5 -12   7          0.67          8.41        17.62 o
  -4 -12   7         11.52         21.16        12.30 o
  -3 -12   7          4.01          4.89         8.53 o
  -2 -12   7         50.92         33.00        10.98 o
  -1 -12   7          2.81         24.47         8.97 o
   0 -12   7         33.71         20.59         7.98 o
   1 -12   7         36.31         17.74         8.60 o
   2 -12   7         29.81         15.72         8.40 o
   3 -12   7          0.41         23.13        10.08 o
   4 -12   7          4.50          6.22         9.38 o
   5 -12   7          7.88         17.00         8.40 o
   6 -12   7          8.44         13.00         9.20 o
 -11 -11   7          0.15         43.54        25.32 o
 -10 -11   7          7.98          3.13        18.32 o
  -9 -11   7          8.20          1.88        27.33 o
  -8 -11   7        105.82         62.74        27.43 o
  -7 -11   7          8.29          4.22        16.51 o
  -6 -11   7          6.92         22.93        18.66 o
  -5 -11   7         25.45         61.14        26.31 o
  -4 -11   7         63.35        103.72        23.54 o
  -3 -11   7          2.44         16.08         7.70 o
  -2 -11   7        108.78         79.42        15.18 o
  -1 -11   7          3.76         21.93        10.70 o
   0 -11   7         54.76         85.96        14.83 o
   1 -11   7         43.84         26.11         7.99 o
   2 -11   7         52.23         36.63        10.66 o
   3 -11   7         45.61         45.46         9.71 o
   4 -11   7          0.55          2.81         7.19 o
   5 -11   7          5.58          8.68         7.40 o
   6 -11   7         10.61         44.19        10.66 o
   7 -11   7          7.88         28.74         9.27 o
 -12 -10   7          4.21         25.85        23.45 o
 -11 -10   7          0.71         18.29        18.31 o
 -10 -10   7          0.04         -1.65        16.20 o
  -9 -10   7          0.00         -4.87        14.72 o
  -8 -10   7         62.21         62.83        26.10 o
  -7 -10   7         15.49         55.43        27.43 o
  -6 -10   7          0.88         17.93        17.01 o
  -5 -10   7         17.07         74.37        29.17 o
  -4 -10   7         24.01         77.77        28.87 o
  -3 -10   7          5.81         49.47        18.19 o
  -2 -10   7        250.16        312.79        49.71 o
  -1 -10   7          0.45         21.97         9.01 o
   0 -10   7         38.77         49.46        12.02 o
   1 -10   7          0.53         18.57         8.00 o
   2 -10   7         34.48         34.38         9.55 o
   3 -10   7         41.05         34.44         8.39 o
   4 -10   7         27.31         74.10        13.01 o
   5 -10   7         18.08         30.88         8.68 o
   6 -10   7         21.27         50.46        11.24 o
   7 -10   7         21.61         56.02        12.22 o
   8 -10   7         17.52         25.38         9.42 o
 -12  -9   7          0.20          9.55        18.06 o
 -11  -9   7          0.10         15.14        15.87 o
 -10  -9   7         36.86         16.93        15.61 o
  -9  -9   7         13.81         22.77        14.74 o
  -8  -9   7         40.28         25.49        16.56 o
  -7  -9   7         14.93         28.54        17.53 o
  -6  -9   7          0.85         34.86        18.80 o
  -5  -9   7          0.03         52.65        22.73 o
  -4  -9   7          9.54         36.20        17.86 o
  -3  -9   7          0.06         30.89        36.88 o
  -2  -9   7        290.49        276.51        43.58 o
  -1  -9   7         42.65         63.39        12.81 o
   0  -9   7          0.08         35.55        10.17 o
   1  -9   7         40.94         85.74        13.95 o
   2  -9   7          9.93         19.92         7.17 o
   3  -9   7         12.62         29.13         8.33 o
   4  -9   7         71.26        140.61        18.52 o
   5  -9   7          0.12         41.69        11.31 o
   6  -9   7          6.34         28.03         8.34 o
   7  -9   7         21.93         30.45         8.51 o
   8  -9   7         12.45         21.81         8.53 o
   9  -9   7         20.92         70.69        14.11 o
 -13  -8   7          1.87          5.49        19.87 o
 -12  -8   7          0.01         16.48        17.61 o
 -11  -8   7          0.09          0.03        15.87 o
 -10  -8   7         90.61         86.25        24.63 o
  -9  -8   7          0.33         36.46        16.52 o
  -8  -8   7          5.08         28.07        15.45 o
  -7  -8   7         35.58         71.63        27.24 o
  -6  -8   7         42.17         23.78        15.13 o
  -5  -8   7         33.64         23.26        14.29 o
  -4  -8   7         38.74         63.78        23.34 o
  -3  -8   7         12.63         16.80        13.37 o
  -2  -8   7        251.58        281.82        56.41 o
  -1  -8   7         29.99         35.12         9.26 o
   0  -8   7          6.95         18.75         7.55 o
   1  -8   7         48.24         46.96        35.36 o
   2  -8   7          0.16         19.25         6.02 o
   3  -8   7          0.96         19.69        11.32 o
   4  -8   7        100.49        134.97        33.43 o
   5  -8   7          0.24         16.81         6.48 o
   6  -8   7          0.85          5.49         6.44 o
   7  -8   7          2.23         13.90         6.84 o
   8  -8   7          8.78         10.41         7.51 o
   9  -8   7          2.22          9.08         7.59 o
  10  -8   7          1.07          5.65         7.53 o
 -13  -7   7          0.10         25.77        20.47 o
 -12  -7   7          2.95         12.67        16.83 o
 -11  -7   7          0.84         35.76        19.35 o
 -10  -7   7         98.34         47.06        16.12 o
  -9  -7   7          8.25         55.89        16.71 o
  -8  -7   7         23.52         51.73        18.47 o
  -7  -7   7        157.39        162.15        53.06 o
  -6  -7   7          0.28        120.89        40.11 o
  -5  -7   7         60.24        213.50        68.12 o
  -4  -7   7         74.21        215.41        69.11 o
  -3  -7   7          3.64        533.01       167.27 o
  -2  -7   7         37.21        167.42        53.79 o
  -1  -7   7         79.86        432.41       108.44 o
   0  -7   7         18.12         45.06        75.30 o
   1  -7   7          9.78        136.75        61.09 o
   2  -7   7          5.19         31.30        13.67 o
   3  -7   7          9.15         34.78        12.25 o
   4  -7   7         70.88         81.01        17.86 o
   5  -7   7         26.67         68.90        15.42 o
   6  -7   7         19.44         61.43        10.82 o
   7  -7   7        102.51        307.33        37.87 o
   8  -7   7          8.44         13.06         7.06 o
   9  -7   7          0.00         15.61         7.35 o
  10  -7   7          2.86          9.37         8.45 o
  11  -7   7          0.03         17.03         9.04 o
 -13  -6   7          0.00         12.75        15.22 o
 -12  -6   7         32.85         38.43        17.46 o
 -11  -6   7         11.01         95.89       125.86 o
 -10  -6   7         39.47         39.20        15.35 o
  -9  -6   7          0.11         -0.33        13.02 o
  -8  -6   7          0.23          5.61        12.23 o
  -7  -6   7         98.95         54.48        18.11 o
  -6  -6   7         34.69         29.31        19.83 o
  -5  -6   7          0.24          5.47        11.99 o
  -4  -6   7        232.33        420.21       130.23 o
  -3  -6   7        111.43        227.96       120.18 o
  -2  -6   7         84.55        203.45        63.23 o
  -1  -6   7       1208.28       2122.68       663.32 o
   0  -6   7        132.09        168.88        27.41 o
   1  -6   7          3.76        204.66        72.02 o
   2  -6   7        124.07        101.54        24.78 o
   3  -6   7         95.36        136.02        18.54 o
   4  -6   7         16.36         26.87         6.84 o
   5  -6   7        292.09        397.72        49.50 o
   6  -6   7         28.33         54.12        10.47 o
   7  -6   7         77.86        357.51        42.66 o
   8  -6   7          0.13         11.72         7.19 o
   9  -6   7          8.10         14.75         7.68 o
  10  -6   7          1.11         17.51         9.92 o
  11  -6   7          3.10          8.85         9.11 o
 -13  -5   7          5.99         14.34        14.87 o
 -12  -5   7         32.90         29.74        15.08 o
 -11  -5   7          0.05         20.45        13.79 o
 -10  -5   7         61.69        106.06        24.42 o
  -9  -5   7         37.76        138.94        52.87 o
  -8  -5   7         38.66        103.26        22.36 o
  -7  -5   7         43.31        103.68        50.17 o
  -6  -5   7         47.38         50.04        23.03 o
  -5  -5   7          2.47         46.45        22.19 o
  -4  -5   7        895.36       1614.11       504.28 o
  -3  -5   7         21.74        238.94        86.45 o
  -2  -5   7        132.70        386.37       121.82 o
  -1  -5   7       2426.85       3961.10      1233.96 o
   0  -5   7        237.68        152.79        75.14 o
   1  -5   7        744.87        978.68       357.88 o
   2  -5   7        235.06        344.08       224.41 o
   3  -5   7        199.60        213.55        55.49 o
   4  -5   7         11.94         65.14        14.16 o
   5  -5   7        484.03        554.72       145.05 o
   6  -5   7         37.48         52.13         8.98 o
   7  -5   7         97.53        240.23        29.68 o
   8  -5   7          1.07         19.83         8.09 o
   9  -5   7         14.21         79.84        14.38 o
  10  -5   7          0.03         15.26         9.89 o
  11  -5   7          2.94         13.18         8.82 o
  12  -5   7          0.08          7.80         8.53 o
 -14  -4   7          0.06          8.17        20.58 o
 -13  -4   7          1.28         23.40        20.59 o
 -12  -4   7         45.23         35.12        18.16 o
 -11  -4   7         22.19         74.15        23.19 o
 -10  -4   7         76.80         69.41        20.52 o
  -9  -4   7        187.77        264.39        68.30 o
  -8  -4   7         66.50         62.72        23.80 o
  -7  -4   7          2.43         44.66        36.32 o
  -6  -4   7        177.41        111.88        28.91 o
  -5  -4   7         39.64         24.09        34.47 o
  -4  -4   7        135.20         96.74        57.26 o
  -3  -4   7        117.13        136.58        65.97 o
  -2  -4   7         59.28         52.08        31.13 o
   1  -4   7        858.77        536.05       138.02 o
   2  -4   7         98.55        147.75        27.34 o
   3  -4   7          9.35        110.87        22.72 o
   4  -4   7         18.02         17.93         9.47 o
   5  -4   7         86.20        243.73        36.06 o
   6  -4   7          7.46         25.69         6.75 o
   7  -4   7        162.89        344.86        67.97 o
   8  -4   7         14.92         51.77        10.61 o
   9  -4   7          0.77         29.85         9.94 o
  10  -4   7          0.36          7.91         8.09 o
  11  -4   7          0.29         23.12        10.98 o
  12  -4   7          1.01          7.47         9.47 o
 -14  -3   7          0.43          2.88        11.34 o
 -13  -3   7          0.32         13.90        25.88 o
 -12  -3   7         26.49         28.70        22.90 o
 -11  -3   7         45.31         98.53        26.05 o
 -10  -3   7          0.09          5.09        20.95 o
  -9  -3   7        171.86        148.39        33.93 o
  -8  -3   7          0.97         36.14        28.54 o
  -7  -3   7         22.25         55.69        22.26 o
  -6  -3   7        298.70        143.08        43.18 o
   1  -3   7        364.27       1022.83       182.64 o
   2  -3   7          2.09         90.65        18.94 o
   3  -3   7        396.41        982.84       149.90 o
   4  -3   7         15.66         15.23         9.71 o
   5  -3   7        123.97        362.92        97.80 o
   6  -3   7         13.25         65.55        10.14 o
   7  -3   7         29.94         23.57         7.72 o
   8  -3   7         61.24        137.99        19.70 o
   9  -3   7         61.10         93.61        15.31 o
  10  -3   7          0.45         15.57         8.94 o
  11  -3   7        125.65        269.95        41.79 o
  12  -3   7          0.64          5.26         9.08 o
  13  -3   7          9.43         25.62        10.84 o
 -14  -2   7          7.23          3.47         9.02 o
 -13  -2   7          3.33         13.99         9.79 o
 -12  -2   7         40.53         31.99        10.89 o
 -11  -2   7          0.00         21.07        15.16 o
 -10  -2   7          0.01         25.48        19.09 o
  -9  -2   7         89.54        102.71        27.20 o
  -8  -2   7         22.31          4.26        25.76 o
  -7  -2   7          1.11         51.51        21.22 o
  -6  -2   7        115.02        161.26        29.96 o
  -5  -2   7        543.77        402.79        94.20 o
   2  -2   7          1.38         14.28        45.71 o
   3  -2   7        138.30        697.31       248.15 o
   4  -2   7         30.21         20.05         8.81 o
   5  -2   7        638.39       1834.29       269.42 o
   6  -2   7          8.05         31.75         8.48 o
   7  -2   7         10.87        231.94        29.68 o
   8  -2   7         14.76         45.91         9.21 o
   9  -2   7         26.23         25.92         8.46 o
  10  -2   7          5.08         10.41         8.92 o
  11  -2   7        114.40        241.77        32.52 o
  12  -2   7          3.22         15.82         9.67 o
  13  -2   7          1.49         16.84         9.54 o
 -13  -1   7         12.09         18.06         9.82 o
 -12  -1   7         15.79         26.68        11.39 o
 -11  -1   7         27.49         26.58        12.85 o
 -10  -1   7          4.86         22.48        12.19 o
  -9  -1   7         16.69         42.09        14.57 o
  -8  -1   7          5.80          8.90        19.53 o
  -7  -1   7          0.84         48.85        20.39 o
  -6  -1   7        114.65        156.86        30.10 o
  -5  -1   7        331.50        254.72        44.23 o
  -4  -1   7         65.30         33.91        30.58 o
   2  -1   7          4.46        -25.01       200.46 o
   3  -1   7        480.22       1879.69       248.20 o
   4  -1   7          2.03          9.21         3.69 o
   5  -1   7        891.92       2325.22       292.01 o
   6  -1   7         34.06         34.40         7.70 o
   7  -1   7         90.73        145.52        28.92 o
   8  -1   7         57.54        168.98        22.22 o
   9  -1   7          3.72         84.37        14.69 o
  10  -1   7         28.55         32.18        10.78 o
  11  -1   7         31.33        141.60        20.93 o
  12  -1   7          0.02          6.59         8.60 o
  13  -1   7          2.95         14.04         9.48 o
 -13   0   7          2.84         14.01        10.56 o
 -12   0   7         13.21         19.44        11.19 o
 -11   0   7         66.26        120.09        20.61 o
 -10   0   7          7.91         14.70        11.99 o
  -9   0   7         24.40         90.12        33.10 o
  -8   0   7         61.50         60.95        14.28 o
  -7   0   7         26.70         72.71        16.32 o
  -6   0   7        131.19        197.98        27.56 o
  -5   0   7          5.26         55.61        19.72 o
  -4   0   7          2.84          5.12        17.41 o
   3   0   7       2551.76       1630.40       376.29 o
   4   0   7         14.29          5.62         4.81 o
   5   0   7        234.53        218.32        62.83 o
   6   0   7         76.27        169.97        30.93 o
   7   0   7        156.22        121.79        16.79 o
   8   0   7         36.17        113.20        18.08 o
   9   0   7         61.26        108.47        16.55 o
  10   0   7          0.96         16.00         9.08 o
  11   0   7         51.64        105.33        16.51 o
  12   0   7         10.44         42.01        10.86 o
  13   0   7          8.53         44.70        11.70 o
  14   0   7          8.43         35.94        10.33 o
 -13   1   7          0.09          6.04         9.63 o
 -12   1   7          2.73         10.14        10.94 o
 -11   1   7         66.58        112.28        19.42 o
 -10   1   7         15.53         23.51        12.93 o
  -9   1   7         21.23         89.28        16.05 o
  -8   1   7         37.05         54.75        14.12 o
  -7   1   7         32.79         84.47        16.27 o
  -6   1   7          9.40         53.77        14.40 o
  -5   1   7        234.84        262.03        30.99 o
  -4   1   7         17.09         78.41        40.68 o
  -3   1   7        729.17       1493.61       205.23 o
   3   1   7       1923.91        273.72       301.89 o
   4   1   7          7.53         16.77         4.84 o
   5   1   7         26.81         36.96        24.39 o
   6   1   7        100.32        160.65        29.69 o
   7   1   7         80.67        149.62        22.41 o
   8   1   7          8.41         26.33        13.21 o
   9   1   7        126.02        217.01        73.30 o
  10   1   7         27.60         21.49         7.89 o
  11   1   7          5.41         48.97        13.64 o
  12   1   7         44.06         67.98        12.57 o
  13   1   7         21.03         44.75        10.98 o
  14   1   7          8.41         34.12        13.68 o
 -13   2   7          1.28          6.91         9.86 o
 -12   2   7          9.08          7.60        10.65 o
 -11   2   7         43.88         66.26        15.27 o
 -10   2   7          4.38         12.64        11.55 o
  -9   2   7         12.44         47.31        12.45 o
  -8   2   7          8.20         58.58        13.84 o
  -7   2   7          3.02         74.36        24.18 o
  -6   2   7         19.01         34.22        12.37 o
  -5   2   7        513.48        616.55        70.72 o
  -4   2   7         67.03         91.17        15.21 o
  -3   2   7          6.95        146.45        69.46 o
  -2   2   7         35.23         58.01        15.33 o
  -1   2   7        323.01        805.34       141.26 o
   4   2   7         25.41         75.54        85.42 o
   5   2   7         54.03        145.01        43.20 o
   6   2   7        114.43        210.08        37.68 o
   7   2   7         47.72        132.25        24.31 o
   8   2   7          7.82         41.77         7.80 o
   9   2   7        152.07        147.53        26.62 o
  10   2   7          4.71         11.11         6.91 o
  11   2   7         16.61         53.38        15.07 o
  12   2   7          7.20         24.76         8.31 o
  13   2   7          0.34         22.91        11.72 o
  14   2   7          3.17          6.74         7.86 o
 -13   3   7          7.26          3.32         9.85 o
 -12   3   7          0.97         11.28         9.51 o
 -11   3   7          6.81         13.16         9.89 o
 -10   3   7         12.87         12.02        11.23 o
  -9   3   7          4.20         51.05        11.80 o
  -8   3   7          0.88         42.34        14.76 o
  -7   3   7         11.32         53.77        15.34 o
  -6   3   7         23.25         27.50        10.80 o
  -5   3   7        490.33        663.20       125.10 o
  -4   3   7          1.83         24.13        10.63 o
  -3   3   7         77.44         69.21        16.49 o
  -2   3   7        105.75         56.61        25.08 o
  -1   3   7        160.30        539.53       307.16 o
   0   3   7         19.05         65.54        39.32 o
   1   3   7         21.03        131.66        22.86 o
   2   3   7         92.22         88.28        25.67 o
   3   3   7        158.13         49.00       131.93 o
   4   3   7         59.21        -30.66       137.61 o
   5   3   7        200.09        171.31        56.37 o
   6   3   7         54.29        198.17       150.91 o
   7   3   7          3.20         71.42        33.71 o
   8   3   7         26.08        103.89       107.34 o
   9   3   7        105.14        119.76        15.72 o
  10   3   7          9.71         32.59         7.25 o
  11   3   7         37.44         46.70        10.08 o
  12   3   7         70.81         73.68        12.02 o
  13   3   7         20.52         24.00         7.66 o
  14   3   7          2.48          5.98         6.66 o
 -12   4   7          2.63          9.69         9.57 o
 -11   4   7          7.46         17.21        10.35 o
 -10   4   7         10.86         26.18        10.44 o
  -9   4   7         89.41        107.10        21.71 o
  -8   4   7         28.85         66.21        19.29 o
  -7   4   7        149.20        143.16        19.83 o
  -6   4   7         57.32         64.93        19.47 o
  -5   4   7        619.57        898.64       144.36 o
  -4   4   7         30.81         19.72         8.10 o
  -3   4   7        319.50        355.55        42.47 o
  -2   4   7         38.22         28.81        13.86 o
  -1   4   7        169.44         49.49        91.45 o
   0   4   7         42.25         30.93        43.12 o
   1   4   7       1008.24       1309.38       408.96 o
   2   4   7         77.87         62.22        25.32 o
   3   4   7         19.74         10.89        38.20 o
   4   4   7          6.55         70.38        15.51 o
   5   4   7          7.58         66.92        35.38 o
   6   4   7         85.02        225.31        50.58 o
   7   4   7        261.13        302.89        65.18 o
   8   4   7         15.14         -8.50        46.96 o
   9   4   7         21.05         41.61        10.26 o
  10   4   7          7.35         26.20         7.57 o
  11   4   7         16.75         21.73         6.36 o
  12   4   7         85.75        100.82        13.98 o
  13   4   7          2.06          5.21         5.91 o
  14   4   7          3.65         13.19         7.18 o
 -12   5   7          2.57          8.25         9.11 o
 -11   5   7         16.31         33.86        11.40 o
 -10   5   7          0.01          2.81         8.74 o
  -9   5   7        112.82         94.45        22.46 o
  -8   5   7          5.31         35.54        10.39 o
  -7   5   7        183.65        147.63        19.73 o
  -6   5   7         49.11         50.78        11.93 o
  -5   5   7        582.89        801.39        78.84 o
  -4   5   7          4.52         32.66        10.72 o
  -3   5   7        124.85        190.66        25.04 o
  -2   5   7        105.69         98.52        47.63 o
  -1   5   7         88.42        220.39        92.03 o
   0   5   7        182.29        167.89        27.44 o
   1   5   7       2768.28       2091.38       310.66 o
   2   5   7        102.91         33.44        10.36 o
   3   5   7         24.12         40.53        29.25 o
   4   5   7        714.00        533.78       110.06 o
   5   5   7        672.85        498.85        80.70 o
   6   5   7          4.57         47.09        12.42 o
   7   5   7        489.50        430.77        58.01 o
   8   5   7         73.96         56.67        17.58 o
   9   5   7         53.97         55.49        37.58 o
  10   5   7         81.48         99.18        22.83 o
  11   5   7         23.88         36.55        10.98 o
  12   5   7         53.34         48.91         7.65 o
  13   5   7          6.07         17.04         5.28 o
  14   5   7          0.45          7.09         4.98 o
 -11   6   7          0.03          5.97         9.32 o
 -10   6   7          7.09         18.71         9.67 o
  -9   6   7          8.16         15.03         9.06 o
  -8   6   7          2.54         17.12         8.40 o
  -7   6   7        157.82        178.92        22.58 o
  -6   6   7         35.35         32.93        11.02 o
  -5   6   7        196.55        328.55        37.40 o
  -4   6   7         24.19         20.17         7.38 o
  -3   6   7          8.66         44.18        14.34 o
  -2   6   7        102.93        141.42        36.44 o
  -1   6   7         82.75        253.44        53.66 o
   0   6   7        104.44        156.01        31.13 o
   1   6   7       1207.28        969.78       144.04 o
   2   6   7         14.60         50.66        10.79 o
   3   6   7         60.76         67.46        23.33 o
   4   6   7       1112.99        671.66       103.11 o
   5   6   7        280.75        287.15        44.83 o
   6   6   7          0.58         29.27        12.45 o
   7   6   7        226.25        176.94        24.19 o
   8   6   7          6.85         19.76         4.68 o
   9   6   7         62.33         77.84        10.49 o
  10   6   7        235.55        148.90        48.71 o
  11   6   7         75.33        129.32        31.97 o
  12   6   7         28.46         22.71         4.78 o
  13   6   7          8.85         17.20         8.00 o
  14   6   7          3.02          8.74         4.20 o
 -11   7   7          9.17         18.83        10.76 o
 -10   7   7          4.34          2.24         9.80 o
  -9   7   7          6.76         20.80         9.38 o
  -8   7   7          0.00          8.46         7.98 o
  -7   7   7         63.80        125.77        17.79 o
  -6   7   7         16.01         32.65         9.99 o
  -5   7   7         23.13         57.68        13.30 o
  -4   7   7          8.64         31.98         8.88 o
  -3   7   7          2.18         52.22        60.07 o
  -2   7   7         17.79         37.35        10.86 o
  -1   7   7        182.30        270.95        31.57 o
   0   7   7         71.59         51.82        10.94 o
   1   7   7        292.68        283.35        45.08 o
   2   7   7         60.32         53.96        13.79 o
   3   7   7          9.90        150.60        40.74 o
   4   7   7        314.28        211.79        76.85 o
   5   7   7          2.29         10.04         8.63 o
   6   7   7         12.56         50.43        14.20 o
   7   7   7         53.69         79.53        18.30 o
   8   7   7          1.81         28.88         9.13 o
   9   7   7          5.26         34.35         6.50 o
  10   7   7         36.73         42.78         7.10 o
  11   7   7          0.30         32.95        15.11 o
  12   7   7         16.98         14.00         9.39 o
  13   7   7          2.87          9.59         5.71 o
  14   7   7          0.54          5.85         5.42 o
 -10   8   7          0.58          5.67         8.58 o
  -9   8   7         10.41         12.15         9.64 o
  -8   8   7          7.96         10.19         8.37 o
  -7   8   7          9.41         25.44         9.36 o
  -6   8   7          6.19          5.02         7.68 o
  -5   8   7         19.03         45.02        10.07 o
  -4   8   7         26.96         19.98         9.47 o
  -3   8   7          7.37        101.01        24.42 o
  -2   8   7          7.04          9.25         8.01 o
  -1   8   7         49.98        168.68        33.40 o
   0   8   7         66.04         55.96        11.99 o
   1   8   7        127.18         97.02        20.17 o
   2   8   7         61.98         35.36        13.14 o
   3   8   7          5.16         12.48        10.94 o
   4   8   7        148.44        126.14        22.47 o
   5   8   7         86.30         60.22        27.10 o
   6   8   7         24.67         29.31        10.94 o
   7   8   7         43.04         61.96        13.86 o
   8   8   7         16.66         32.68         8.16 o
   9   8   7          1.78         13.46         7.70 o
  10   8   7         28.85         23.43         7.47 o
  11   8   7          5.94         19.69         7.07 o
  12   8   7          0.46          0.99        10.31 o
  13   8   7          0.38         25.66        13.40 o
  -9   9   7         13.94         14.53        10.05 o
  -8   9   7         25.80         23.99        10.16 o
  -7   9   7          4.15         13.82         9.07 o
  -6   9   7          6.84         16.43         8.25 o
  -5   9   7          0.45         17.27         8.68 o
  -4   9   7         29.91         32.96         9.74 o
  -3   9   7         24.06         55.89        10.99 o
  -2   9   7          7.62          7.17         7.61 o
  -1   9   7         36.41         75.87        12.35 o
   0   9   7         27.11         36.68         9.07 o
   1   9   7         36.56         52.76        12.82 o
   2   9   7        173.45         75.05        15.60 o
   3   9   7          6.75         32.52        11.12 o
   4   9   7          4.99          9.81         9.26 o
   5   9   7        117.87         42.40        15.75 o
   6   9   7         70.61         42.23        27.95 o
   7   9   7          4.54         28.81        11.19 o
   8   9   7         19.66         26.20        11.34 o
   9   9   7          0.00         46.81        17.93 o
  10   9   7         33.40         25.20         6.78 o
  11   9   7          0.00          5.04         5.36 o
  12   9   7         14.85         20.02         9.58 o
  13   9   7          0.31         20.04        13.92 o
  -8  10   7         27.20         20.50        10.04 o
  -7  10   7          9.76         12.76         9.39 o
  -6  10   7          8.25         10.42         9.27 o
  -5  10   7          2.25         15.92         9.06 o
  -4  10   7         15.48         36.33        11.21 o
  -3  10   7         22.43         15.99         7.57 o
  -2  10   7        114.52         45.59        10.88 o
  -1  10   7        158.81        105.86        19.29 o
   0  10   7          3.38          1.49         8.10 o
   1  10   7          3.95         49.13        13.27 o
   2  10   7        267.76        134.28        20.56 o
   3  10   7          0.22         22.70        10.57 o
   4  10   7          0.35          9.19         9.64 o
   5  10   7         73.01         53.88        13.48 o
   6  10   7          9.75         36.89        15.07 o
   7  10   7          9.25         11.72        15.84 o
   8  10   7         85.54         63.99        15.06 o
   9  10   7          1.51          4.64         5.37 o
  10  10   7         46.49         34.45         7.26 o
  11  10   7          0.11         10.57         5.72 o
  12  10   7          4.29         -1.97         6.56 o
  13  10   7          0.16         -1.66         9.42 o
  -7  11   7          6.78          5.78         9.64 o
  -6  11   7          9.74         28.09        10.56 o
  -5  11   7          1.39          3.54         8.23 o
  -4  11   7          4.80          4.37         9.51 o
  -3  11   7          6.80         20.61        10.37 o
  -2  11   7         56.28         32.04        12.78 o
  -1  11   7         60.26         46.06        10.88 o
   0  11   7         10.08         41.15         9.97 o
   1  11   7          6.00          7.49        10.08 o
   2  11   7        102.63         55.26        13.10 o
   3  11   7          0.58         13.43         9.34 o
   4  11   7          3.19         27.26        17.39 o
   5  11   7          2.49         14.91         9.14 o
   6  11   7          1.39         13.61        10.09 o
   7  11   7         37.98         25.33        10.50 o
   8  11   7         67.30         27.34        10.00 o
   9  11   7          0.18         -5.27         8.43 o
  10  11   7          6.93          7.72         5.01 o
  11  11   7          0.05         12.48         6.14 o
  12  11   7          4.71          3.18         5.34 o
  -6  12   7         10.56         15.30        10.96 o
  -5  12   7          0.01          0.74         8.69 o
  -4  12   7          3.09          6.45         9.96 o
  -3  12   7         23.30         14.95         9.37 o
  -2  12   7          9.37          1.60         9.49 o
  -1  12   7          1.98          9.90         9.18 o
   0  12   7         27.10         42.29        12.63 o
   1  12   7          7.07          5.84         9.00 o
   2  12   7          0.38         16.35         8.86 o
   3  12   7         22.80          9.97         8.93 o
   4  12   7          1.10          4.55         8.54 o
   5  12   7          0.10          8.33         8.38 o
   6  12   7         42.20         26.91        10.41 o
   7  12   7          6.93         10.79        12.16 o
   8  12   7         63.21         12.44        11.42 o
   9  12   7          7.14          3.19        14.62 o
  10  12   7          3.01         16.77         8.42 o
  11  12   7          0.05         11.38         5.73 o
  -5  13   7          0.08          6.51        10.07 o
  -4  13   7          9.22          1.88         9.55 o
  -3  13   7         15.70         13.51         9.66 o
  -2  13   7          3.87          7.32         8.87 o
  -1  13   7          2.12         -5.00         8.75 o
   0  13   7         76.80         44.20        12.72 o
   1  13   7          0.11         13.45         9.78 o
   2  13   7          0.32         13.37         9.29 o
   3  13   7         10.67          1.70         9.04 o
   4  13   7         52.67         18.07        10.65 o
   5  13   7         21.95         10.13         9.03 o
   6  13   7         64.29         18.34        11.72 o
   7  13   7          1.50          7.67         7.97 o
   8  13   7         19.78         11.04        10.93 o
   9  13   7          6.72          2.51         9.87 o
  10  13   7          0.18         -2.47         8.37 o
  -3  14   7          3.51          7.42         9.38 o
  -2  14   7          3.75          4.02         9.17 o
  -1  14   7         19.04          5.95        10.03 o
   0  14   7         39.36          9.29         9.25 o
   1  14   7          0.02          2.38         8.65 o
   2  14   7          1.90         13.76         9.68 o
   3  14   7          0.01         16.61         9.15 o
   4  14   7         41.61         28.28        10.34 o
   5  14   7         14.20          3.26         8.47 o
   6  14   7         23.89         12.91         8.70 o
   7  14   7          2.14          4.72        12.22 o
   8  14   7         13.68          4.26         7.90 o
   9  14   7          0.01          7.22         7.67 o
  -1  15   7          5.58          3.87         9.37 o
   0  15   7         20.42          7.52         9.70 o
   1  15   7          3.57         -1.01         9.11 o
   2  15   7          2.81         -0.22         9.35 o
   3  15   7          0.18          9.99         9.81 o
   4  15   7          0.00          3.11         9.08 o
   5  15   7          0.41          0.32         8.48 o
   6  15   7         16.20         14.93        12.28 o
   7  15   7         11.68          7.25        16.03 o
  -3 -15   8         30.31         23.11        13.92 o
  -2 -15   8         10.34          8.91        10.47 o
  -7 -14   8          0.16         14.23        26.45 o
  -6 -14   8          4.50          1.31        25.44 o
  -5 -14   8          4.05         19.43        12.98 o
  -4 -14   8         14.51          5.23        10.24 o
  -3 -14   8         38.69         11.92        11.63 o
  -2 -14   8         11.51         -4.75        12.36 o
  -1 -14   8          0.50         10.07        10.24 o
   0 -14   8          0.59         10.12         7.62 o
   1 -14   8          1.33          0.28         7.63 o
   2 -14   8          5.04          6.57         8.07 o
  -9 -13   8          0.59         -1.41        24.41 o
  -8 -13   8          0.09         15.04        24.60 o
  -7 -13   8          0.18         -4.43        23.31 o
  -6 -13   8          8.04         -0.51        23.72 o
  -5 -13   8         12.90         -4.14        39.20 o
  -4 -13   8         17.87         14.68         8.43 o
  -3 -13   8         24.84          9.88         9.96 o
  -2 -13   8          1.44          0.35        10.26 o
  -1 -13   8          6.68          7.25        11.28 o
   0 -13   8          0.02          1.38        10.13 o
   1 -13   8          0.05          3.73         7.68 o
   2 -13   8          0.66         10.87         8.58 o
   3 -13   8         28.69         47.64        11.78 o
   4 -13   8          8.51          5.36         8.56 o
 -10 -12   8          3.69          6.71        23.17 o
  -9 -12   8          0.18         23.26        22.98 o
  -8 -12   8          1.08         12.45        20.85 o
  -7 -12   8         10.24          4.87        20.10 o
  -6 -12   8          0.60        -13.16        18.41 o
  -5 -12   8         60.34         11.30        18.08 o
  -4 -12   8          2.90         14.52        10.08 o
  -3 -12   8         31.23         33.17         9.73 o
  -2 -12   8         20.25         33.08        11.10 o
  -1 -12   8         47.18         49.73        13.73 o
   0 -12   8         13.50         11.37         8.95 o
   1 -12   8          1.55          2.13         7.51 o
   2 -12   8          1.60         12.01         8.83 o
   3 -12   8         59.60         84.36        17.63 o
   4 -12   8          0.56         13.22         9.59 o
   5 -12   8          0.81          2.82         8.13 o
   6 -12   8          5.18         11.74         8.56 o
 -11 -11   8         45.46         -3.03        24.34 o
 -10 -11   8          1.52          9.82        19.52 o
  -9 -11   8          0.32         -4.16        19.67 o
  -8 -11   8          0.01         49.83        26.59 o
  -7 -11   8         18.59         14.34        24.37 o
  -6 -11   8         14.82         48.27        23.06 o
  -5 -11   8         95.36         61.03        26.62 o
  -4 -11   8          0.99         24.00        19.12 o
  -3 -11   8         14.75         61.15        12.11 o
  -2 -11   8          9.13         29.04        10.41 o
  -1 -11   8         44.55         47.03        12.53 o
   0 -11   8         21.51         28.30        11.46 o
   1 -11   8         10.18          9.04         8.79 o
   2 -11   8          5.76         33.68        10.53 o
   3 -11   8         32.78         60.74        11.85 o
   4 -11   8          2.80         27.02         8.44 o
   5 -11   8          1.56         14.61         8.63 o
   6 -11   8          9.35         16.74         7.80 o
   7 -11   8          0.79          4.22         7.87 o
 -12 -10   8          0.13         -4.69        20.92 o
 -11 -10   8         35.15         23.71        21.70 o
 -10 -10   8          3.14         17.27        18.82 o
  -9 -10   8          9.72         15.13        19.12 o
  -8 -10   8          3.55         33.72        20.51 o
  -7 -10   8          1.81         25.85        17.92 o
  -6 -10   8          8.80         16.11        17.99 o
  -5 -10   8        122.08        216.95        71.06 o
  -4 -10   8          0.15          6.25        15.85 o
  -3 -10   8          0.03         21.60        16.54 o
  -2 -10   8         40.61         88.58        15.61 o
  -1 -10   8          2.49         15.57         9.79 o
   0 -10   8         44.23         41.00        12.25 o
   1 -10   8         35.33         36.76        11.40 o
   2 -10   8          2.46          8.71         7.39 o
   3 -10   8          0.62          9.32         6.57 o
   4 -10   8         71.97         81.67        12.63 o
   5 -10   8         18.68         11.02         7.60 o
   6 -10   8          9.53         13.70         7.34 o
   7 -10   8          0.01          4.58         7.47 o
   8 -10   8          1.96          5.40         7.63 o
 -12  -9   8          2.16         12.42        19.33 o
 -11  -9   8          6.99         -2.73        16.26 o
 -10  -9   8          1.05         15.36        17.19 o
  -9  -9   8          0.76         25.17        17.12 o
  -8  -9   8         10.47          3.51        15.01 o
  -7  -9   8        118.56         80.06        29.51 o
  -6  -9   8         21.79          0.40        15.39 o
  -5  -9   8         87.32         41.81        21.04 o
  -4  -9   8         10.26         32.70        17.27 o
  -3  -9   8         38.21         34.73        21.03 o
  -2  -9   8         83.24         96.38        45.21 o
  -1  -9   8          2.61         32.69         9.00 o
   0  -9   8          1.29         14.77        12.12 o
   1  -9   8         67.88         60.87        13.51 o
   2  -9   8          1.96         44.00        16.78 o
   3  -9   8          2.68         11.37         7.27 o
   4  -9   8        152.70        264.63        38.65 o
   5  -9   8         49.60         38.39         9.02 o
   6  -9   8          6.41         18.13         7.46 o
   7  -9   8          0.20          2.56         6.49 o
   8  -9   8          2.78         14.92         8.22 o
   9  -9   8          4.70         14.22         8.43 o
 -13  -8   8         37.95         34.13        23.91 o
 -12  -8   8          0.01         23.08        18.82 o
 -11  -8   8          0.97         14.98        16.70 o
 -10  -8   8          0.04         25.89        19.19 o
  -9  -8   8          1.39         26.64        15.40 o
  -8  -8   8          1.28         77.59        28.90 o
  -7  -8   8        182.63        120.22        41.21 o
  -6  -8   8          1.69        170.28        56.07 o
  -5  -8   8         59.43         70.81        26.89 o
  -4  -8   8         11.92        146.02        48.41 o
  -3  -8   8         70.38        202.51        65.23 o
  -2  -8   8        138.34        160.21        51.77 o
  -1  -8   8         18.74         44.84        31.22 o
   0  -8   8          7.88         70.18       123.63 o
   1  -8   8         79.24         73.11        14.41 o
   2  -8   8         77.94         75.20        14.53 o
   3  -8   8         11.99         25.10         7.63 o
   4  -8   8         73.86        149.67        20.30 o
   5  -8   8         17.03         18.10         8.02 o
   6  -8   8         60.38        218.03        27.34 o
   7  -8   8          4.30         18.44         7.36 o
   8  -8   8          1.58         27.42         8.59 o
   9  -8   8          0.16         -0.55         7.29 o
  10  -8   8         20.83         54.99        11.73 o
 -13  -7   8         19.69         31.62        22.17 o
 -12  -7   8          0.47         33.91        20.38 o
 -11  -7   8          5.80         31.80        17.99 o
 -10  -7   8         15.84         33.24        17.61 o
  -9  -7   8          7.61         28.92        15.59 o
  -8  -7   8          6.21         20.53        16.20 o
  -7  -7   8        263.10        245.36        78.66 o
  -6  -7   8         10.85          4.92        17.42 o
  -5  -7   8         41.31         60.57        23.17 o
  -4  -7   8         67.36         23.26        15.77 o
  -3  -7   8         65.01        166.14        53.38 o
  -2  -7   8         67.81         25.00        15.27 o
  -1  -7   8         57.98        147.08        73.27 o
   0  -7   8          2.43         52.61        22.90 o
   1  -7   8        139.10        208.72        47.51 o
   2  -7   8          6.93         30.78         8.75 o
   3  -7   8         37.72         35.30         9.76 o
   4  -7   8        196.15        638.47        73.24 o
   5  -7   8          4.60         13.46         7.62 o
   6  -7   8          1.58         35.20         9.61 o
   7  -7   8         33.04         63.13        12.01 o
   8  -7   8         11.47         13.07         7.21 o
   9  -7   8          1.10         11.19         7.23 o
  10  -7   8         36.39         57.98        11.64 o
  11  -7   8          8.03         12.26         8.64 o
 -13  -6   8         14.17         24.78        17.52 o
 -12  -6   8          6.96         32.29        19.84 o
 -11  -6   8          2.63         71.26       176.80 o
 -10  -6   8         12.86         48.30        20.14 o
  -9  -6   8          0.22         26.44        15.01 o
  -8  -6   8          3.73         25.14        15.42 o
  -7  -6   8        165.24        118.55        40.34 o
  -6  -6   8          5.78          9.37        14.29 o
  -5  -6   8         15.09         72.17        26.72 o
  -4  -6   8         32.03        160.62        53.23 o
  -3  -6   8          0.21        111.67        38.12 o
  -2  -6   8         57.60       1268.36       396.43 o
  -1  -6   8        275.73        840.63       263.68 o
   0  -6   8        174.26        507.76       406.64 o
   1  -6   8        272.51        350.77       179.40 o
   2  -6   8        125.70         68.23        16.42 o
   3  -6   8          4.69         31.23        13.13 o
   4  -6   8        338.33        376.42        49.51 o
   5  -6   8          7.64         50.91        30.39 o
   6  -6   8         15.61         97.29        14.99 o
   7  -6   8         47.52         41.08         9.02 o
   8  -6   8          5.27         83.87        20.35 o
   9  -6   8          1.43         10.42         7.63 o
  10  -6   8         37.46         93.05        15.58 o
  11  -6   8          5.19         11.83         8.93 o
 -13  -5   8          5.09          9.41        16.09 o
 -12  -5   8         25.63         52.04        20.65 o
 -11  -5   8          7.94          0.26        15.70 o
 -10  -5   8          0.27         53.81        20.19 o
  -9  -5   8         52.07        109.49        30.13 o
  -8  -5   8          0.60         53.23        17.31 o
  -7  -5   8         34.93         33.44        15.72 o
  -6  -5   8        116.27         53.81        43.64 o
  -5  -5   8         12.76         14.82        37.34 o
  -4  -5   8        832.50        604.59       190.81 o
  -3  -5   8         24.16         96.17        38.27 o
  -2  -5   8         61.51        583.82       187.36 o
  -1  -5   8        287.47       1439.22       450.62 o
   0  -5   8        866.33        823.02       257.69 o
   1  -5   8         42.93        114.64        56.22 o
   2  -5   8         56.42        244.65        66.60 o
   3  -5   8          1.66         16.47        18.12 o
   4  -5   8          2.50         72.07        32.66 o
   5  -5   8          6.15         26.68        11.16 o
   6  -5   8         15.28        203.85        45.50 o
   7  -5   8          0.32         19.89         8.42 o
   8  -5   8         48.41        153.38        30.15 o
   9  -5   8         13.93         53.14        19.01 o
  10  -5   8         15.98        202.01        27.68 o
  11  -5   8          1.55         10.04         8.62 o
  12  -5   8          1.00          8.93         8.72 o
 -13  -4   8          0.16          5.98        19.18 o
 -12  -4   8          0.45          6.18        28.85 o
 -11  -4   8          7.48         25.18        33.24 o
 -10  -4   8         77.91        106.27        33.74 o
  -9  -4   8        244.19        339.13        62.74 o
  -8  -4   8        104.42        141.36        33.50 o
   1  -4   8        142.90        107.28        42.32 o
   2  -4   8       3478.50       7465.70      2021.14 o
   3  -4   8         65.15         54.81        12.64 o
   4  -4   8        142.41        148.72        45.21 o
   5  -4   8         21.11         48.80         9.66 o
   6  -4   8        128.27        242.22        31.57 o
   7  -4   8          0.08         19.79        12.28 o
   8  -4   8        155.84        336.57        47.83 o
   9  -4   8         33.66        159.71        45.82 o
  10  -4   8         54.48        194.63        26.96 o
  11  -4   8          1.49         16.03         9.80 o
  12  -4   8         11.41         26.57        10.41 o
 -13  -3   8          0.06         -5.97        27.85 o
 -12  -3   8          0.00         18.33        24.24 o
 -11  -3   8          0.98         30.29        25.67 o
 -10  -3   8         26.08         60.94        28.55 o
  -9  -3   8        219.59        198.20        45.77 o
  -8  -3   8          1.20         17.01        20.28 o
  -7  -3   8          0.41         66.76        26.07 o
  -6  -3   8        256.25       1809.85       431.80 o
   2  -3   8      12254.95      20281.23      3151.05 o
   3  -3   8        231.65        112.86        21.44 o
   4  -3   8          6.66         37.86         8.77 o
   5  -3   8          5.54         17.11        23.16 o
   6  -3   8        142.48        115.57        37.56 o
   7  -3   8         18.83         29.07         7.54 o
   8  -3   8        580.35       1105.51       137.89 o
   9  -3   8         28.74         71.71        12.69 o
  10  -3   8         12.37         22.23         9.12 o
  11  -3   8         16.76         74.04        16.12 o
  12  -3   8         18.56         29.05        11.12 o
  13  -3   8          0.98         12.99         9.53 o
 -13  -2   8          1.84         11.27         9.81 o
 -12  -2   8         35.72         33.60        15.11 o
 -11  -2   8          3.87          0.96        22.03 o
 -10  -2   8         48.33         94.86        30.91 o
  -9  -2   8         71.26         89.24        27.44 o
  -8  -2   8         26.66         43.37        29.84 o
  -7  -2   8          7.97         20.48        20.63 o
  -6  -2   8         79.25        161.83        55.92 o
  -5  -2   8        104.36         66.72        43.74 o
   2  -2   8       5902.69       8688.88      1379.22 o
   3  -2   8          0.49          7.29        25.03 o
   4  -2   8         50.51       1565.47       233.78 o
   5  -2   8          1.19         13.83         5.43 o
   6  -2   8         46.94        123.18        23.31 o
   7  -2   8         24.05         20.93        13.72 o
   8  -2   8        111.70        202.30        40.02 o
   9  -2   8          6.39         25.56         8.61 o
  10  -2   8         10.98         40.63        10.53 o
  11  -2   8         17.33         61.32        12.39 o
  12  -2   8          1.49         35.97        11.38 o
  13  -2   8          3.58         30.96         9.92 o
 -13  -1   8          0.71          4.94         9.28 o
 -12  -1   8          3.08         22.00        10.92 o
 -11  -1   8         30.50         32.77        13.70 o
 -10  -1   8         56.90        102.15        19.25 o
  -9  -1   8         28.65         42.52        18.03 o
  -8  -1   8          7.71         14.51        21.39 o
  -7  -1   8         16.78         23.71        20.10 o
  -6  -1   8        302.20        417.94        62.81 o
  -5  -1   8         47.61         35.61        25.79 o
   3  -1   8          5.80         39.54        55.08 o
   4  -1   8        393.60        830.94       193.88 o
   5  -1   8          0.14         20.12        12.38 o
   6  -1   8        371.91        207.56       204.17 o
   7  -1   8          1.04         10.44         5.51 o
   8  -1   8        293.15        617.21        94.82 o
   9  -1   8          2.86         19.58        10.51 o
  10  -1   8         50.39         84.96        16.28 o
  11  -1   8         25.49         84.94        14.53 o
  12  -1   8          1.52         24.72         9.39 o
  13  -1   8          7.73         19.56         9.79 o
 -13   0   8          0.16          1.16         9.29 o
 -12   0   8          0.09          9.82        10.65 o
 -11   0   8         25.62         41.17        13.73 o
 -10   0   8          0.01         49.40        13.31 o
  -9   0   8         30.12         41.63        14.60 o
  -8   0   8         59.47         72.80        16.88 o
  -7   0   8          3.80         23.88        13.78 o
  -6   0   8        358.95        970.06       129.04 o
  -5   0   8         17.80         27.14        18.42 o
  -4   0   8        317.07        441.84        79.46 o
   3   0   8        107.60       -109.52       218.47 o
   4   0   8        102.37        825.99       301.06 o
   5   0   8          4.05         27.69         6.04 o
   6   0   8        358.46        639.64       111.76 o
   7   0   8          9.28         48.03        10.40 o
   8   0   8        110.68        118.51        17.40 o
   9   0   8         23.14         66.90        11.52 o
  10   0   8         36.49        194.07        30.02 o
  11   0   8          0.09         26.00         9.16 o
  12   0   8          0.72         26.45         9.56 o
  13   0   8          0.55          3.43         8.53 o
  14   0   8         18.47         31.15         9.63 o
 -13   1   8          1.36          4.65        10.20 o
 -12   1   8          0.88         18.61        11.72 o
 -11   1   8         20.84         28.07        13.27 o
 -10   1   8         57.38         94.14        17.88 o
  -9   1   8         38.76         72.80        15.71 o
  -8   1   8        156.84        202.09        28.68 o
  -7   1   8         19.58         50.78        14.44 o
  -6   1   8        146.06        362.88        46.64 o
  -5   1   8          1.99         39.09        13.87 o
  -4   1   8         58.94         39.91        13.08 o
   4   1   8         99.47        116.57        23.19 o
   5   1   8          1.53         13.02         9.68 o
   6   1   8        138.15        278.32        49.83 o
   7   1   8          3.71         19.67         6.55 o
   8   1   8          5.47         48.09        17.45 o
   9   1   8         47.25        115.43        20.07 o
  10   1   8          0.02         28.57         8.13 o
  11   1   8          6.12         23.18         8.59 o
  12   1   8         80.44        100.80        15.89 o
  13   1   8          0.03         11.07         8.41 o
  14   1   8         10.49         21.22        11.83 o
 -13   2   8          4.46          8.06        10.53 o
 -12   2   8          1.48         10.61        10.84 o
 -11   2   8         12.93         27.81        13.11 o
 -10   2   8          1.36         24.47        12.42 o
  -9   2   8          4.41         29.22        13.07 o
  -8   2   8        177.27        320.76        38.83 o
  -7   2   8         21.65         20.76        11.11 o
  -6   2   8         73.59        132.75        21.01 o
  -5   2   8         57.20        131.14        37.58 o
  -4   2   8        339.00        933.90       106.32 o
  -3   2   8          7.80         11.63        11.05 o
  -2   2   8       1770.79       4645.10       798.93 o
   4   2   8        523.28         55.98       298.35 o
   5   2   8         30.84         72.32        30.91 o
   6   2   8        358.68        589.72       117.97 o
   7   2   8         15.08         13.37         5.46 o
   8   2   8          6.24         82.81        16.75 o
   9   2   8         18.88        117.69        19.44 o
  10   2   8         30.60         60.51        10.47 o
  11   2   8         37.25         63.03        11.15 o
  12   2   8         12.24         86.65        18.30 o
  13   2   8         10.41         23.03        10.93 o
  14   2   8          1.88          9.89         7.54 o
 -12   3   8          2.43         17.98        10.53 o
 -11   3   8          8.42         14.62        10.05 o
 -10   3   8         33.21         38.55        14.27 o
  -9   3   8          4.02         12.37        10.21 o
  -8   3   8          1.23        148.97        19.70 o
  -7   3   8         46.99         73.00        15.73 o
  -6   3   8          6.08         59.91        14.02 o
  -5   3   8         20.31         52.68        12.97 o
  -4   3   8         44.10        141.15        45.04 o
  -3   3   8        197.04        301.24        52.99 o
  -2   3   8      13002.73      10242.18      1648.53 o
  -1   3   8        275.26        354.48        57.03 o
   0   3   8          4.56        447.25       244.27 o
   1   3   8         55.50         45.76        14.66 o
   2   3   8         28.08         49.38        68.85 o
   3   3   8        116.37         33.98       129.70 o
   4   3   8          3.06         16.06       132.65 o
   5   3   8          3.53         76.85        47.52 o
   6   3   8        415.76        601.83       136.57 o
   7   3   8          5.64         67.59        38.19 o
   8   3   8         12.47         75.55        14.83 o
   9   3   8         15.18         63.02        13.48 o
  10   3   8         54.77         69.74        14.64 o
  11   3   8         52.77         66.57        13.38 o
  12   3   8         42.24         72.50        17.72 o
  13   3   8          1.98         12.80         6.55 o
  14   3   8         37.67         16.50         7.28 o
 -12   4   8         13.69         16.73        10.37 o
 -11   4   8          7.74         18.37         9.96 o
 -10   4   8         39.17         47.73        13.82 o
  -9   4   8          3.30         22.90        12.88 o
  -8   4   8        184.74        248.43        29.27 o
  -7   4   8         46.26         77.23        15.05 o
  -6   4   8          0.42         15.59        19.26 o
  -5   4   8          5.33         34.48        42.57 o
  -4   4   8        712.56        551.49        98.37 o
  -3   4   8        106.59         87.84        15.73 o
  -2   4   8       8551.46       8768.65       980.37 o
  -1   4   8        902.34        740.58       118.72 o
   0   4   8       1377.66       1589.83      2444.25 o
   1   4   8          2.60         33.55        48.92 o
   2   4   8          8.19         93.44        37.72 o
   3   4   8          0.03         67.51        16.48 o
   4   4   8        438.87        360.17        93.00 o
   5   4   8          0.11        -27.98       135.11 o
   6   4   8        839.65        903.53       157.17 o
   7   4   8        136.62        250.30       173.43 o
   8   4   8         17.31         -0.30        54.19 o
   9   4   8         37.44         55.65        17.64 o
  10   4   8          0.10         15.61         6.10 o
  11   4   8          0.15          4.76         9.61 o
  12   4   8         28.43         74.65        11.35 o
  13   4   8          1.61          7.77         5.73 o
  14   4   8         23.39         29.09         7.68 o
 -12   5   8          4.96          8.93        10.10 o
 -11   5   8          5.83          9.21         9.99 o
 -10   5   8          8.41         28.88        10.89 o
  -9   5   8          1.57         13.99         9.58 o
  -8   5   8        178.64        209.62        26.43 o
  -7   5   8         22.66         42.21        10.78 o
  -6   5   8        171.66        168.53        24.74 o
  -5   5   8          7.30         17.81         9.73 o
  -4   5   8         72.77        290.72        40.84 o
  -3   5   8         23.04         17.70         8.05 o
  -2   5   8        213.21        900.69       691.23 o
  -1   5   8         47.29        157.90        63.83 o
   0   5   8        888.74        225.61       122.32 o
   1   5   8          0.30        156.66        25.82 o
   2   5   8        180.83         33.13        10.46 o
   3   5   8        175.69        119.45        35.25 o
   4   5   8       1822.74       1128.74       219.83 o
   5   5   8         49.06         81.90        87.88 o
   6   5   8         21.55         16.02        27.66 o
   7   5   8        267.16        341.87        46.31 o
   8   5   8        118.10         59.99        38.47 o
   9   5   8         39.09         70.35        30.42 o
  10   5   8         91.48        142.04        34.27 o
  11   5   8         64.56         63.83         9.28 o
  12   5   8         10.42         27.40         6.40 o
  13   5   8         14.00         11.24         5.00 o
  14   5   8          0.16          8.26         5.04 o
 -11   6   8          3.98         12.95        10.12 o
 -10   6   8         25.94         41.65        13.91 o
  -9   6   8          1.42          5.84         8.74 o
  -8   6   8          9.97         43.97        11.82 o
  -7   6   8          8.82         12.34         7.84 o
  -6   6   8         34.25         42.13        11.08 o
  -5   6   8         18.92         33.50        16.71 o
  -4   6   8        668.91        358.82        42.22 o
  -3   6   8         16.98         13.54         7.52 o
  -2   6   8        227.32        127.17        25.12 o
  -1   6   8        147.10        207.86        27.31 o
   0   6   8         98.98        380.30        79.44 o
   1   6   8        139.78        173.54        29.10 o
   2   6   8        122.43         44.24        12.68 o
   3   6   8         78.02         42.58        11.57 o
   4   6   8       2053.71       1093.28       164.90 o
   5   6   8        165.48        170.21        43.53 o
   6   6   8         62.54         78.27        48.81 o
   7   6   8        245.62        221.66        37.88 o
   8   6   8          3.56         23.31        13.62 o
   9   6   8         80.77         66.29         9.66 o
  10   6   8        122.27        163.47        26.77 o
  11   6   8        104.36        144.28        32.15 o
  12   6   8          6.71         15.34         6.37 o
  13   6   8         20.83         17.11         4.64 o
  14   6   8          0.52          7.20         4.30 o
 -11   7   8          5.81         17.66        10.74 o
 -10   7   8         66.55         69.77        19.53 o
  -9   7   8          6.68          8.90         8.88 o
  -8   7   8         42.75         40.73        11.18 o
  -7   7   8         52.80         35.96        11.65 o
  -6   7   8          3.56         23.59        11.42 o
  -5   7   8         21.38         26.58         9.55 o
  -4   7   8        346.08        367.82        43.20 o
  -3   7   8         10.96         19.78         8.19 o
  -2   7   8        150.62        453.88        51.76 o
  -1   7   8        140.70        188.74        28.37 o
   0   7   8          7.21         46.37        10.62 o
   1   7   8         98.11        190.27        31.13 o
   2   7   8         52.22         18.81         8.53 o
   3   7   8         25.69         20.02         8.22 o
   4   7   8        241.96        201.98        84.30 o
   5   7   8         36.47         38.88        15.65 o
   6   7   8         19.56         72.94        23.46 o
   7   7   8        136.88        114.13        21.59 o
   8   7   8         17.65         43.04        12.38 o
   9   7   8         28.63         39.58         6.74 o
  10   7   8         25.40         58.43         9.24 o
  11   7   8         40.25         52.55        12.98 o
  12   7   8          2.83         12.70         9.73 o
  13   7   8         22.88          7.99        17.47 o
  14   7   8          0.13          7.01         7.82 o
 -10   8   8         39.43         46.93        14.93 o
  -9   8   8          4.48          6.14         9.13 o
  -8   8   8          3.74         17.13         9.47 o
  -7   8   8         29.22         31.88        11.00 o
  -6   8   8         13.86         68.72        12.47 o
  -5   8   8         27.43         37.31         9.40 o
  -4   8   8        170.13        149.48        43.35 o
  -3   8   8          5.07          9.75         7.25 o
  -2   8   8         36.78         44.87        14.24 o
  -1   8   8        118.62        143.42        20.64 o
   0   8   8         30.66         46.43        27.50 o
   1   8   8         40.67         48.81        11.17 o
   2   8   8        166.48        159.97        35.93 o
   3   8   8         38.87         53.36        17.04 o
   4   8   8        116.24         65.39        13.77 o
   5   8   8         37.60         45.60        22.98 o
   6   8   8          0.18          9.02        11.41 o
   7   8   8        166.91        125.92        33.97 o
   8   8   8          8.76         34.32         8.60 o
   9   8   8          2.41         33.53         7.14 o
  10   8   8         16.06         22.47         7.02 o
  11   8   8          1.00         11.74         5.55 o
  12   8   8         12.48          5.30         4.10 o
  13   8   8         32.53         32.09        14.33 o
  -9   9   8          0.13          8.26         8.80 o
  -8   9   8          1.87         11.99         8.78 o
  -7   9   8          0.05          1.97         8.10 o
  -6   9   8          0.19         15.46         8.64 o
  -5   9   8         38.77         39.48        10.55 o
  -4   9   8         75.07         86.39        17.67 o
  -3   9   8          7.06         12.78         8.12 o
  -2   9   8         70.03         97.64        15.99 o
  -1   9   8        115.07        103.92        15.88 o
   0   9   8         76.17         76.09        16.49 o
   1   9   8          8.11         15.85        10.28 o
   2   9   8        107.30         38.73        10.80 o
   3   9   8         26.88         12.63         9.45 o
   4   9   8          9.80          6.88        11.98 o
   5   9   8         91.87         61.33        18.87 o
   6   9   8          0.39         15.58        14.03 o
   7   9   8        104.40         58.83        15.02 o
   8   9   8         11.57         24.06        10.30 o
   9   9   8          1.51         29.90         5.92 o
  10   9   8         11.91         21.20         6.08 o
  11   9   8         16.53         14.74         7.62 o
  12   9   8          3.70          6.95         6.75 o
  13   9   8         29.20         20.10         7.20 o
  -8  10   8          0.59         25.35        10.41 o
  -7  10   8          3.02         12.87         8.52 o
  -6  10   8         14.70         23.21        10.53 o
  -5  10   8         23.21         14.08         8.74 o
  -4  10   8         89.63        109.94        17.14 o
  -3  10   8          0.29         -1.77         6.95 o
  -2  10   8         21.91         29.22        13.19 o
  -1  10   8         62.26         40.83        14.02 o
   0  10   8          2.19         17.78         8.63 o
   1  10   8          3.75         10.53        10.69 o
   2  10   8         95.29        115.16        19.99 o
   3  10   8          0.00         18.27        13.08 o
   4  10   8          6.34         34.92        11.46 o
   5  10   8        131.23         63.35        17.13 o
   6  10   8        110.36         53.28        19.12 o
   7  10   8         16.21         19.56        12.19 o
   8  10   8          0.26         22.57        10.47 o
   9  10   8          3.84         22.34         7.48 o
  10  10   8          5.82         13.77         5.98 o
  11  10   8         32.12         19.67         6.34 o
  12  10   8         13.38         15.52         6.21 o
  13  10   8         25.06         10.23         6.36 o
  -7  11   8          2.89          9.73         9.02 o
  -6  11   8         23.34         32.51        11.42 o
  -5  11   8         13.47          5.90         8.34 o
  -4  11   8          0.78          7.23         9.25 o
  -3  11   8          8.86          4.32        11.11 o
  -2  11   8          2.15         23.34        12.43 o
  -1  11   8         11.61         17.20         8.55 o
   0  11   8         47.48         33.41         9.12 o
   1  11   8         18.21         18.84         9.17 o
   2  11   8         11.68         27.86        10.88 o
   3  11   8          2.75         12.73         9.35 o
   4  11   8          2.24         -0.77        13.78 o
   5  11   8         86.38         39.79        12.11 o
   6  11   8          1.09         14.39         9.43 o
   7  11   8          4.70         18.81        11.58 o
   8  11   8          1.52         25.12         9.97 o
   9  11   8          4.20          2.22         8.54 o
  10  11   8          9.00          0.63         5.89 o
  11  11   8         32.57         19.36         7.18 o
  12  11   8          0.00          3.71         5.14 o
  -6  12   8         20.18         23.00        11.10 o
  -5  12   8          3.35          3.89        11.26 o
  -4  12   8          3.46          7.15        10.26 o
  -3  12   8         34.27         32.65        11.98 o
  -2  12   8          5.43         30.32        11.28 o
  -1  12   8          0.73          3.72         9.04 o
   0  12   8         41.27         20.63         9.56 o
   1  12   8         28.88         31.69        10.38 o
   2  12   8          3.24          8.56        11.29 o
   3  12   8         11.35          7.41        12.84 o
   4  12   8         16.66          8.94         9.47 o
   5  12   8         38.49         18.28        11.77 o
   6  12   8          0.97         15.08         9.20 o
   7  12   8         24.40         19.60        13.19 o
   8  12   8         21.38          4.65        13.71 o
   9  12   8          0.23          4.51         7.58 o
  10  12   8          2.06          2.35         7.11 o
  11  12   8         30.53         16.39         5.80 o
  -5  13   8          0.21         -0.78         9.67 o
  -4  13   8          0.48          6.63         9.32 o
  -3  13   8         29.05         16.15        10.37 o
  -2  13   8          2.89          9.90         9.54 o
  -1  13   8          1.56          9.63         9.21 o
   0  13   8         39.89         34.95        12.40 o
   1  13   8         25.99         16.48        10.00 o
   2  13   8          4.37         14.31         9.20 o
   3  13   8         44.89         19.54        10.40 o
   4  13   8          7.45         14.28        10.26 o
   5  13   8         37.45         -1.68        14.79 o
   6  13   8          1.24         10.31         8.57 o
   7  13   8         29.36         12.41         8.52 o
   8  13   8          4.10         23.33        11.58 o
   9  13   8          0.13         -6.78        15.61 o
  10  13   8          0.35         -1.30         7.08 o
  -3  14   8         12.35         12.78        10.54 o
  -2  14   8          7.45          0.81         9.33 o
  -1  14   8          0.04          2.11         8.97 o
   0  14   8         13.35          9.13         9.58 o
   1  14   8         11.04          7.98         9.65 o
   2  14   8          0.53          2.49         8.84 o
   3  14   8         40.29         12.64         9.91 o
   4  14   8          1.36         -1.45         9.01 o
   5  14   8         29.36          8.14         8.91 o
   6  14   8          1.34          7.93         8.67 o
   7  14   8          9.17          7.91         8.57 o
   8  14   8          0.61         10.72        10.95 o
   9  14   8          2.76         -5.25         8.83 o
  -1  15   8          3.38         -1.97         9.68 o
   0  15   8          1.68          4.21        10.24 o
   1  15   8          0.01          5.46         9.34 o
   2  15   8         28.52         15.83        10.97 o
   3  15   8         29.92          9.19        10.41 o
   4  15   8         15.86          9.70        10.34 o
   5  15   8          4.57         -4.27         8.73 o
   6  15   8          0.04          3.22        11.05 o
   7  15   8          0.06          1.64         8.09 o
  -7 -14   9         11.42          9.76        26.69 o
  -6 -14   9         12.81         42.55        36.97 o
  -5 -14   9          0.12          6.28        12.50 o
  -4 -14   9          0.18          7.58         9.70 o
  -3 -14   9          0.53          5.36        11.84 o
  -2 -14   9          0.82          8.78        12.33 o
  -1 -14   9          0.87          5.56        14.24 o
   0 -14   9         13.39         20.30        10.53 o
   1 -14   9         17.12          7.10         8.11 o
   2 -14   9          1.79          9.58         8.25 o
  -8 -13   9         18.59         11.07        31.23 o
  -7 -13   9          5.96         37.11        26.62 o
  -6 -13   9          3.87          9.36        21.81 o
  -5 -13   9          1.58         10.10        22.24 o
  -4 -13   9          1.16          8.37        11.50 o
  -3 -13   9          1.70         19.63         9.75 o
  -2 -13   9          0.46         16.01        11.25 o
  -1 -13   9          6.64         23.27        13.34 o
   0 -13   9         20.76          5.04        13.73 o
   1 -13   9          0.02          9.89         9.96 o
   2 -13   9          0.39          5.14         8.44 o
   3 -13   9         10.79         14.51         8.54 o
   4 -13   9          8.75          1.76         8.61 o
 -10 -12   9          0.78         -6.37        23.72 o
  -9 -12   9          2.36        -22.45        23.19 o
  -8 -12   9         65.60          6.74        22.47 o
  -7 -12   9          0.46          2.09        20.70 o
  -6 -12   9          8.33         26.93        22.02 o
  -5 -12   9         10.58         14.20        18.46 o
  -4 -12   9         14.23          5.19        17.54 o
  -3 -12   9         16.13         21.26        13.57 o
  -2 -12   9         25.26         25.61        10.23 o
  -1 -12   9          0.26         -0.89        10.63 o
   0 -12   9         53.90         29.11        12.33 o
   1 -12   9          2.91          7.07         9.25 o
   2 -12   9         37.14         25.11         9.96 o
   3 -12   9         53.97         31.17        11.08 o
   4 -12   9          2.98         12.18        10.14 o
   5 -12   9          0.01          9.65         7.85 o
   6 -12   9          9.35         19.86         8.89 o
 -11 -11   9          0.77         39.51        27.83 o
 -10 -11   9          0.51         -2.20        25.20 o
  -9 -11   9          5.36          5.34        22.05 o
  -8 -11   9         75.79         42.69        25.27 o
  -7 -11   9          0.25         10.97        20.02 o
  -6 -11   9         18.44         33.34        21.01 o
  -5 -11   9          1.04         28.56        20.29 o
  -4 -11   9         31.56         94.78        35.51 o
  -3 -11   9         13.96         20.90        10.99 o
  -2 -11   9        104.61        144.20        24.04 o
  -1 -11   9          0.63         46.47        12.68 o
   0 -11   9         48.28         54.27        13.95 o
   1 -11   9         43.76        100.47        22.01 o
   2 -11   9         68.34         41.92        13.46 o
   3 -11   9          6.44         10.04         8.23 o
   4 -11   9          0.80          4.72         7.95 o
   5 -11   9          0.00         21.03         8.30 o
   6 -11   9         10.71         22.33         8.79 o
   7 -11   9          0.67          5.33         8.26 o
 -11 -10   9          0.81          4.06        21.60 o
 -10 -10   9         15.59         -5.97        18.90 o
  -9 -10   9          0.17         16.49        20.76 o
  -8 -10   9         95.31         60.30        26.96 o
  -7 -10   9          6.35          2.63        15.79 o
  -6 -10   9          0.01         19.57        17.69 o
  -5 -10   9          0.60         41.78        27.24 o
  -4 -10   9          3.96         51.66        23.59 o
  -3 -10   9          2.45          1.42        15.28 o
  -2 -10   9        232.81        299.37        47.92 o
  -1 -10   9         12.60         10.40         9.24 o
   0 -10   9          9.66         58.65        13.82 o
   1 -10   9         30.52         20.37        10.46 o
   2 -10   9         22.71         24.47        10.69 o
   3 -10   9          4.94         12.56         6.78 o
   4 -10   9         14.80         27.36         8.50 o
   5 -10   9         17.73         25.58         8.65 o
   6 -10   9          6.01         27.04         9.17 o
   7 -10   9          7.19         45.16        10.13 o
   8 -10   9         10.74          9.17         8.32 o
 -12  -9   9          1.81         15.56        22.29 o
 -11  -9   9          0.19         11.56        17.94 o
 -10  -9   9         12.49         39.24        21.08 o
  -9  -9   9          0.51         33.16        20.45 o
  -8  -9   9         20.22         32.60        18.57 o
  -7  -9   9         26.12         46.92        21.77 o
  -6  -9   9         27.75         53.84        28.82 o
  -5  -9   9          3.72         94.17        34.95 o
  -4  -9   9         15.45         64.18        40.12 o
  -3  -9   9          4.12        111.59        39.15 o
  -2  -9   9        242.03        147.86        49.94 o
  -1  -9   9         35.54         87.90        15.59 o
   0  -9   9          0.67         34.02        22.28 o
   1  -9   9         35.58         66.74        18.88 o
   2  -9   9          9.10         27.56        22.71 o
   3  -9   9         31.45        110.82        18.29 o
   4  -9   9         59.78         95.67        14.79 o
   5  -9   9          1.93         37.98         9.23 o
   6  -9   9         12.20         45.76        10.37 o
   7  -9   9         10.65         52.30        10.39 o
   8  -9   9         22.14         27.95         9.55 o
   9  -9   9          5.29          9.21         8.32 o
 -12  -8   9          0.68          4.81        18.47 o
 -11  -8   9          0.04         -3.08        16.98 o
 -10  -8   9         35.59         37.58        20.13 o
  -9  -8   9          0.58         18.33        16.81 o
  -8  -8   9          1.23         21.85        17.51 o
  -7  -8   9         12.31         57.28        26.44 o
  -6  -8   9         11.60          4.99        16.31 o
  -5  -8   9          2.53         20.33        17.80 o
  -4  -8   9         44.92         28.51        17.23 o
  -3  -8   9          1.07         38.03        18.84 o
  -2  -8   9        120.78        189.33        61.64 o
  -1  -8   9         87.79        132.49        26.45 o
   0  -8   9          0.19         40.26         9.71 o
   1  -8   9          1.93         56.10        34.51 o
   2  -8   9          0.57         19.72         8.87 o
   3  -8   9          2.52         38.84        15.43 o
   4  -8   9         64.92        117.85        20.61 o
   5  -8   9          0.26         11.13         7.81 o
   6  -8   9          4.37         27.13         8.56 o
   7  -8   9         18.99         29.63         8.42 o
   8  -8   9         19.08         29.71         8.98 o
   9  -8   9         15.65         77.22        13.79 o
  10  -8   9          1.20          4.03         7.82 o
 -13  -7   9          1.12         11.28        21.36 o
 -12  -7   9          5.38         -5.13        17.87 o
 -11  -7   9          0.01         -3.43        15.95 o
 -10  -7   9         80.03         39.02        19.34 o
  -9  -7   9          7.53         46.21        16.58 o
  -8  -7   9         19.43         39.74        21.59 o
  -7  -7   9         83.51         99.50        36.73 o
  -6  -7   9         20.16         11.39        17.98 o
  -5  -7   9         26.30         28.44        15.91 o
  -4  -7   9         47.29         88.54        32.08 o
  -3  -7   9          1.36         49.48        21.49 o
  -2  -7   9         59.13         83.33        29.90 o
  -1  -7   9        174.79        194.69        62.58 o
   0  -7   9         16.85         32.23         8.59 o
   1  -7   9          3.98         77.89        14.16 o
   2  -7   9         22.18         20.65         8.09 o
   3  -7   9         22.88        103.36        18.68 o
   4  -7   9         40.50         45.77        12.95 o
   5  -7   9        100.74        337.01        63.73 o
   6  -7   9         10.04         18.20         7.92 o
   7  -7   9          5.30         60.33        24.41 o
   8  -7   9          1.21         16.97         8.39 o
   9  -7   9          2.69         16.23         7.78 o
  10  -7   9          0.66          5.79         8.54 o
  11  -7   9          5.54         20.83         9.30 o
 -13  -6   9          0.00         27.32        19.41 o
 -12  -6   9         11.66         34.23        17.80 o
 -11  -6   9          0.05         27.88        16.72 o
 -10  -6   9         96.56         57.71        23.35 o
  -9  -6   9          2.26         22.93        14.59 o
  -8  -6   9          0.24          9.97        16.23 o
  -7  -6   9         56.15         94.93        34.78 o
  -6  -6   9          0.22         15.40        16.64 o
  -5  -6   9         67.20         50.06        23.61 o
  -4  -6   9         90.19        114.15        41.12 o
  -3  -6   9        149.82        172.67        56.10 o
  -2  -6   9          1.56         39.84        21.29 o
  -1  -6   9        445.41       1235.04       386.10 o
   0  -6   9        169.00        277.00        91.61 o
   1  -6   9        491.03        518.84       162.31 o
   2  -6   9         65.23         69.90        12.57 o
   3  -6   9        108.53        139.87       111.52 o
   4  -6   9         56.67         76.99        26.53 o
   5  -6   9         15.45         56.43        24.96 o
   6  -6   9         58.83        142.43        24.88 o
   7  -6   9        162.96        493.69        75.48 o
   8  -6   9          0.22         19.86         8.05 o
   9  -6   9          4.53         31.15         9.07 o
  10  -6   9          0.17         21.15         9.39 o
  11  -6   9          1.07         23.58         9.83 o
 -13  -5   9          0.45         19.66        21.81 o
 -12  -5   9         64.73         60.30        30.35 o
 -11  -5   9          1.28         25.78        20.75 o
 -10  -5   9         67.86         88.38        24.97 o
  -9  -5   9          0.40         63.43        46.79 o
  -8  -5   9          1.50         31.85        25.74 o
  -7  -5   9         37.60          7.04        21.87 o
  -6  -5   9         10.07         94.51        52.45 o
  -5  -5   9        194.16         48.00        37.06 o
   1  -5   9        798.94        923.52       316.00 o
   2  -5   9         40.22         92.11        85.52 o
   3  -5   9        177.44        634.98       136.87 o
   4  -5   9         10.07         13.81         8.45 o
   5  -5   9        647.51       2890.52       516.78 o
   6  -5   9         38.25        100.87        37.74 o
   7  -5   9        425.67       1252.89       156.56 o
   8  -5   9          0.15         18.33         9.10 o
   9  -5   9         43.88         35.22         9.67 o
  10  -5   9          0.41          7.32         8.22 o
  11  -5   9          2.46          6.11         8.71 o
  12  -5   9          1.02          9.90         9.09 o
 -13  -4   9          1.48         25.77        37.20 o
 -12  -4   9         64.41         98.22        49.32 o
 -11  -4   9          5.38         17.96        36.73 o
 -10  -4   9         30.82         56.64        29.84 o
  -9  -4   9         47.86         85.74        29.03 o
  -8  -4   9         30.05         36.35        23.06 o
   2  -4   9         31.65        131.02        44.06 o
   3  -4   9         31.28        469.69       193.58 o
   4  -4   9         10.14         26.89        15.70 o
   5  -4   9        753.14       1412.24       252.84 o
   6  -4   9         17.01         44.02        12.17 o
   7  -4   9          0.08         60.18        33.25 o
   8  -4   9         17.37         81.44        23.32 o
   9  -4   9          6.36         64.54        17.57 o
  10  -4   9          0.03         11.05         8.67 o
  11  -4   9          1.52         11.29         9.14 o
  12  -4   9          0.65          2.90         8.71 o
 -13  -3   9          4.06         19.54        30.62 o
 -12  -3   9         40.98         33.68        30.88 o
 -11  -3   9          0.09         22.55        33.45 o
 -10  -3   9         14.22         45.68        27.46 o
  -9  -3   9        122.76        111.65        30.03 o
  -8  -3   9          2.85         15.44        21.93 o
  -7  -3   9          6.25         19.46        34.66 o
   2  -3   9         42.99        116.10        74.57 o
   3  -3   9        122.39         60.48        62.00 o
   4  -3   9         47.06         26.82         7.25 o
   5  -3   9        296.38        540.82        97.11 o
   6  -3   9          5.14         11.77         7.99 o
   7  -3   9        185.71        515.27        65.53 o
   8  -3   9         19.87        150.61        25.55 o
   9  -3   9         13.24         70.03        12.97 o
  10  -3   9          0.28          9.17         8.36 o
  11  -3   9          6.78         60.15        23.70 o
  12  -3   9          0.30          1.40         8.64 o
  13  -3   9         18.63         30.55        10.46 o
 -13  -2   9          6.21         11.00        13.38 o
 -12  -2   9         16.82         42.32        30.18 o
 -11  -2   9          2.72         42.29        32.82 o
 -10  -2   9          0.01         31.28        27.27 o
  -9  -2   9        159.77        137.58        41.42 o
  -8  -2   9          5.91         46.52        31.88 o
  -7  -2   9          3.35         39.56        24.62 o
  -6  -2   9        157.83        185.82        44.35 o
   3  -2   9         17.12        863.71       591.92 o
   4  -2   9        115.47         62.58        13.45 o
   5  -2   9         12.84        186.93        71.53 o
   6  -2   9          4.27          8.28         6.33 o
   7  -2   9          0.52         36.73         9.82 o
   8  -2   9         33.05        170.53        42.34 o
   9  -2   9        116.26        108.44        16.69 o
  10  -2   9          4.61         13.90         8.92 o
  11  -2   9         91.08        276.97        37.02 o
  12  -2   9          0.56          7.79         8.46 o
  13  -2   9          1.71          7.71         8.12 o
 -13  -1   9          3.17         17.01         9.65 o
 -12  -1   9          9.62         13.88        10.68 o
 -11  -1   9          1.45         20.98        13.11 o
 -10  -1   9          0.05         11.20        17.23 o
  -9  -1   9        119.16        109.52        31.31 o
  -8  -1   9         21.62         77.09        39.10 o
  -7  -1   9         42.41         55.38        24.76 o
  -6  -1   9        259.50        167.86        48.36 o
  -5  -1   9          0.38         65.97        43.74 o
   3  -1   9       1162.53       1794.31       272.19 o
   4  -1   9         62.26         22.46        11.89 o
   5  -1   9        114.03        238.12        44.41 o
   6  -1   9         13.90         19.88         5.96 o
   7  -1   9        100.44        158.05        29.15 o
   8  -1   9         23.18        101.52        17.33 o
   9  -1   9         43.70        109.07        17.64 o
  10  -1   9          2.74         13.86         9.76 o
  11  -1   9        203.10        451.32        57.76 o
  12  -1   9          0.37          8.47         8.34 o
  13  -1   9          0.00          7.35         8.44 o
 -13   0   9          3.30         10.17         9.61 o
 -12   0   9          2.91          5.66        10.84 o
 -11   0   9         14.62         55.86        13.66 o
 -10   0   9          0.71         29.59        14.21 o
  -9   0   9         40.18         99.96        22.15 o
  -8   0   9         38.19         67.65        16.30 o
  -7   0   9         18.30         51.95        22.99 o
  -6   0   9        163.65        136.51        32.11 o
  -5   0   9        154.92        350.83        67.11 o
   4   0   9         11.03         70.82        19.62 o
   5   0   9        372.66        509.53       143.94 o
   6   0   9         39.64         86.19        41.17 o
   7   0   9        121.22        153.67        28.44 o
   8   0   9         25.28         60.59        13.79 o
   9   0   9         12.18         40.11         9.87 o
  10   0   9         38.79         97.97        21.99 o
  11   0   9          0.96         31.98         9.55 o
  12   0   9          0.47         13.45         8.49 o
  13   0   9          0.20         15.43         9.55 o
  14   0   9         11.13         36.12        10.49 o
 -13   1   9          0.82         16.48        10.71 o
 -12   1   9          7.95          5.84        10.96 o
 -11   1   9         57.44        104.65        22.74 o
 -10   1   9          6.27         21.87        13.84 o
  -9   1   9          6.09         75.84        18.78 o
  -8   1   9         42.46         48.50        14.08 o
  -7   1   9         11.32         42.69        14.18 o
  -6   1   9         31.71         55.53        16.05 o
  -5   1   9        174.82        265.37        36.38 o
  -4   1   9          0.15         12.11        27.04 o
   4   1   9          0.91        -31.81       311.94 o
   5   1   9          1.53         48.99        15.42 o
   6   1   9         85.32        133.82        24.85 o
   7   1   9         34.13        169.88        31.12 o
   8   1   9          2.40         12.83         7.51 o
   9   1   9         51.29        111.96        24.79 o
  10   1   9         19.48         40.10        18.08 o
  11   1   9         90.63        126.48        28.35 o
  12   1   9         16.74         45.66        10.81 o
  13   1   9          1.40         23.48         8.67 o
  14   1   9          4.92         19.31        11.86 o
 -13   2   9          0.06          7.71        10.49 o
 -12   2   9          0.50          7.47        10.43 o
 -11   2   9         39.12         71.38        15.79 o
 -10   2   9          0.51         15.77        13.01 o
  -9   2   9          0.00         36.76        14.13 o
  -8   2   9         25.14         74.27        16.98 o
  -7   2   9          5.18         67.79        15.65 o
  -6   2   9          1.86         12.02        11.92 o
  -5   2   9        114.20        272.40        36.01 o
  -4   2   9         55.59         86.58        17.57 o
  -3   2   9         46.88        364.89        66.17 o
  -2   2   9          3.50         53.37        21.68 o
   4   2   9          2.14         -9.96       310.32 o
   5   2   9         17.34         87.79        35.30 o
   6   2   9        109.52        213.70        76.74 o
   7   2   9          4.51         32.35         7.73 o
   8   2   9          1.27         14.72         7.19 o
   9   2   9         71.06        104.34        29.47 o
  10   2   9          7.17         44.40         9.37 o
  11   2   9         23.38         24.85         8.27 o
  12   2   9         86.67        139.26        21.67 o
  13   2   9         74.67         80.99        16.67 o
  14   2   9          4.81         14.02         7.64 o
 -12   3   9          4.88          8.43        10.20 o
 -11   3   9         26.40         37.34        12.88 o
 -10   3   9          4.37         21.44        13.11 o
  -9   3   9         45.69        129.59        20.66 o
  -8   3   9          4.75         31.19        12.91 o
  -7   3   9         36.30         72.22        15.39 o
  -6   3   9          7.47         30.09        11.88 o
  -5   3   9        417.11        891.14       108.83 o
  -4   3   9         17.56         66.58        18.63 o
  -3   3   9        682.84        294.22        40.72 o
  -2   3   9          2.80        363.73       157.43 o
  -1   3   9        470.68        639.00       112.27 o
   0   3   9         69.87         36.04        13.28 o
   4   3   9         46.67        -48.18       169.01 o
   5   3   9          2.13         -9.79       112.31 o
   6   3   9        241.92        551.24       159.35 o
   7   3   9         26.26         51.84        11.05 o
   8   3   9          0.01         34.97        23.20 o
   9   3   9        122.59        133.80        27.01 o
  10   3   9         33.20         70.29        13.28 o
  11   3   9          1.63         13.36         8.36 o
  12   3   9         63.26         52.30        10.38 o
  13   3   9          1.37         12.62         6.33 o
  14   3   9          1.16          6.66         6.73 o
 -12   4   9          0.86         -0.30         9.78 o
 -11   4   9         16.79         14.68        10.57 o
 -10   4   9          0.57          2.22         9.84 o
  -9   4   9        123.06        190.77        43.18 o
  -8   4   9          9.70        118.27        53.87 o
  -7   4   9         53.15         87.21        16.43 o
  -6   4   9         30.63         46.93        23.51 o
  -5   4   9        763.86        859.36       249.32 o
  -4   4   9          2.22         19.65        10.13 o
  -3   4   9        273.19        298.38        38.83 o
  -2   4   9         11.43        128.64        32.89 o
  -1   4   9         67.90        132.12       110.21 o
   0   4   9         27.09         43.70        16.80 o
   1   4   9        524.52        935.49       431.67 o
   2   4   9         64.95         65.95        23.07 o
   3   4   9         44.30         26.91        15.48 o
   4   4   9          0.95        242.88       180.87 o
   5   4   9         16.34        -25.77       108.45 o
   6   4   9         41.21        277.51       132.46 o
   7   4   9        131.02        190.02        46.44 o
   8   4   9         94.53        105.26        78.32 o
   9   4   9        214.48        267.85        77.84 o
  10   4   9         12.66         28.03         9.88 o
  11   4   9         10.56         27.40         9.60 o
  12   4   9         40.14         54.42         9.57 o
  13   4   9          1.88         16.02         7.89 o
  14   4   9          0.50         14.22         6.52 o
 -12   5   9          1.24         -1.41        10.27 o
 -11   5   9          3.91         11.09         9.99 o
 -10   5   9         11.42          8.48         9.70 o
  -9   5   9         39.31        107.08        21.32 o
  -8   5   9          5.81         17.45         9.93 o
  -7   5   9         97.65        126.36        21.44 o
  -6   5   9         28.52         27.87        10.63 o
  -5   5   9        439.31        545.77       139.66 o
  -4   5   9          2.19         12.88        13.85 o
  -3   5   9         82.50         84.41        21.44 o
  -2   5   9          0.02         19.00        10.98 o
  -1   5   9        411.70        423.41       271.50 o
   0   5   9        139.41         69.45        25.92 o
   1   5   9       1216.55        948.18       353.46 o
   2   5   9         29.26         47.00        12.11 o
   3   5   9         17.63         25.30        30.47 o
   4   5   9        848.49        742.54       142.43 o
   5   5   9         22.84        201.14        39.58 o
   6   5   9          5.15         77.70        47.97 o
   7   5   9        224.53        299.27       117.17 o
   8   5   9         87.20        102.47        18.46 o
   9   5   9         69.83        123.97        32.56 o
  10   5   9        139.59        150.66        27.17 o
  11   5   9          9.24         38.77        11.29 o
  12   5   9         38.65         41.27         7.71 o
  13   5   9          0.19          6.31         4.60 o
  14   5   9          2.81         15.21         5.77 o
 -11   6   9          0.22         18.81         9.95 o
 -10   6   9          5.42         22.61        11.10 o
  -9   6   9          0.49          6.60         9.21 o
  -8   6   9          1.13          0.76         8.60 o
  -7   6   9         88.49         86.48        14.98 o
  -6   6   9         61.35         59.28        16.65 o
  -5   6   9        242.96        368.15        46.91 o
  -4   6   9          0.71         24.46        11.06 o
  -3   6   9         15.62         57.90        19.56 o
  -2   6   9         66.95         59.37        12.82 o
  -1   6   9        190.45        178.49       106.39 o
   0   6   9        325.28        353.89        55.71 o
   1   6   9       1591.28       1170.93       274.15 o
   2   6   9         19.97         11.41         8.54 o
   3   6   9         17.93         27.13        21.21 o
   4   6   9        767.39        561.28        85.20 o
   5   6   9        142.71        157.71        54.77 o
   6   6   9         31.05         64.95        24.35 o
   7   6   9        261.19        184.59        30.98 o
   8   6   9         16.04         24.13         8.41 o
   9   6   9         41.53         47.48         8.45 o
  10   6   9         72.96         98.16        19.48 o
  11   6   9          0.00         42.32        17.50 o
  12   6   9         36.39         35.86         7.48 o
  13   6   9          3.20         12.01         4.02 o
  14   6   9          0.47         11.56         4.81 o
 -10   7   9          2.65          9.92         9.52 o
  -9   7   9          7.27         17.51         9.94 o
  -8   7   9          8.73          3.85         8.19 o
  -7   7   9         34.87         63.60        21.29 o
  -6   7   9         17.80         29.21        10.24 o
  -5   7   9         79.62         81.36        14.10 o
  -4   7   9          0.11         13.49         8.26 o
  -3   7   9         39.36         49.96        10.44 o
  -2   7   9         25.42         29.61         9.51 o
  -1   7   9          1.34         37.72        10.82 o
   0   7   9         59.32         69.35        14.12 o
   1   7   9        491.68        493.95        92.12 o
   2   7   9         20.41         16.73         9.22 o
   3   7   9         12.09         39.03        19.77 o
   4   7   9        211.16        152.38        77.62 o
   5   7   9          0.57         54.50        27.00 o
   6   7   9          0.67         23.78        17.36 o
   7   7   9        132.99         89.24        25.71 o
   8   7   9          3.66         36.11         8.55 o
   9   7   9          0.86         28.21         6.38 o
  10   7   9         43.46         36.63         7.64 o
  11   7   9          2.09         21.41         8.83 o
  12   7   9         17.59         17.61        12.99 o
  13   7   9          7.83          8.68        15.92 o
  14   7   9          0.12          5.21         2.94 o
 -10   8   9          0.22         11.31         9.49 o
  -9   8   9          8.82         11.89        13.04 o
  -8   8   9         22.34         20.04        10.12 o
  -7   8   9          9.77         46.53        15.99 o
  -6   8   9          0.81         14.44         8.28 o
  -5   8   9          3.17         30.52         9.45 o
  -4   8   9         11.26         24.57         9.03 o
  -3   8   9         37.07         55.37        10.72 o
  -2   8   9          2.22         10.87         7.35 o
  -1   8   9         16.85         32.57        12.60 o
   0   8   9         21.97         36.19         8.93 o
   1   8   9        138.90        107.84        35.39 o
   2   8   9         65.09         28.39        20.50 o
   3   8   9          1.19         20.47        16.80 o
   4   8   9         40.34         32.70        10.94 o
   5   8   9         51.02         23.11        13.40 o
   6   8   9         22.12         19.06        13.09 o
   7   8   9         59.92         55.06        11.92 o
   8   8   9          0.14         90.22        18.54 o
   9   8   9          0.00         22.94        11.12 o
  10   8   9         35.35         29.91         9.82 o
  11   8   9          2.93         11.61         4.93 o
  12   8   9          0.44          5.49         3.18 o
  13   8   9          3.83         13.59        13.52 o
  -9   9   9          6.32         16.55        10.22 o
  -8   9   9         22.68         27.97        11.71 o
  -7   9   9         21.62         30.69        10.11 o
  -6   9   9          0.13          3.21         7.59 o
  -5   9   9          0.07         23.21         8.99 o
  -4   9   9         38.90         36.10        10.06 o
  -3   9   9          0.06         17.40        12.92 o
  -2   9   9          9.44         28.30         8.53 o
  -1   9   9        137.88        106.13        16.44 o
   0   9   9         40.11          3.80         9.11 o
   1   9   9         46.14         23.65        10.87 o
   2   9   9        132.95         66.54        13.90 o
   3   9   9          5.33         35.52        11.66 o
   4   9   9         56.35         36.61        17.28 o
   5   9   9         31.68         44.76        15.62 o
   6   9   9         33.29         35.49        15.10 o
   7   9   9         14.37         20.75        11.31 o
   8   9   9         24.15         25.89        11.45 o
   9   9   9          0.05         14.46         6.64 o
  10   9   9         32.62         34.62         7.52 o
  11   9   9          1.83          8.00         5.18 o
  12   9   9          2.81          8.28         4.77 o
  13   9   9          0.19         10.68         3.94 o
  -8  10   9         14.69         10.31         9.83 o
  -7  10   9         17.46         20.61         9.93 o
  -6  10   9          2.70         13.43         8.29 o
  -5  10   9          3.03         10.65         7.90 o
  -4  10   9         30.66         23.21        10.27 o
  -3  10   9         12.17         38.44        11.30 o
  -2  10   9         15.56          6.39         7.87 o
  -1  10   9         87.87         84.78        17.78 o
   0  10   9          1.69          7.65         8.55 o
   1  10   9          2.56         11.10         8.60 o
   2  10   9        206.13        154.94        27.33 o
   3  10   9         11.18         12.99         9.00 o
   4  10   9          4.68          6.35         9.34 o
   5  10   9         55.93         60.22        13.96 o
   6  10   9         10.75         20.33        13.48 o
   7  10   9          1.11         11.62        12.06 o
   8  10   9         69.55         28.94        16.24 o
   9  10   9          0.06          0.44         8.43 o
  10  10   9         19.43         17.55         9.81 o
  11  10   9          0.00         14.73         5.61 o
  12  10   9          8.80         10.07         6.44 o
  -7  11   9          3.73         11.25         9.35 o
  -6  11   9          5.50         19.31        10.03 o
  -5  11   9          1.07          4.64         8.37 o
  -4  11   9          0.06         -3.88         8.85 o
  -3  11   9         80.85         50.56        13.71 o
  -2  11   9         57.29         33.27        11.95 o
  -1  11   9          7.14         16.08         8.86 o
   0  11   9         21.06         28.06         9.65 o
   1  11   9          0.42          9.14         8.68 o
   2  11   9        152.18         98.09        19.00 o
   3  11   9          1.80          3.05         8.46 o
   4  11   9         32.74         31.99        11.00 o
   5  11   9         56.30         30.63        10.04 o
   6  11   9         11.98         14.72        10.75 o
   7  11   9          0.87          2.71         9.08 o
   8  11   9         87.18         25.38        15.46 o
   9  11   9          2.23         -4.93        14.23 o
  10  11   9         18.70         15.62        10.08 o
  11  11   9          3.44         18.14         6.12 o
  12  11   9          7.35          7.59         5.30 o
  -6  12   9          8.52         23.16        10.86 o
  -5  12   9          0.09          3.14        11.14 o
  -4  12   9          2.87         -0.78        10.98 o
  -3  12   9         33.69         23.04        10.04 o
  -2  12   9         45.66         26.39        12.14 o
  -1  12   9         16.84          6.39         9.59 o
   0  12   9         72.15         54.50        12.77 o
   1  12   9          0.45          7.87         9.55 o
   2  12   9         41.67         20.12        11.18 o
   3  12   9          1.84          4.30        10.27 o
   4  12   9          6.84         35.97        11.98 o
   5  12   9         11.58         12.72         9.88 o
   6  12   9          7.62          4.13         9.58 o
   7  12   9          8.29         15.39        13.68 o
   8  12   9         50.41          6.04        10.70 o
   9  12   9          3.48          3.90         7.69 o
  10  12   9          2.73          5.43         9.89 o
  11  12   9          1.65          6.80         6.52 o
  -5  13   9          0.83         -4.98         9.98 o
  -4  13   9          7.09          0.81        10.07 o
  -3  13   9          5.68         11.65         9.17 o
  -2  13   9         21.33          9.38         9.64 o
  -1  13   9         27.27          4.19         8.98 o
   0  13   9         24.52         18.47        11.03 o
   1  13   9          0.00         16.96        10.65 o
   2  13   9          0.80          6.67        10.04 o
   3  13   9          7.30         -0.07         9.71 o
   4  13   9          2.47         -1.19         9.92 o
   5  13   9          0.23          7.33         9.98 o
   6  13   9         14.10         23.37         9.99 o
   7  13   9         17.90          8.51         8.81 o
   8  13   9         47.12         29.99        19.62 o
   9  13   9          1.18         -5.40         9.76 o
  10  13   9          0.82          2.25         7.63 o
  -3  14   9          1.97          9.69         9.63 o
  -2  14   9          0.00          2.97         9.32 o
  -1  14   9          6.40         11.50         9.38 o
   0  14   9         23.14         16.48        10.16 o
   1  14   9          8.10         14.19         9.70 o
   2  14   9          1.95         -0.02        10.53 o
   3  14   9          7.35          2.06        11.90 o
   4  14   9         11.68          4.77         9.52 o
   5  14   9          0.50          2.26         8.92 o
   6  14   9         23.30          8.23         9.17 o
   7  14   9          7.48          5.61        12.10 o
   8  14   9         13.49          9.50        11.09 o
   9  14   9          0.03          0.53        18.38 o
  -1  15   9          3.93          4.87        10.34 o
   0  15   9         14.48          2.67         9.66 o
   1  15   9          2.22          4.12         9.79 o
   2  15   9          8.28         15.19        10.57 o
   3  15   9          0.74          9.53        10.28 o
   4  15   9         12.08         11.30        10.08 o
   5  15   9          4.55         -3.87         9.39 o
   6  15   9         25.01          8.51         9.30 o
   7  15   9          1.39         -2.43         8.20 o
  -6 -14  10          0.36         13.03        27.78 o
  -5 -14  10          6.26          0.95        25.68 o
  -4 -14  10          4.89         11.22        11.01 o
  -3 -14  10         51.61         40.30        13.94 o
  -2 -14  10          6.34         12.06        12.63 o
  -1 -14  10          0.27          5.96        13.96 o
   0 -14  10          0.70         -0.60        14.15 o
   1 -14  10          0.99         12.11        11.29 o
  -8 -13  10          1.17         22.59        25.47 o
  -7 -13  10         14.62         -9.55        22.40 o
  -6 -13  10          3.18         -7.58        22.07 o
  -5 -13  10         39.79          1.04        21.56 o
  -4 -13  10         20.16         33.31        15.15 o
  -3 -13  10         46.67         29.20        10.53 o
  -2 -13  10          1.25         14.89        11.07 o
  -1 -13  10          8.82         11.44        13.18 o
   0 -13  10          0.91         10.03        14.72 o
   1 -13  10          0.09         -3.00         9.96 o
   2 -13  10         10.59          1.41         8.47 o
   3 -13  10         19.23         15.88         9.06 o
   4 -13  10          2.37         12.58         9.44 o
  -9 -12  10          0.99         16.35        24.22 o
  -8 -12  10          0.15         13.52        43.64 o
  -7 -12  10         28.46          4.39        50.78 o
  -6 -12  10          4.07         -4.15        21.04 o
  -5 -12  10         34.22         29.34        23.55 o
  -4 -12  10          9.55         12.97        20.15 o
  -3 -12  10         23.22         24.74        15.67 o
  -2 -12  10          2.68          3.00         8.88 o
  -1 -12  10          7.41         11.70        10.89 o
   0 -12  10         16.92         23.59        12.36 o
   1 -12  10          2.56          9.06        12.05 o
   2 -12  10          4.64         10.13        10.37 o
   3 -12  10         44.26         49.72        14.54 o
   4 -12  10          8.00          6.28        10.48 o
   5 -12  10          2.45         -2.46         7.94 o
 -10 -11  10          0.03         38.02        25.87 o
  -9 -11  10          2.09         -1.87        21.35 o
  -8 -11  10          0.35         44.94        25.95 o
  -7 -11  10          2.08          5.91        19.07 o
  -6 -11  10          3.50         19.25        19.73 o
  -5 -11  10         34.22         37.36        21.77 o
  -4 -11  10          0.03         19.76        18.41 o
  -3 -11  10          7.48         33.10        20.34 o
  -2 -11  10         30.19         86.99        34.74 o
  -1 -11  10         29.24         79.62        15.89 o
   0 -11  10          8.65         29.69        11.41 o
   1 -11  10         16.99         15.05        13.46 o
   2 -11  10          4.09         24.14        14.80 o
   3 -11  10         49.98         79.17        15.74 o
   4 -11  10          6.39          2.10         8.22 o
   5 -11  10          8.83         18.22         8.81 o
   6 -11  10         22.85         20.98         8.69 o
   7 -11  10          2.72          7.29         8.39 o
 -11 -10  10         19.86         17.98        23.84 o
 -10 -10  10          3.65         19.20        22.48 o
  -9 -10  10          5.43         33.96        22.46 o
  -8 -10  10          1.89         45.60        23.96 o
  -7 -10  10         11.47         35.96        20.31 o
  -6 -10  10          8.73         19.61        17.90 o
  -5 -10  10         57.08         66.87        28.55 o
  -4 -10  10          1.15         42.11        22.89 o
  -3 -10  10          5.85         75.14        29.74 o
  -2 -10  10         53.71        108.09        23.95 o
  -1 -10  10         14.31         33.06        10.27 o
   0 -10  10          4.84         84.09        17.37 o
   1 -10  10         59.19         52.85        14.15 o
   2 -10  10         91.28        215.30        38.87 o
   3 -10  10          6.44          8.62         8.71 o
   4 -10  10          0.23         18.82         7.82 o
   5 -10  10          4.38         10.64         8.35 o
   6 -10  10         15.33         31.51         8.92 o
   7 -10  10          0.15          8.15         7.85 o
   8 -10  10          0.00          5.83         8.05 o
 -12  -9  10          0.28         33.47        24.62 o
 -11  -9  10         14.45         15.13        20.11 o
 -10  -9  10          1.46          9.06        17.70 o
  -9  -9  10          5.80         38.71        27.80 o
  -8  -9  10          1.14         18.53        17.80 o
  -7  -9  10         79.57         62.29        26.22 o
  -6  -9  10          1.43          9.63        18.89 o
  -5  -9  10        105.65        152.22        52.57 o
  -4  -9  10         33.73         28.48        20.51 o
  -3  -9  10         28.82         75.68        30.03 o
  -2  -9  10         48.26         29.43        20.81 o
  -1  -9  10          1.96        105.90        43.12 o
   0  -9  10          1.66         35.23        13.50 o
   1  -9  10         41.74         49.23        13.06 o
   2  -9  10         22.04         10.63        11.35 o
   3  -9  10          7.87         36.24        14.10 o
   4  -9  10         39.74        131.41        26.46 o
   5  -9  10         19.75         23.41         8.18 o
   6  -9  10          2.39         19.42         8.54 o
   7  -9  10          3.49          9.29         7.77 o
   8  -9  10          0.67         12.48         8.09 o
   9  -9  10          1.85          8.70         8.16 o
 -12  -8  10          0.55         16.37        20.85 o
 -11  -8  10          0.37          5.91        17.10 o
 -10  -8  10          0.00         25.09        18.77 o
  -9  -8  10          0.89         12.60        17.79 o
  -8  -8  10         13.49         19.11        17.67 o
  -7  -8  10        164.44         88.79        71.63 o
  -6  -8  10         19.60         -4.36        17.74 o
  -5  -8  10         44.07         39.50        22.48 o
  -4  -8  10         22.01         13.95        16.96 o
  -3  -8  10         58.46        102.69        35.92 o
  -2  -8  10         17.78         24.69        17.10 o
  -1  -8  10          5.87         56.11        22.89 o
   0  -8  10         31.54         52.91        21.00 o
   1  -8  10         60.10        157.52        26.44 o
   2  -8  10          4.63         47.91        11.76 o
   3  -8  10          9.05         11.31        10.36 o
   4  -8  10        387.20       1314.34       236.25 o
   5  -8  10         67.31         78.86        13.31 o
   6  -8  10          1.16         21.49         7.75 o
   7  -8  10         13.91         13.22         7.94 o
   8  -8  10          1.47         10.29         7.51 o
   9  -8  10          0.22          0.50         7.88 o
  10  -8  10          8.52         10.78        10.99 o
 -13  -7  10         23.24         19.11        23.81 o
 -12  -7  10          0.08         -2.59        18.49 o
 -11  -7  10         11.55         20.62        18.07 o
 -10  -7  10          0.76         43.51        22.63 o
  -9  -7  10          9.26         17.31        17.64 o
  -8  -7  10         33.54         54.01        28.35 o
  -7  -7  10        205.32        144.12        49.84 o
  -6  -7  10          2.92         16.13        28.08 o
  -5  -7  10         69.79         56.75        23.34 o
  -4  -7  10          9.98         33.45        21.00 o
  -3  -7  10         72.76        183.93        61.92 o
  -2  -7  10         82.70        112.36        40.75 o
  -1  -7  10         12.09        137.44        47.24 o
   0  -7  10         81.51        185.70        49.27 o
   1  -7  10        166.22        268.62        61.90 o
   2  -7  10        141.49        221.24        35.97 o
   3  -7  10          1.45         24.11         9.66 o
   4  -7  10         73.52         94.08        20.11 o
   5  -7  10         20.75         15.52         9.62 o
   6  -7  10         10.64         54.37        10.94 o
   7  -7  10         23.61         35.59         9.27 o
   8  -7  10         14.62        109.23        16.48 o
   9  -7  10          0.04          6.14         7.25 o
  10  -7  10         58.90         96.11        15.53 o
 -13  -6  10         17.90         25.90        20.86 o
 -12  -6  10          0.82         19.63        17.56 o
 -11  -6  10         46.43         22.97        17.62 o
 -10  -6  10          7.55         62.77        27.90 o
  -9  -6  10          0.17          4.23        14.44 o
  -8  -6  10         19.56         28.43        19.14 o
  -7  -6  10        158.46        133.98        46.52 o
  -6  -6  10         79.98         12.93        15.77 o
  -5  -6  10         47.39         30.39        21.68 o
  -4  -6  10          1.18          8.98        19.35 o
  -3  -6  10         40.16         64.03        26.93 o
  -2  -6  10         46.73         27.84        18.37 o
  -1  -6  10         78.82        388.13       122.49 o
   0  -6  10         61.45         43.13        20.85 o
   1  -6  10         96.90        273.80        45.11 o
   2  -6  10        112.55        125.04        43.93 o
   3  -6  10          1.96         21.83         9.11 o
   4  -6  10        569.65        978.23       161.72 o
   5  -6  10          0.51         36.86        14.81 o
   6  -6  10         15.34         95.71        14.79 o
   7  -6  10         13.79         54.35        12.05 o
   8  -6  10         12.58         44.01        10.42 o
   9  -6  10          0.41         11.59         8.19 o
  10  -6  10         85.93        154.75        22.47 o
  11  -6  10          7.61         18.36         9.61 o
 -13  -5  10         10.52         10.73        60.46 o
 -12  -5  10         10.92          7.19        49.04 o
 -11  -5  10         32.45         63.57        42.72 o
 -10  -5  10          0.04         23.84        29.30 o
  -9  -5  10          2.95         21.28        31.29 o
  -8  -5  10          2.11         72.65        52.82 o
   1  -5  10          0.74         97.85        26.87 o
   2  -5  10        698.70        612.80       488.42 o
   3  -5  10         41.81         24.16        11.58 o
   4  -5  10          1.91         48.12        12.38 o
   5  -5  10          8.24         10.03        10.87 o
   6  -5  10        451.02       1089.21       195.50 o
   7  -5  10         11.52         32.30        14.31 o
   8  -5  10         53.88        201.61        27.98 o
   9  -5  10          2.08         18.15         9.36 o
  10  -5  10         19.18         78.40        13.70 o
  11  -5  10          2.86         12.60         9.49 o
  12  -5  10          0.34         12.43         9.41 o
 -13  -4  10          2.17        -12.02        58.42 o
 -12  -4  10         17.93         32.80        49.70 o
 -11  -4  10          1.15          9.11        39.76 o
 -10  -4  10          0.46         44.15        30.64 o
  -9  -4  10         47.75         47.21        28.98 o
  -8  -4  10          3.68          8.49        27.20 o
   2  -4  10       6219.62       7121.16      1070.39 o
   3  -4  10        171.54         85.77        95.89 o
   4  -4  10        569.35       1057.74       205.15 o
   5  -4  10          8.15         30.47        10.10 o
   6  -4  10         20.27        484.51        88.12 o
   7  -4  10         11.44         82.30        34.86 o
   8  -4  10        562.03       1648.49       205.57 o
   9  -4  10         27.07         56.89        12.12 o
  10  -4  10          0.22         32.76        11.64 o
  11  -4  10          0.50          9.31         9.09 o
  12  -4  10          0.76         10.37         8.98 o
 -13  -3  10          2.66         20.09        39.10 o
 -12  -3  10          9.23         21.12        45.99 o
 -11  -3  10         22.49         60.08        39.65 o
 -10  -3  10         14.37         50.11        29.79 o
  -9  -3  10        134.84        175.58        41.23 o
  -8  -3  10         24.50         28.47        23.77 o
  -7  -3  10          0.02         -1.48        37.06 o
   3  -3  10         26.19         42.62        15.35 o
   4  -3  10         71.46         53.90        32.95 o
   5  -3  10          1.27         10.14         6.27 o
   6  -3  10          2.46        147.38        27.95 o
   7  -3  10         25.09         47.33        13.00 o
   8  -3  10          0.53         89.39        16.65 o
   9  -3  10         19.34         90.35        18.86 o
  10  -3  10         17.38         99.24        16.06 o
  11  -3  10          0.77         19.85        10.15 o
  12  -3  10         10.93         40.98        11.18 o
  13  -3  10          0.87          8.60         9.07 o
 -13  -2  10          2.44         10.71        13.93 o
 -12  -2  10          0.04         44.14        44.03 o
 -11  -2  10         15.41         24.39        34.86 o
 -10  -2  10          0.00         21.64        28.20 o
  -9  -2  10        185.68        218.72        45.66 o
  -8  -2  10          0.35          8.71        32.62 o
  -7  -2  10          0.25          9.14        26.65 o
  -6  -2  10        152.15        190.51        65.97 o
   3  -2  10         71.62         67.02        56.60 o
   4  -2  10        689.82       1731.07       329.60 o
   5  -2  10          1.49         13.01        30.23 o
   6  -2  10         17.04         43.08        10.31 o
   7  -2  10         16.48         18.51         8.45 o
   8  -2  10        469.34       1889.26       280.06 o
   9  -2  10         23.24         75.31        14.11 o
  10  -2  10         83.49        130.43        27.40 o
  11  -2  10         15.06         55.33        12.95 o
  12  -2  10          8.36         22.26         9.30 o
  13  -2  10          2.36         14.81         8.50 o
 -13  -1  10          0.65          5.16         9.23 o
 -12  -1  10          1.45         14.75        10.89 o
 -11  -1  10          1.10         10.82        19.06 o
 -10  -1  10          9.30         51.18        30.41 o
  -9  -1  10         92.54        120.04        30.15 o
  -8  -1  10         23.67         47.07        35.40 o
  -7  -1  10          7.50         12.06        23.44 o
  -6  -1  10        412.57        954.64       208.39 o
   3  -1  10          1.23       -252.78       429.20 o
   4  -1  10        194.31        431.28        80.31 o
   5  -1  10         14.02         12.34         7.44 o
   6  -1  10        101.66        811.04       145.19 o
   7  -1  10          0.00         13.35         7.20 o
   8  -1  10        220.90        553.39        99.85 o
   9  -1  10          8.95         23.26        10.05 o
  10  -1  10        178.11        327.22        49.66 o
  11  -1  10         20.76         80.81        14.04 o
  12  -1  10          4.61          9.99         8.45 o
  13  -1  10          2.85         17.30         8.81 o
 -13   0  10          0.08         -1.07         9.37 o
 -12   0  10          0.48         14.95        10.75 o
 -11   0  10          7.60         29.97        12.84 o
 -10   0  10         35.48         86.83        20.58 o
  -9   0  10         50.24         91.73        21.29 o
  -8   0  10         53.65        112.86        24.85 o
  -7   0  10         18.82         26.65        23.06 o
  -6   0  10        263.62        200.93        44.57 o
  -5   0  10          4.41         22.89        30.66 o
   4   0  10        858.83       1374.66       336.98 o
   5   0  10         63.62         42.47        40.10 o
   6   0  10        222.40        880.84       167.77 o
   7   0  10          1.25         24.56         7.38 o
   8   0  10        150.08        325.81        59.40 o
   9   0  10          4.83         11.44         9.60 o
  10   0  10        118.76        318.17        41.77 o
  11   0  10         39.64         80.63        14.44 o
  12   0  10          7.27         22.18         8.73 o
  13   0  10          1.95          4.47         8.08 o
  14   0  10         18.35         28.85         9.29 o
 -13   1  10          1.08          7.00        10.26 o
 -12   1  10          1.70          8.10        11.09 o
 -11   1  10         19.83         32.09        13.17 o
 -10   1  10         16.46         90.91        19.90 o
  -9   1  10          3.08         75.92        29.50 o
  -8   1  10        186.91        188.70        28.20 o
  -7   1  10         15.62         41.80        14.35 o
  -6   1  10        181.41        468.62        59.59 o
  -5   1  10          7.23         20.24        28.89 o
   4   1  10        237.00         60.26       295.82 o
   5   1  10          1.42         50.65        18.23 o
   6   1  10        710.04       1571.17       320.34 o
   7   1  10          8.31         38.71         8.67 o
   8   1  10          5.63         74.14        15.63 o
   9   1  10          0.35         24.09        13.34 o
  10   1  10         44.24        119.96        20.39 o
  11   1  10         26.07         36.02        10.09 o
  12   1  10         18.44         33.77         9.90 o
  13   1  10          0.01          3.94         7.83 o
  14   1  10         18.79         26.84        11.49 o
 -13   2  10          5.65          5.20        10.61 o
 -12   2  10          6.71         15.24        11.09 o
 -11   2  10         25.52         36.79        12.52 o
 -10   2  10          0.07         21.76        13.03 o
  -9   2  10          5.67         16.44        13.64 o
  -8   2  10        139.40        170.73        26.60 o
  -7   2  10         51.90         49.80        13.03 o
  -6   2  10         32.20         20.11        13.11 o
  -5   2  10          7.66         50.47        15.59 o
  -4   2  10         34.94        134.74        23.80 o
  -3   2  10         34.34         23.87        12.19 o
   5   2  10          0.25         54.13       593.52 o
   6   2  10         84.18        477.69       103.66 o
   7   2  10          6.12          9.27         5.65 o
   8   2  10         22.14         36.62         9.50 o
   9   2  10          2.42         84.14        24.83 o
  10   2  10        189.80        422.09        76.50 o
  11   2  10          4.91         15.63         8.38 o
  12   2  10        250.05        418.31        53.82 o
  13   2  10          1.00          8.47         9.63 o
  14   2  10         28.50         17.43         7.50 o
 -12   3  10          6.53         18.06        11.59 o
 -11   3  10         16.34         25.98        11.55 o
 -10   3  10         23.07         25.52        14.37 o
  -9   3  10          1.36         24.62        13.23 o
  -8   3  10        122.45        204.41        29.54 o
  -7   3  10         18.27         47.07        13.62 o
  -6   3  10         11.67        139.92        21.68 o
  -5   3  10         56.09         73.36        15.09 o
  -4   3  10        348.15        215.90       104.13 o
  -3   3  10          1.34         46.33        15.73 o
  -2   3  10       3273.71       6992.94      1202.69 o
  -1   3  10          2.18        167.11        33.13 o
   5   3  10          1.86          5.88       590.81 o
   6   3  10       1013.80       1533.07       280.72 o
   7   3  10         23.70         59.52        20.48 o
   8   3  10          3.28         23.17        10.01 o
   9   3  10         47.90        122.24        24.16 o
  10   3  10          4.42         43.90        12.07 o
  11   3  10          0.06          8.41         8.16 o
  12   3  10          0.02         32.90         9.46 o
  13   3  10          0.15         10.31         6.45 o
  14   3  10         20.54         19.04         7.42 o
 -12   4  10         11.84         18.53        11.26 o
 -11   4  10          6.17         10.62         9.87 o
 -10   4  10          0.03         11.94        11.55 o
  -9   4  10          6.85         14.07        10.56 o
  -8   4  10        202.51        382.33        60.34 o
  -7   4  10          3.13         37.00        20.16 o
  -6   4  10         15.60         17.57        10.05 o
  -5   4  10          9.11         28.90        38.15 o
  -4   4  10        199.70        406.30        95.14 o
  -3   4  10        113.81        112.88        21.31 o
  -2   4  10       7116.22       7991.35      1167.13 o
  -1   4  10        716.86        541.31        82.61 o
   0   4  10         10.04        982.41       151.31 o
   1   4  10         47.14         42.66        35.72 o
   2   4  10        593.83        212.85        36.50 o
   3   4  10         14.30        154.66       131.80 o
   4   4  10       1957.26        415.13       168.00 o
   5   4  10         29.95         -6.17       100.11 o
   6   4  10          0.11         90.11        95.36 o
   7   4  10         31.77        152.01        59.92 o
   8   4  10        477.37        305.90       165.58 o
   9   4  10        132.42        261.51        48.39 o
  10   4  10        155.60        122.17        50.34 o
  11   4  10         27.40         48.27        14.02 o
  12   4  10          1.02         29.06         9.64 o
  13   4  10          0.00          3.15         5.41 o
  14   4  10         27.80         23.74         6.68 o
 -11   5  10          4.43         15.16        10.69 o
 -10   5  10         26.70         22.37        10.93 o
  -9   5  10         11.84          8.37        10.49 o
  -8   5  10         57.61         69.44        24.17 o
  -7   5  10          1.41         14.92        13.77 o
  -6   5  10         31.31        108.36        19.71 o
  -5   5  10          2.47         11.49         9.81 o
  -4   5  10        212.96         76.93        15.06 o
  -3   5  10         29.88         26.24        10.30 o
  -2   5  10       1091.45        969.20      1307.22 o
  -1   5  10        299.14        315.13        56.01 o
   0   5  10        880.62        810.44      1197.06 o
   1   5  10         60.86        190.25        32.86 o
   2   5  10        336.14        569.18        92.29 o
   3   5  10          1.53         30.51        37.37 o
   4   5  10       1049.59       1216.97       189.46 o
   5   5  10         18.84         35.14        16.12 o
   6   5  10        106.22         22.28       127.48 o
   7   5  10        132.33        364.68       158.77 o
   8   5  10         65.96         60.50        17.50 o
   9   5  10        182.21        215.75        47.99 o
  10   5  10         57.08        103.22        19.84 o
  11   5  10         34.24         35.81        12.43 o
  12   5  10         21.85         34.32         9.28 o
  13   5  10          2.83          7.14         5.10 o
  14   5  10          5.76         15.50         5.45 o
 -11   6  10          8.06         18.02        11.22 o
 -10   6  10         39.74         64.85        14.85 o
  -9   6  10         20.22         17.04        10.22 o
  -8   6  10         28.52         52.73        18.75 o
  -7   6  10         16.38         23.60         9.13 o
  -6   6  10          0.58         28.40        10.15 o
  -5   6  10          4.68          5.11         8.76 o
  -4   6  10        207.05        365.47        44.79 o
  -3   6  10         44.05         44.72        11.90 o
  -2   6  10        102.47         86.00        39.60 o
  -1   6  10        133.57        139.60        35.92 o
   0   6  10         93.78        252.25        70.16 o
   1   6  10         13.90         60.94        49.08 o
   2   6  10          6.78         30.34        17.07 o
   3   6  10         68.73         23.12        29.58 o
   4   6  10         97.27        315.88        50.81 o
   5   6  10          1.56         46.63        18.56 o
   6   6  10         68.38         19.17        19.90 o
   7   6  10        145.21        116.17        20.85 o
   8   6  10          2.40         15.54         6.95 o
   9   6  10         31.53         64.50        12.43 o
  10   6  10         54.37         56.46        17.49 o
  11   6  10          7.58         20.04        12.57 o
  12   6  10         33.71         40.23        11.97 o
  13   6  10          4.60          7.12         5.20 o
  14   6  10          1.42          8.90         6.41 o
 -10   7  10         35.99         59.86        15.90 o
  -9   7  10         11.57          5.95         9.58 o
  -8   7  10          0.23         14.76        11.63 o
  -7   7  10         31.41         33.58        12.44 o
  -6   7  10          7.35         30.12        13.67 o
  -5   7  10         13.39         23.82         9.21 o
  -4   7  10         66.28        106.51        32.30 o
  -3   7  10         75.62         41.08        11.69 o
  -2   7  10         26.05         46.64        16.74 o
  -1   7  10        250.01        197.76        29.14 o
   0   7  10         23.70         45.75        12.63 o
   1   7  10         42.33         65.22        15.26 o
   2   7  10        305.45        237.87        39.92 o
   3   7  10         41.95         24.11        21.66 o
   4   7  10        463.68        296.50       111.06 o
   5   7  10          1.38          1.49        13.93 o
   6   7  10         26.03         18.23        10.66 o
   7   7  10        147.71         94.64        19.40 o
   8   7  10          4.21         23.71         9.95 o
   9   7  10          2.34         31.58         8.55 o
  10   7  10        129.16         91.47        14.82 o
  11   7  10          1.93         17.05         8.14 o
  12   7  10          9.14         14.39        14.14 o
  13   7  10         17.00         22.75        17.44 o
  14   7  10          0.41          2.54         7.18 o
 -10   8  10         11.45         12.23        10.15 o
  -9   8  10          0.29         -2.40         8.79 o
  -8   8  10          0.44          4.62         8.51 o
  -7   8  10          1.34          3.23         8.85 o
  -6   8  10         23.84         26.54        10.20 o
  -5   8  10         14.62         36.19        10.15 o
  -4   8  10        321.13        432.49        49.88 o
  -3   8  10          0.12         13.58         8.37 o
  -2   8  10         63.67        206.94        26.37 o
  -1   8  10         67.71         67.57        13.20 o
   0   8  10         37.43         20.28        17.41 o
   1   8  10         13.52         29.03         9.49 o
   2   8  10         48.87         26.16        12.49 o
   3   8  10         69.89         39.93        12.31 o
   4   8  10          8.70         52.20        13.56 o
   5   8  10          0.04         30.98        11.00 o
   6   8  10          0.00         45.95        15.12 o
   7   8  10        138.32        118.26        21.90 o
   8   8  10          0.06          9.33        12.68 o
   9   8  10          0.37         19.43        12.82 o
  10   8  10          0.82         36.72         9.48 o
  11   8  10          3.08         10.14         5.34 o
  12   8  10          4.75          4.86         3.87 o
  13   8  10         34.26         28.25        14.58 o
  -9   9  10          1.96         -6.86         8.78 o
  -8   9  10          0.33         10.62         9.40 o
  -7   9  10          0.35          8.85         8.61 o
  -6   9  10         16.33         10.86         9.88 o
  -5   9  10         38.48         29.33        10.22 o
  -4   9  10        221.24        312.55        37.76 o
  -3   9  10          5.60         26.69         9.85 o
  -2   9  10         65.92         95.74        15.00 o
  -1   9  10         40.98         34.26         9.54 o
   0   9  10         24.49         33.20        10.08 o
   1   9  10          2.27          3.01        10.07 o
   2   9  10         99.53         57.31        14.11 o
   3   9  10         50.62         15.57         9.31 o
   4   9  10        186.31        155.02        27.76 o
   5   9  10         83.61         62.17        19.40 o
   6   9  10         31.51          2.58        19.48 o
   7   9  10         85.65         39.29        11.23 o
   8   9  10         21.30         33.15        16.53 o
   9   9  10          1.46         33.95        20.44 o
  10   9  10          3.98         16.90         6.97 o
  11   9  10          8.14          5.25         5.83 o
  12   9  10         34.86         20.17         7.04 o
  13   9  10         39.60         21.06         4.75 o
  -8  10  10          2.42          8.71         9.16 o
  -7  10  10          0.53          1.12         9.09 o
  -6  10  10          7.38         21.57         9.69 o
  -5  10  10         37.09         18.45         9.59 o
  -4  10  10         28.93         18.22         8.86 o
  -3  10  10          2.86          7.84         9.01 o
  -2  10  10         95.82        134.12        23.92 o
  -1  10  10         63.62         44.38        11.35 o
   0  10  10         36.48         74.57        13.47 o
   1  10  10          0.02         16.12         8.86 o
   2  10  10         86.40         54.40        12.75 o
   3  10  10          2.06          9.73        10.49 o
   4  10  10          8.04          8.01         8.46 o
   5  10  10        111.94         66.07        14.64 o
   6  10  10         52.67         10.84        13.02 o
   7  10  10         10.26         13.13        11.40 o
   8  10  10         10.05         26.25        10.94 o
   9  10  10          7.47         10.56        10.32 o
  10  10  10          3.13          8.49         6.45 o
  11  10  10         34.97         21.13         7.47 o
  12  10  10          1.92          6.17         5.67 o
  -7  11  10          1.50          2.86         9.12 o
  -6  11  10         28.80         26.91        10.86 o
  -5  11  10         10.86         10.46         8.77 o
  -4  11  10         10.81         15.55         9.37 o
  -3  11  10         13.28         40.56        13.01 o
  -2  11  10          4.48         15.81         9.31 o
  -1  11  10          0.07         15.60         9.32 o
   0  11  10          2.03         22.96         9.05 o
   1  11  10         44.75         31.76        13.62 o
   2  11  10         20.46         25.09        10.22 o
   3  11  10         21.95         26.81        10.29 o
   4  11  10          3.41         23.44         9.33 o
   5  11  10        102.53         43.25        11.75 o
   6  11  10        123.21         86.96        19.95 o
   7  11  10          2.40          6.94         9.63 o
   8  11  10          4.86         32.96        11.20 o
   9  11  10          3.35         11.90         8.75 o
  10  11  10          6.08         14.03         7.76 o
  11  11  10         23.80         24.47        10.69 o
  12  11  10          1.79          3.03         5.93 o
  -6  12  10         18.10         20.48        10.09 o
  -5  12  10          4.91          4.11        11.39 o
  -4  12  10          0.51          0.46        11.55 o
  -3  12  10         44.96         37.04        12.67 o
  -2  12  10          5.96         19.93        10.83 o
  -1  12  10          1.91          9.67         9.17 o
   0  12  10        232.86        131.81        20.62 o
   1  12  10         51.88         24.38        11.30 o
   2  12  10         34.96         15.95        10.61 o
   3  12  10         17.63         26.84        15.25 o
   4  12  10          0.26          7.46        13.03 o
   5  12  10         80.29         35.26        12.07 o
   6  12  10         10.43          6.20         9.37 o
   7  12  10         18.92         17.81        17.86 o
   8  12  10         36.65         41.73        15.59 o
   9  12  10          0.93          4.41         9.79 o
  10  12  10          2.74         12.22         8.47 o
  11  12  10         24.73         14.88         7.00 o
  -5  13  10          0.54         -0.25         9.65 o
  -4  13  10          2.22         -1.06         9.20 o
  -3  13  10         24.27          6.87         9.98 o
  -2  13  10          5.65         -7.75         9.22 o
  -1  13  10          6.26         16.89         9.71 o
   0  13  10          2.23         10.99        10.02 o
   1  13  10         45.76         23.40        12.71 o
   2  13  10         29.44         57.09        16.04 o
   3  13  10          4.35         11.01        11.64 o
   4  13  10         15.62          7.23        10.98 o
   5  13  10         33.13         19.33        10.38 o
   6  13  10          8.20         14.57        10.65 o
   7  13  10          9.64          4.71         9.47 o
   8  13  10         28.61         15.95         8.96 o
   9  13  10          0.01          3.26        10.06 o
  10  13  10         10.67          8.25         7.82 o
  -3  14  10          7.06          2.21        10.34 o
  -2  14  10          4.53          3.46         9.65 o
  -1  14  10          0.53          9.31         9.74 o
   0  14  10          3.57         15.37        10.05 o
   1  14  10          0.78          2.78         9.51 o
   2  14  10         97.94         62.01        15.18 o
   3  14  10         43.33         22.66        11.52 o
   4  14  10         42.94         14.58        10.09 o
   5  14  10          6.95          3.33         8.79 o
   6  14  10         13.49         11.15         9.72 o
   7  14  10          4.23         -2.78        11.40 o
   8  14  10          2.21         11.25        11.78 o
   9  14  10          2.51         -7.85        12.71 o
  -1  15  10          8.67          8.38        10.22 o
   0  15  10          1.48         11.18        11.81 o
   1  15  10          1.21         -3.26         9.81 o
   2  15  10          7.34          7.86        10.70 o
   3  15  10         27.30          4.70        11.09 o
   4  15  10         11.10         14.19        10.59 o
   5  15  10          0.81         -7.49         9.26 o
   6  15  10          0.16         -5.80        15.06 o
   7  15  10          2.25          5.89         8.34 o
  -6 -14  11         12.52         37.48        31.71 o
  -5 -14  11          1.69         -0.44        31.32 o
  -4 -14  11          4.22         -2.49        14.35 o
  -3 -14  11          2.51         14.41        12.12 o
  -2 -14  11          1.45         -0.20        12.60 o
  -1 -14  11          0.12          9.28        14.65 o
   0 -14  11         23.40          7.85        15.48 o
   1 -14  11          7.35          7.60        15.21 o
  -8 -13  11         17.29         -0.15        26.93 o
  -7 -13  11          1.14          6.21        25.71 o
  -6 -13  11         26.88         21.73        25.46 o
  -5 -13  11         18.47         19.23        25.09 o
  -4 -13  11         16.39         12.23        23.39 o
  -3 -13  11          2.82         28.18        11.40 o
  -2 -13  11          3.68         20.94        11.39 o
  -1 -13  11         27.10         57.61        20.24 o
   0 -13  11         39.79         19.47        13.46 o
   1 -13  11         27.26         12.18        13.95 o
   2 -13  11          0.76          3.90        10.09 o
   3 -13  11          4.59         11.57         8.56 o
  -9 -12  11          3.35          8.35        23.83 o
  -8 -12  11         38.33          3.89        24.42 o
  -7 -12  11          1.09         19.68        23.90 o
  -6 -12  11         23.86         -9.46        27.43 o
  -5 -12  11          2.69         26.27        23.24 o
  -4 -12  11          7.09         -2.41        20.05 o
  -3 -12  11         10.82         28.36        28.09 o
  -2 -12  11          2.67         14.47        18.91 o
  -1 -12  11         42.13         90.24        18.82 o
   0 -12  11         17.98         26.67        13.87 o
   1 -12  11          0.94          5.33        12.55 o
   2 -12  11          3.55          6.37        12.72 o
   3 -12  11         18.84         33.76        12.09 o
   4 -12  11          4.31         10.72        10.59 o
   5 -12  11          0.75         -0.20         7.94 o
 -10 -11  11          4.12         19.52        24.62 o
  -9 -11  11          0.11          0.39        21.82 o
  -8 -11  11         56.19         11.01        22.47 o
  -7 -11  11         21.12          4.71        20.24 o
  -6 -11  11          1.10        -19.62        20.31 o
  -5 -11  11          6.48         54.37        26.23 o
  -4 -11  11          0.44         43.38        23.53 o
  -3 -11  11         18.25         45.69        23.80 o
  -2 -11  11         63.42         73.64        17.31 o
  -1 -11  11         18.94         24.32         9.88 o
   0 -11  11         42.68         77.41        17.06 o
   1 -11  11         46.18        123.58        31.37 o
   2 -11  11         29.08         29.20        13.74 o
   3 -11  11         62.97         97.03        20.65 o
   4 -11  11          0.25          2.97         9.81 o
   5 -11  11          2.55         20.58         9.08 o
   6 -11  11         16.59         26.31         9.91 o
   7 -11  11         12.51         42.74        10.94 o
 -11 -10  11          0.49         26.13        25.13 o
 -10 -10  11          8.44         27.50        22.83 o
  -9 -10  11          4.92         25.81        21.84 o
  -8 -10  11         62.85         32.41        22.65 o
  -7 -10  11         15.52          1.67        26.50 o
  -6 -10  11          0.60          2.84        17.98 o
  -5 -10  11          6.11         44.65        23.72 o
  -4 -10  11          0.19         16.44        19.06 o
  -3 -10  11          4.48         36.31        22.54 o
  -2 -10  11        181.66        265.48        86.89 o
  -1 -10  11          4.32         41.85        14.41 o
   0 -10  11         11.98         62.82        14.82 o
   1 -10  11        204.26        490.35        78.01 o
   2 -10  11        107.89        101.15        22.24 o
   3 -10  11         41.17         31.07        13.66 o
   4 -10  11         12.23         16.53        10.08 o
   5 -10  11          0.91         33.23         9.58 o
   6 -10  11          8.49         18.81         8.56 o
   7 -10  11          1.45          6.68        10.08 o
   8 -10  11         11.74         21.68         9.10 o
 -12  -9  11          4.86         17.03        23.78 o
 -11  -9  11          0.21        -12.48        19.91 o
 -10  -9  11         24.91         -4.39        19.65 o
  -9  -9  11          0.22         17.93        20.21 o
  -8  -9  11         36.89         21.93        30.11 o
  -7  -9  11          0.69         48.72        24.25 o
  -6  -9  11         22.96         30.09        20.92 o
  -5  -9  11         16.86         79.44        33.54 o
  -4  -9  11          1.57         23.39        20.79 o
  -3  -9  11          2.00          4.41        19.68 o
  -2  -9  11        207.89        295.20        95.45 o
  -1  -9  11         22.35         41.14        13.99 o
   0  -9  11          3.91         73.22        15.07 o
   1  -9  11          6.34         43.70        13.26 o
   2  -9  11          5.83         52.61        14.24 o
   3  -9  11         34.50        532.68        90.99 o
   4  -9  11         43.45         57.67        19.61 o
   5  -9  11         42.82        136.20        20.42 o
   6  -9  11          1.86         19.91         9.14 o
   7  -9  11          0.94         28.29         8.85 o
   8  -9  11         16.09         22.41         9.27 o
   9  -9  11         40.85         92.41        15.41 o
 -12  -8  11          0.02          2.59        19.36 o
 -11  -8  11          2.24         19.83        19.18 o
 -10  -8  11         20.74         19.57        18.60 o
  -9  -8  11          0.04         28.54        20.84 o
  -8  -8  11          2.38          4.09        17.13 o
  -7  -8  11         34.92         70.58        29.56 o
  -6  -8  11         22.72         34.94        24.93 o
  -5  -8  11          5.50         -0.31        19.26 o
  -4  -8  11         52.38        163.75        54.61 o
  -3  -8  11         12.87         96.56        35.44 o
  -2  -8  11         91.05        176.96        58.59 o
  -1  -8  11        147.42        137.63        46.64 o
   0  -8  11         20.68         52.26        11.45 o
   1  -8  11         11.72        114.64        50.16 o
   2  -8  11          0.81         23.48        11.34 o
   3  -8  11        137.85        568.88        89.12 o
   4  -8  11         48.73         81.24        18.32 o
   5  -8  11         44.61        106.08        24.82 o
   6  -8  11          0.07         25.34         8.75 o
   7  -8  11         20.55         76.11        13.00 o
   8  -8  11         12.66         33.56         9.85 o
   9  -8  11          7.61          4.29         8.29 o
  10  -8  11          0.02          3.17         8.22 o
 -12  -7  11          9.57          8.46        20.37 o
 -11  -7  11          0.39          8.51        18.19 o
 -10  -7  11         14.78         32.95        19.78 o
  -9  -7  11          0.00          6.97        18.15 o
  -8  -7  11          4.61         36.29        20.93 o
  -7  -7  11         17.88        103.49        38.42 o
  -6  -7  11         21.54          8.71        16.69 o
  -5  -7  11         34.86         24.14        17.99 o
  -4  -7  11         37.90         69.78        28.02 o
  -3  -7  11         34.24         64.19        29.05 o
  -2  -7  11         61.28         67.92        29.94 o
  -1  -7  11        170.91        164.37        55.72 o
   0  -7  11         98.83         83.65        32.93 o
   1  -7  11        294.61        353.48        55.85 o
   2  -7  11         28.25         41.09         9.98 o
   3  -7  11        232.10        548.02        86.56 o
   4  -7  11        105.07        204.55        79.05 o
   5  -7  11         71.55        442.60        70.92 o
   6  -7  11          2.74         18.16         9.49 o
   7  -7  11         81.98        122.55        16.86 o
   8  -7  11          5.29         12.84         8.59 o
   9  -7  11          0.49         10.81         7.93 o
  10  -7  11          1.30         10.69         8.75 o
 -13  -6  11          1.02         63.01        40.96 o
 -12  -6  11         25.22         33.96        25.86 o
 -11  -6  11         18.66         78.31        36.99 o
 -10  -6  11        123.66         67.62        32.05 o
  -9  -6  11          1.94        -11.68        22.79 o
  -8  -6  11          4.93         27.43        29.65 o
   1  -6  11        303.00        348.39        68.20 o
   2  -6  11         29.68        113.62        66.99 o
   3  -6  11          1.61         92.39        31.41 o
   4  -6  11         15.73          0.65        11.80 o
   5  -6  11        553.97       3656.85       653.97 o
   6  -6  11         24.86         38.16        14.93 o
   7  -6  11        124.62        178.24        25.06 o
   8  -6  11          2.49         16.20         8.94 o
   9  -6  11          0.44         21.19         9.45 o
  10  -6  11          1.08         20.28        10.26 o
  11  -6  11          0.65         12.75         8.94 o
 -13  -5  11          1.52          5.08        64.98 o
 -12  -5  11         30.41         50.76        50.54 o
 -11  -5  11         16.43         37.40        41.66 o
 -10  -5  11        125.88        102.65        37.38 o
  -9  -5  11          2.24         62.70        39.03 o
   2  -5  11         29.85         33.65       121.04 o
   3  -5  11         92.07         84.01        33.45 o
   4  -5  11          7.29         52.11        20.57 o
   5  -5  11         58.15         58.35        15.82 o
   6  -5  11         11.83         47.73        16.08 o
   7  -5  11          0.04         55.49        31.60 o
   8  -5  11          1.29         12.62         9.22 o
   9  -5  11         23.20         54.57        11.83 o
  10  -5  11          0.05          5.56         8.51 o
  11  -5  11          5.25         17.12         9.74 o
  12  -5  11          0.79          1.50         8.73 o
 -13  -4  11          1.43         22.76        63.01 o
 -12  -4  11         62.87        114.77        56.01 o
 -11  -4  11          1.88         15.88        40.35 o
 -10  -4  11         21.08         11.05        29.26 o
  -9  -4  11          1.37         47.92        32.33 o
  -8  -4  11          0.81         -4.93        31.44 o
   2  -4  11          3.86         57.21       144.18 o
   3  -4  11        137.65        200.53       656.42 o
   4  -4  11          0.10         23.70         7.98 o
   5  -4  11        681.47       1255.58       224.60 o
   6  -4  11         49.42         73.79        17.92 o
   7  -4  11        966.86       2978.45       531.85 o
   8  -4  11          0.22         11.74        10.53 o
   9  -4  11         73.31        179.70        25.71 o
  10  -4  11          1.16         13.30         9.09 o
  11  -4  11         28.92         32.04        11.13 o
  12  -4  11          1.57         15.29         9.39 o
 -13  -3  11          6.75         -4.99        60.13 o
 -12  -3  11         60.34        119.71        56.40 o
 -11  -3  11         18.94         71.68        39.61 o
 -10  -3  11          2.75         15.10        28.39 o
  -9  -3  11         52.86         59.13        33.08 o
  -8  -3  11          5.48          5.30        28.10 o
[truncated: 288,283 more chars]
