# Supplementary material for: CELLOPT: improved unit-cell parameters for electron diffraction data of small-molecule crystals
Source: J Appl Crystallogr. 2022 Apr 29;55(Pt 3):647–55. doi: 10.1107/S160057672200276X (PMC9172032; doi:10.1107/S160057672200276X)
Supplement: Supplementary file 4 [file j-55-00647-oseltamivir--optsup4.hkl]

#
# h,k,l, Fc-squared, Fo-squared, sigma(Fo-squared), status flag
#
data_oseltamivir--opt
_shelx_title ' xd_oselnew in P2(1)2(1)2'
_shelx_refln_list_code          4
_shelx_F_calc_maximum       94.13
_exptl_crystal_F_000       658.35
_reflns_d_resolution_high  0.9153

loop_
 _space_group_symop_operation_xyz
 'x, y, z'
 '-x, -y, z'
 '-x+1/2, y+1/2, -z'
 'x+1/2, -y+1/2, -z'

_cell_length_a    23.7186
_cell_length_b    24.3563
_cell_length_c     7.3921
_cell_angle_alpha  90.000
_cell_angle_beta   90.000
_cell_angle_gamma  90.000

_shelx_F_squared_multiplier     1.000

loop_
 _refln_index_h
 _refln_index_k
 _refln_index_l
 _refln_F_squared_calc
 _refln_F_squared_meas
 _refln_F_squared_sigma
 _refln_observed_status
   2   0   0         11.33          6.48         2.38 o
   4   0   0         72.36         53.88         8.34 o
   6   0   0        526.19        380.14        54.48 o
   8   0   0          6.49         27.31         6.00 o
  10   0   0       1612.83       1289.81       184.45 o
  12   0   0        357.92        563.20        81.88 o
  14   0   0        161.23         92.33        16.25 o
  16   0   0        126.54        143.22        23.57 o
  18   0   0          0.88          4.75         6.41 o
  20   0   0          0.04          6.23         7.03 o
  22   0   0        168.27        103.17        18.53 o
  24   0   0         22.22          7.05         6.83 o
   1   1   0       2976.96       1081.15       156.50 o
   2   1   0        390.19        783.24       111.56 o
   3   1   0         67.07        138.32        11.80 o
   4   1   0       1558.14       1398.19       218.27 o
   5   1   0         15.30         87.86        31.61 o
   6   1   0        614.32        512.55        43.13 o
   7   1   0       3094.42       2084.13       213.41 o
   8   1   0         23.58         33.04         6.56 o
  10   1   0         31.02         83.32        13.52 o
  11   1   0         68.19        142.73        21.83 o
  12   1   0        156.05        149.51        22.97 o
  13   1   0          0.14         33.84        18.26 o
  14   1   0          0.30         10.39        13.60 o
  15   1   0        100.37         72.74        13.43 o
  16   1   0         45.23         58.31        11.56 o
  17   1   0         64.52         68.49        25.36 o
  18   1   0         28.87         26.74         7.86 o
  19   1   0         19.53         23.54         7.67 o
  20   1   0         66.38         39.15         9.93 o
  21   1   0        149.16         94.37        16.89 o
  22   1   0         26.15         14.73         7.41 o
  23   1   0         15.17         12.27         6.26 o
  24   1   0          0.13          2.99         4.67 o
  25   1   0          7.95          5.65         4.31 o
   1   2   0        464.93        449.01        67.34 o
   2   2   0        534.41        682.71        70.08 o
   3   2   0        977.46        794.91        70.48 o
   4   2   0       1681.24       2703.58       385.12 o
   5   2   0        130.74        137.81        20.13 o
   6   2   0          0.00         26.71         7.96 o
   7   2   0         16.02        105.20         9.15 o
   8   2   0         38.34         98.18        10.63 o
   9   2   0        984.22        659.46        55.52 o
  10   2   0          9.51        266.17        38.59 o
  11   2   0         68.29         81.64        13.23 o
  12   2   0        285.43        166.74        14.59 o
  13   2   0          2.01         24.35         5.84 o
  14   2   0         54.25         17.16        13.11 o
  15   2   0         26.52         47.41         9.85 o
  16   2   0          3.16         10.27         5.92 o
  17   2   0         11.32         19.23         6.74 o
  18   2   0         36.45         19.54         6.48 o
  19   2   0          8.00         18.79         6.71 o
  20   2   0         20.31         19.51        10.77 o
  21   2   0         95.96         47.66        16.35 o
  22   2   0         58.53         55.29        11.40 o
  23   2   0          0.13          2.89         6.27 o
  24   2   0          1.51         10.23         5.70 o
  25   2   0          6.24          3.34         4.73 o
   1   3   0         46.09         97.40        16.48 o
   2   3   0       1620.42       1324.99       135.14 o
   3   3   0         12.47       2384.35       339.60 o
   4   3   0         37.21         84.46         6.93 o
   5   3   0         93.14        197.30        23.68 o
   6   3   0       3216.00       1710.43       243.84 o
   7   3   0        521.70        516.30        73.96 o
   8   3   0          0.60         40.65         4.97 o
   9   3   0       1542.98       1329.97       111.26 o
  11   3   0        516.08        363.02        38.05 o
  12   3   0        466.82        347.10        29.35 o
  13   3   0        101.73         89.70        12.39 o
  14   3   0         12.55         32.21        10.14 o
  15   3   0          0.36         18.37         3.65 o
  16   3   0        141.40        116.77        17.73 o
  17   3   0         30.14         38.36         4.45 o
  18   3   0         11.86         14.16         3.18 o
  19   3   0         14.66         16.66         5.14 o
  20   3   0          3.42         10.11         4.16 o
  21   3   0         31.03         29.09         5.25 o
  22   3   0        147.74         80.15        11.81 o
  23   3   0          0.25          3.89         3.95 o
  24   3   0          0.02         -0.40         5.27 o
  25   3   0         11.75         10.45         5.45 o
   1   4   0          4.87        293.95        45.94 o
   2   4   0       6695.73       3358.40       499.80 o
   3   4   0        130.19        261.94        27.15 o
   4   4   0       3874.59       1316.44       187.74 o
   5   4   0        751.58        565.70        43.34 o
   6   4   0        304.08        524.09        60.25 o
   7   4   0         52.49         61.51        12.74 o
   8   4   0         91.23        159.22        23.73 o
  10   4   0       1476.24       1303.14       133.42 o
  11   4   0        647.89        501.81        42.62 o
  12   4   0         18.74         30.30         4.54 o
  13   4   0         69.88         92.26         8.38 o
  14   4   0         13.45         23.58         4.00 o
  15   4   0        199.23        117.97        15.16 o
  16   4   0         29.57         30.14         5.17 o
  17   4   0         21.82         24.12         4.14 o
  18   4   0         96.62         69.80         6.65 o
  19   4   0         57.51         57.15         5.82 o
  20   4   0          7.38         13.50         3.01 o
  21   4   0          4.87          9.53         2.78 o
  22   4   0         18.38         14.93         3.06 o
  23   4   0         10.91          7.27         2.77 o
  24   4   0         16.75         12.75         3.01 o
  25   4   0          6.70          3.97         3.16 o
   1   5   0        208.24        135.77        25.62 o
   2   5   0        176.65        199.51        31.65 o
   3   5   0        182.88         87.56        15.66 o
   4   5   0        215.92        240.75        45.25 o
   5   5   0       1762.87        517.22        53.55 o
   6   5   0        388.77        336.77        29.95 o
   7   5   0        602.89        427.49        40.31 o
   8   5   0        590.26        411.80        37.40 o
   9   5   0        703.87        922.00       131.88 o
  10   5   0        279.35         61.12        10.04 o
  11   5   0         26.21        167.75        24.80 o
  12   5   0          4.50          8.25         3.61 o
  13   5   0          0.08         12.13         3.57 o
  14   5   0          4.57         20.17         4.77 o
  15   5   0         25.48         35.13         4.26 o
  16   5   0          6.40         11.13         2.87 o
  17   5   0         53.25         55.83         5.66 o
  18   5   0          8.57          8.92         2.59 o
  19   5   0        527.58        283.09        24.14 o
  20   5   0          2.79         11.60         2.82 o
  21   5   0         32.79         30.48         3.65 o
  22   5   0          3.96          7.25         2.20 o
  23   5   0         42.59         32.90         7.37 o
  24   5   0          0.72          7.57         2.45 o
  25   5   0          4.71          3.56         2.34 o
   1   6   0        241.45        400.04        90.24 o
   2   6   0         30.88         30.71        12.29 o
   3   6   0       2151.18        702.40       105.43 o
   4   6   0       4767.24       4116.72       424.03 o
   5   6   0         76.28         89.79        19.08 o
   6   6   0        188.79        131.74        19.93 o
   7   6   0         93.68        127.81        15.33 o
   8   6   0         64.00        130.54        10.66 o
   9   6   0        133.39        131.75        19.75 o
  10   6   0        404.53        318.76        29.72 o
  11   6   0        383.09        307.97        44.62 o
  12   6   0        335.07        568.12        81.74 o
  13   6   0        155.30        161.16        23.99 o
  14   6   0          2.59         11.93         4.42 o
  15   6   0         18.59         27.05         5.32 o
  16   6   0         49.04         45.43        10.42 o
  17   6   0          0.26         11.57         3.52 o
  18   6   0        224.02        154.03        23.72 o
  19   6   0         11.53         14.75         3.23 o
  20   6   0        225.22        138.95        12.38 o
  21   6   0         46.78         42.23         4.67 o
  22   6   0         28.29         16.03         3.80 o
  23   6   0          6.95         46.77         8.82 o
  24   6   0          4.68         12.34         2.47 o
  25   6   0          5.58          2.86         2.08 o
   2   7   0       1111.00        893.34       134.39 o
   3   7   0        100.19        157.78        26.69 o
   4   7   0         78.36         98.53        18.11 o
   5   7   0         36.90        110.63        16.58 o
   6   7   0        261.38        244.25        37.97 o
   7   7   0         30.10         96.26        15.13 o
   8   7   0        135.07        152.26        14.18 o
   9   7   0         95.23         80.86         7.50 o
  10   7   0        631.44        552.85        49.34 o
  11   7   0         18.49         41.56        11.02 o
  12   7   0         12.17         21.17         7.35 o
  13   7   0        101.41        119.68        19.51 o
  14   7   0        173.03         92.92        14.80 o
  15   7   0         15.02         26.15         8.52 o
  16   7   0         54.34         47.44         8.75 o
  17   7   0          0.46          5.69         3.82 o
  18   7   0          1.60          9.98         3.79 o
  19   7   0          0.93         10.42         3.87 o
  20   7   0          0.16         11.86         3.52 o
  21   7   0          3.73          6.04         2.81 o
  22   7   0          0.15          1.94         2.55 o
  23   7   0         10.60         16.39         2.94 o
  24   7   0         19.13         12.39         3.04 o
  25   7   0          0.26          1.09         4.01 o
   2   8   0         36.15         33.36        19.55 o
   3   8   0        461.26        657.47        99.83 o
   5   8   0         53.15         79.64        18.87 o
   6   8   0        241.87        368.54        38.52 o
   7   8   0        345.41        277.08        29.32 o
   8   8   0        230.38        108.14        12.62 o
   9   8   0         47.60         58.31         8.20 o
  10   8   0        199.76        216.57        27.81 o
  11   8   0         52.01         32.13         4.24 o
  12   8   0          6.58         14.04         5.80 o
  13   8   0        110.45         90.97        10.93 o
  14   8   0        304.28        338.19        38.02 o
  15   8   0         23.95         24.81         6.26 o
  16   8   0         30.91         33.12         6.99 o
  17   8   0          0.01          6.25         3.94 o
  18   8   0         21.45         28.29         9.22 o
  19   8   0         33.81         33.45         6.37 o
  20   8   0         94.11        104.77        12.48 o
  21   8   0          0.57          1.75         3.23 o
  22   8   0          2.02          2.42         2.92 o
  23   8   0          3.45          4.17         2.68 o
  24   8   0          4.65          5.55         2.49 o
   2   9   0        117.09         91.01        28.21 o
   3   9   0        210.23        493.63        76.84 o
   4   9   0        983.47        839.00       126.77 o
   5   9   0       1012.33        933.73       139.57 o
   6   9   0         50.46        263.81        27.81 o
   7   9   0        299.22        338.56        42.32 o
   8   9   0        214.28        219.25        26.96 o
   9   9   0        366.25        123.07        14.25 o
  10   9   0         22.52         74.06         6.75 o
  11   9   0         25.52         38.50         6.08 o
  12   9   0         47.47         42.07         5.15 o
  13   9   0        234.40        189.75        16.33 o
  14   9   0         12.35         10.04         3.92 o
  15   9   0         47.76         14.20        11.68 o
  16   9   0          7.88         10.49         4.63 o
  17   9   0        105.31        143.24        21.99 o
  18   9   0          3.46          3.73         3.88 o
  19   9   0          0.21          9.77         6.21 o
  20   9   0          0.07         10.03         4.47 o
  21   9   0          1.63          7.47         4.41 o
  22   9   0          7.90          8.78         4.78 o
  23   9   0          0.04         -0.77         3.18 o
  24   9   0          0.96          1.09         2.75 o
   2  10   0       2465.65       1707.09       258.09 o
   3  10   0          3.80         71.27        23.50 o
   4  10   0         88.54        249.70        41.81 o
   6  10   0        139.10        118.68        22.03 o
   7  10   0         27.62         52.00         7.34 o
   8  10   0         14.98         32.40         7.88 o
   9  10   0        104.70        106.67        12.40 o
  10  10   0        231.53         62.39         8.44 o
  11  10   0        155.86        178.42        16.33 o
  12  10   0          7.91         15.48         5.32 o
  13  10   0          1.77         16.43         5.06 o
  14  10   0         47.68         37.40         5.08 o
  15  10   0         23.33         52.12         6.93 o
  16  10   0         96.99        103.74        11.59 o
  17  10   0         24.08         12.95         4.86 o
  18  10   0         81.96         71.32        12.18 o
  19  10   0         31.60         21.85         5.75 o
  20  10   0          5.50          4.27         4.06 o
  21  10   0          0.01          2.11         3.88 o
  22  10   0         26.41         27.48         6.77 o
  23  10   0          3.91          1.80         3.75 o
   2  11   0        793.62        494.46        81.16 o
   3  11   0       1698.14       1114.02       169.77 o
   4  11   0         67.08         33.68        20.37 o
   5  11   0        427.55        359.02        65.56 o
   6  11   0         45.38         17.59        12.79 o
   7  11   0          7.84         18.85         9.35 o
   8  11   0          0.00         37.37        12.70 o
   9  11   0        234.23        190.45        20.95 o
  10  11   0         21.02         21.74        11.25 o
  11  11   0         10.18         33.82         6.13 o
  12  11   0         92.62         77.77         7.22 o
  13  11   0         13.81         29.03         3.83 o
  14  11   0          9.71         26.92         4.73 o
  15  11   0         20.22         48.42         5.76 o
  16  11   0         73.08         71.09         7.97 o
  17  11   0        106.58         74.66        13.85 o
  18  11   0         90.12         66.74         9.39 o
  19  11   0         15.03         11.47         4.27 o
  20  11   0          4.06          0.49         4.27 o
  21  11   0         43.68         50.67         9.81 o
  22  11   0          5.63          8.83         4.49 o
  23  11   0         12.21          8.32         4.19 o
   2  12   0        325.31        191.69        64.63 o
   3  12   0        147.42         91.90        31.70 o
   4  12   0        187.34        163.58        33.62 o
   5  12   0          0.03         35.82        24.92 o
   6  12   0        100.41         81.98        27.59 o
   8  12   0          2.51         57.31         8.12 o
   9  12   0         19.82         28.89         5.72 o
  10  12   0        304.80        277.80        44.01 o
  11  12   0         79.77        171.69        18.99 o
  12  12   0          5.18         91.01        11.05 o
  13  12   0         63.27         78.52        10.19 o
  14  12   0          0.48         16.77         3.39 o
  15  12   0         21.04         31.33         4.22 o
  16  12   0         36.98         52.57         5.53 o
  17  12   0        117.92         95.80         9.26 o
  18  12   0          6.66          3.59         3.56 o
  19  12   0         12.08         12.81         6.37 o
  20  12   0          0.21          5.86         3.98 o
  21  12   0         11.79          9.82         9.87 o
  22  12   0          1.87         17.24         5.85 o
  23  12   0          3.71          9.26         4.82 o
   3  13   0        162.66        122.94        39.33 o
   4  13   0         84.03         70.72        25.58 o
   5  13   0         21.07          8.30        27.52 o
   6  13   0         49.15         46.62        18.58 o
   7  13   0          0.05         23.15        13.67 o
   8  13   0          4.54         27.06        13.81 o
   9  13   0        179.34        192.71        21.12 o
  10  13   0        166.63        207.28        22.68 o
  11  13   0         20.14         44.41         7.19 o
  12  13   0         39.06         39.12         6.67 o
  13  13   0        115.89        246.87        26.83 o
  14  13   0         28.74         38.68         5.58 o
  15  13   0        207.16        203.94        16.21 o
  16  13   0          7.81          9.89         3.07 o
  17  13   0          4.24          5.71         2.94 o
  18  13   0         17.99         41.96         5.12 o
  19  13   0          1.68          9.26         3.55 o
  20  13   0          2.24         15.50         4.86 o
  21  13   0          1.35          1.01         3.62 o
  22  13   0          5.68         10.30         4.38 o
   3  14   0          7.78          9.83        31.68 o
   4  14   0          0.98         16.43        38.72 o
   5  14   0          1.83         15.88        21.89 o
   6  14   0         90.24        100.64        24.23 o
   7  14   0         19.94         92.17        28.64 o
   8  14   0          2.17         33.85        16.16 o
   9  14   0         99.78        122.27        14.70 o
  10  14   0         19.40         41.76         6.75 o
  11  14   0        150.73        127.43        15.15 o
  12  14   0        414.00        392.63        41.76 o
  13  14   0         64.07         88.70        11.41 o
  14  14   0        321.81        367.65        39.15 o
  15  14   0         12.52         24.50         4.97 o
  16  14   0          0.15         11.41         3.63 o
  17  14   0         31.16         32.57         4.20 o
  18  14   0          3.68          7.31         3.06 o
  19  14   0         20.97         16.75         3.54 o
  20  14   0          2.19          9.33         3.28 o
  21  14   0         21.57         12.33         3.80 o
   3  15   0         12.92         56.24        59.44 o
   4  15   0        115.53         20.71        30.39 o
   5  15   0        227.58        155.95        56.43 o
   6  15   0        227.35        182.27        35.04 o
   7  15   0         18.60         20.92        18.22 o
   8  15   0          9.43         49.97        17.94 o
   9  15   0         14.76         16.34        27.98 o
  10  15   0         48.62         65.89         9.69 o
  11  15   0         86.25         78.83        10.49 o
  12  15   0        136.74        243.79        26.53 o
  13  15   0        235.15        297.11        31.60 o
  14  15   0         11.38         32.02         5.97 o
  15  15   0         15.76         76.44        10.23 o
  16  15   0         73.98         68.65         7.80 o
  17  15   0          7.94          7.93         3.24 o
  18  15   0         42.79         50.11         5.24 o
  19  15   0         16.42         15.65         3.30 o
  20  15   0          3.66          3.49         4.08 o
  21  15   0         22.47         14.85         3.24 o
   3  16   0        109.06         56.17        36.51 o
   4  16   0         76.56         27.25        41.64 o
   5  16   0         40.04         32.71        26.41 o
   6  16   0          0.34         -1.57        21.35 o
   7  16   0        351.57        177.36        51.14 o
   8  16   0          0.60         27.33        18.02 o
   9  16   0         44.94         73.03        35.61 o
  10  16   0         49.83         81.82        13.67 o
  11  16   0        140.56        141.86        18.57 o
  12  16   0        296.60        288.03        30.88 o
  13  16   0          8.14         17.63         9.10 o
  14  16   0         46.56         99.61        12.16 o
  15  16   0         42.41         63.02         8.53 o
  16  16   0          3.07         36.76         6.68 o
  17  16   0         10.84         12.93         4.20 o
  18  16   0         46.63         47.17         5.73 o
  19  16   0          2.23          4.90         2.89 o
  20  16   0          2.78          6.17         2.84 o
   3  17   0         19.23         29.88        53.42 o
   4  17   0        264.01        190.06        44.33 o
   5  17   0         14.22         26.03        45.57 o
   6  17   0          7.13          4.29        21.91 o
   7  17   0          1.50         36.39        21.96 o
   8  17   0        413.12        250.43        56.51 o
   9  17   0         76.02         70.68        20.76 o
  10  17   0         74.83         69.43        20.47 o
  11  17   0         10.76          4.63         3.49 o
  12  17   0         12.17         20.32         7.59 o
  13  17   0          5.86          9.95         4.15 o
  14  17   0          0.84          7.29         5.29 o
  15  17   0          3.14          7.50         5.49 o
  16  17   0         15.24         36.47         6.17 o
  17  17   0          2.05         15.43         4.94 o
  18  17   0          7.18         11.69         3.86 o
  19  17   0          4.29          4.26         2.88 o
   3  18   0        139.46         86.80        46.56 o
   4  18   0         54.54          4.20        26.19 o
   5  18   0          4.78         65.49        27.35 o
   6  18   0         33.35         55.05        25.09 o
   7  18   0          9.95        -22.59        22.59 o
   8  18   0         28.94         54.00        22.26 o
   9  18   0         93.63         24.21        18.12 o
  10  18   0          3.75         15.45        18.69 o
  11  18   0        145.06        171.70        32.12 o
  12  18   0         74.35         87.37        14.15 o
  13  18   0         68.92         72.72        14.08 o
  14  18   0         14.42         43.38         7.09 o
  15  18   0          9.44         21.97         9.02 o
  16  18   0         15.02         31.62         5.85 o
  17  18   0          0.48          6.14         4.36 o
  18  18   0         12.98         11.69         4.87 o
   3  19   0         88.78        -38.23        38.23 o
   4  19   0          6.00        -24.90        24.90 o
   5  19   0        179.47         59.90        33.96 o
   6  19   0         73.43         70.51        39.98 o
   7  19   0         24.34         23.88        21.38 o
   8  19   0         37.73         36.14        20.56 o
   9  19   0         40.95         15.09        34.85 o
  10  19   0         45.43         40.79        37.72 o
  11  19   0          0.00         -6.45        16.59 o
  12  19   0          0.03          5.12         4.87 o
  13  19   0         26.03         37.48         6.71 o
  14  19   0         29.06         41.07         7.16 o
  15  19   0          0.55          6.67         4.42 o
  16  19   0          0.04          7.11         4.65 o
  17  19   0          7.95         15.75         5.56 o
   4  20   0         31.47        -15.62        46.59 o
   5  20   0         22.31         25.88        24.68 o
   6  20   0         62.78         46.43        25.57 o
   7  20   0        158.85         80.54        43.23 o
   8  20   0          9.93         35.10        19.76 o
   9  20   0         33.60         23.07        23.01 o
  10  20   0         22.87         17.32        17.56 o
  11  20   0          0.06         -3.40        15.83 o
  12  20   0          4.51          2.92        14.64 o
  13  20   0          3.66         24.01         6.19 o
  14  20   0         19.51         22.32         5.53 o
  15  20   0          6.09          5.98         4.45 o
  16  20   0          0.38          4.68         3.95 o
   4  21   0         53.24          2.22        22.34 o
   5  21   0        103.30         27.33        27.53 o
   6  21   0          6.22         20.22        19.48 o
   7  21   0         13.88         -7.21        17.69 o
   8  21   0         91.69         43.85        21.96 o
   9  21   0          1.13          5.72        16.64 o
  10  21   0          0.09         -9.60        15.16 o
  11  21   0          0.48        -15.62        20.98 o
  12  21   0         13.46         32.49        15.44 o
  13  21   0         13.13         11.15         7.53 o
  14  21   0          0.68          9.61         8.47 o
  15  21   0         12.33         13.48         5.44 o
   4  22   0         16.86         18.30        18.92 o
   5  22   0          1.72        -11.07        18.12 o
   6  22   0          5.87         -9.86        18.12 o
   7  22   0          0.03         -2.21        16.52 o
   8  22   0          0.80         -5.35        15.08 o
   9  22   0          8.59         13.15        15.20 o
  10  22   0         19.15         14.00        15.09 o
  11  22   0         28.75          1.51        14.12 o
  12  22   0          1.16          8.04        18.17 o
  13  22   0          0.02          8.93        13.09 o
  14  22   0          1.58          6.73         7.13 o
   4  23   0          2.04          1.27        25.55 o
   5  23   0         37.26         11.21        17.11 o
   6  23   0          8.01         18.87        16.35 o
   7  23   0          8.54         -0.41        15.38 o
   8  23   0         10.55         11.82        15.27 o
   9  23   0          2.02          1.25        14.82 o
  10  23   0          5.32          6.67        14.09 o
  11  23   0          0.48        -12.00        13.71 o
  12  23   0          6.28         -1.23        12.57 o
   4  24   0          0.15        -25.54        25.54 o
   5  24   0          1.68        -12.93        21.44 o
   6  24   0          4.74        -11.41        17.57 o
   7  24   0          2.11         -4.93        14.73 o
   8  24   0          0.11         12.49        22.26 o
   9  24   0         37.50         19.66        18.59 o
  10  24   0          0.34        -15.92        15.92 o
   4  25   0          8.63        -12.67        22.80 o
   5  25   0          5.24         -1.08        14.96 o
   6  25   0          1.83         20.99        15.63 o
   7  25   0          0.38        -14.76        14.76 o
   0   0   1       1656.64        800.08        57.23 o
   1   0   1       2663.66       2354.38       118.63 o
   2   0   1        295.55        540.05        28.34 o
   3   0   1       4511.97       2630.24       142.20 o
   4   0   1        194.46        270.70        20.03 o
   5   0   1       2213.65       2272.39       251.52 o
   6   0   1          4.17         21.46        16.45 o
   7   0   1       1157.02        914.15        77.26 o
   8   0   1          2.63         16.41         3.88 o
   9   0   1        129.76        159.24        13.25 o
  10   0   1        794.01        529.20        53.29 o
  11   0   1        208.07        160.31        12.53 o
  12   0   1          1.66         13.26         6.76 o
  13   0   1         36.94         42.88         5.17 o
  14   0   1         76.05         73.10         6.89 o
  15   0   1          7.14         34.28        10.16 o
  16   0   1         15.76         21.43         5.13 o
  17   0   1        124.62        100.64        12.80 o
  18   0   1         63.83         33.22         6.42 o
  19   0   1         11.02          6.53         4.67 o
  20   0   1         67.38         26.06         6.10 o
  21   0   1        151.25         91.70        11.82 o
  22   0   1         20.26          9.22         5.11 o
  23   0   1         22.37         12.24         5.21 o
  24   0   1         12.84         11.71         4.79 o
  25   0   1          1.05          0.60         3.49 o
 -25   1   1         11.75          8.03         4.06 o
 -24   1   1          0.21          9.52         4.47 o
 -23   1   1          5.14         12.23         4.99 o
 -22   1   1         59.29         35.93         6.56 o
 -21   1   1         37.40         17.25         5.29 o
 -20   1   1         11.40         13.97         5.11 o
 -19   1   1          1.55          7.05         4.59 o
 -18   1   1         94.02         50.27         8.42 o
 -17   1   1         72.68         34.07         6.18 o
 -16   1   1        116.54        100.86        17.40 o
 -15   1   1         21.73         33.42        11.29 o
 -14   1   1        434.39        315.27        33.24 o
 -13   1   1        151.16        101.62        13.82 o
 -12   1   1        237.59        206.65        28.21 o
 -11   1   1        209.13        145.16        53.26 o
 -10   1   1         72.36        113.36       118.78 o
  -9   1   1         76.68         89.96        16.38 o
  -8   1   1        642.31        480.32        38.39 o
  -7   1   1         84.45        165.73        12.87 o
  -6   1   1        149.17        200.83        46.35 o
  -5   1   1       2166.58       1738.67       149.40 o
  -4   1   1       4497.91       2816.47       186.30 o
  -3   1   1        134.67        204.32        18.74 o
  -2   1   1         31.29        151.53         9.30 o
  -1   1   1         94.36        174.70        21.22 o
   0   1   1        448.86        273.75        24.71 o
   1   1   1         94.36        187.62        13.89 o
   2   1   1         31.29        171.78        18.31 o
   3   1   1        134.67        187.91        12.16 o
   4   1   1       4497.91       2566.35       144.12 o
   5   1   1       2166.58       1582.29       117.04 o
   6   1   1        149.17        220.71        55.27 o
   7   1   1         84.44        157.03        17.92 o
   8   1   1        642.31        510.16        40.42 o
   9   1   1         76.68         97.52         8.71 o
  10   1   1         72.36         76.11        13.94 o
  11   1   1        209.13        148.28        44.33 o
  12   1   1        237.59        203.45        21.78 o
  13   1   1        151.16        116.35        17.84 o
  14   1   1        434.39        332.77        35.05 o
  15   1   1         21.73         35.02         6.33 o
  16   1   1        116.54        109.42        18.78 o
  17   1   1         72.68         47.58        10.04 o
  18   1   1         94.01         46.13        10.56 o
  19   1   1          1.55          6.05         4.30 o
  20   1   1         11.40         13.68         4.79 o
  21   1   1         37.40         20.09         6.35 o
  22   1   1         59.29         49.71         9.24 o
  23   1   1          5.14         12.17         5.86 o
  24   1   1          0.21          5.45         4.94 o
  25   1   1         11.75          4.10         4.13 o
 -25   2   1         11.26          8.18         4.87 o
 -24   2   1          8.16          3.73         6.63 o
 -23   2   1          2.29          4.50         3.99 o
 -22   2   1         23.98         20.25         4.88 o
 -21   2   1         14.67         13.02         4.19 o
 -20   2   1         15.54         22.31         6.31 o
 -19   2   1         33.04         18.16         6.87 o
 -18   2   1         34.22         30.60         5.50 o
 -17   2   1        118.58         80.78        12.40 o
 -16   2   1          1.90         12.52         5.09 o
 -15   2   1         30.02         41.73         8.39 o
 -14   2   1        135.41        158.20        24.65 o
 -13   2   1         12.31         18.68         4.35 o
 -12   2   1         47.86         32.26         9.44 o
 -11   2   1        166.07        140.84        18.78 o
 -10   2   1        986.48        567.98        52.67 o
  -9   2   1        286.33        270.06        25.30 o
  -8   2   1         75.97         86.63        13.39 o
  -7   2   1        449.92        501.22        41.07 o
  -6   2   1       1337.58       1301.94       103.72 o
  -5   2   1       1371.68       1070.69        81.36 o
  -4   2   1       2295.44       1947.93       131.93 o
  -3   2   1        371.95        478.32        32.10 o
  -2   2   1        934.81        900.73        72.67 o
  -1   2   1       2938.77       2381.64       295.06 o
   0   2   1        519.58        654.66        35.19 o
   1   2   1       2938.77       2246.38       161.45 o
   2   2   1        934.81        886.00       105.99 o
   3   2   1        371.95        459.68        45.01 o
   4   2   1       2295.44       2000.50       128.60 o
   5   2   1       1371.68       1127.43        80.24 o
   6   2   1       1337.58       1406.14       151.12 o
   7   2   1        449.92        461.66        37.92 o
   8   2   1         75.97         96.31        14.57 o
   9   2   1        286.33        287.85        47.45 o
  10   2   1        986.47        594.93        55.20 o
  11   2   1        166.07        139.89        12.50 o
  12   2   1         47.86         26.81         8.55 o
  13   2   1         12.31         14.68         4.11 o
  14   2   1        135.41        163.43        25.26 o
  15   2   1         30.02         51.28         8.39 o
  16   2   1          1.90          6.16         4.11 o
  17   2   1        118.58        114.09        18.64 o
  18   2   1         34.22         29.67         7.84 o
  19   2   1         33.04         47.40         9.96 o
  20   2   1         15.54         15.57         4.69 o
  21   2   1         14.67         22.13         5.87 o
  22   2   1         23.98         25.13         6.38 o
  23   2   1          2.29          2.59         4.23 o
  24   2   1          8.16          6.96         4.16 o
  25   2   1         11.26          9.65         3.99 o
 -25   3   1          3.61         12.48         4.03 o
 -24   3   1          0.12          6.98         3.88 o
 -23   3   1         15.51         14.53         4.52 o
 -22   3   1         14.63         13.39         5.29 o
 -21   3   1         12.88          7.00         4.06 o
 -20   3   1        113.26         64.61         8.39 o
 -19   3   1         38.15         33.61         5.46 o
 -18   3   1          8.55          9.02         3.69 o
 -17   3   1         32.06         34.32         5.41 o
 -16   3   1         43.43         28.27         6.99 o
 -15   3   1        163.04        110.78        12.53 o
 -14   3   1         71.55         78.11         9.94 o
 -13   3   1         84.91         89.57        10.32 o
 -12   3   1        604.50        317.92        50.74 o
 -11   3   1        136.90        151.37        16.34 o
 -10   3   1        109.02        109.76        17.23 o
  -9   3   1         19.46         27.72         3.79 o
  -8   3   1         85.60         66.92        16.26 o
  -7   3   1        598.00        501.17        37.91 o
  -6   3   1        786.24        596.55        49.62 o
  -5   3   1        950.41        901.29        64.21 o
  -4   3   1        275.09        249.77        19.55 o
  -3   3   1        795.50        788.37        60.46 o
  -2   3   1         91.35         83.81        10.35 o
  -1   3   1        399.32        307.79        33.99 o
   0   3   1         84.85         84.54         9.87 o
   1   3   1        399.32        330.86        33.72 o
   2   3   1         91.35         67.68         8.45 o
   3   3   1        795.50        792.00        56.80 o
   4   3   1        275.09        255.57        27.93 o
   5   3   1        950.41        878.50        70.41 o
   6   3   1        786.24        568.28        47.18 o
   7   3   1        598.00        520.28        39.19 o
   8   3   1         85.60         63.23        14.15 o
   9   3   1         19.46         28.33         6.74 o
  10   3   1        109.02        112.69        12.53 o
  11   3   1        136.90        135.95        12.00 o
  12   3   1        604.50        309.17        30.97 o
  13   3   1         84.91         77.24         9.09 o
  14   3   1         71.55         75.94         7.23 o
  15   3   1        163.04        107.25        12.15 o
  16   3   1         43.43         40.89        11.60 o
  17   3   1         32.06         21.04         6.55 o
  18   3   1          8.55         12.54         4.15 o
  19   3   1         38.15         26.09         6.06 o
  20   3   1        113.26         65.63         8.62 o
  21   3   1         12.88          8.15         4.08 o
  22   3   1         14.63         18.73         4.62 o
  23   3   1         15.51          8.49         4.02 o
  24   3   1          0.12          5.05         3.72 o
  25   3   1          3.61          2.05         3.60 o
 -25   4   1          3.07          6.75         3.57 o
 -24   4   1          8.24          7.57         3.65 o
 -23   4   1         11.43         11.05         3.68 o
 -22   4   1         25.42         16.43         3.82 o
 -21   4   1         30.80         21.80         5.69 o
 -20   4   1         98.53         67.09        16.11 o
 -19   4   1         25.33         22.46         6.65 o
 -18   4   1        102.65         80.61        19.83 o
 -17   4   1          4.82         21.59         5.67 o
 -16   4   1         61.11         93.30        45.05 o
 -15   4   1         17.91         41.75         8.43 o
 -14   4   1         29.32         47.72        11.03 o
 -13   4   1        105.79        118.36        10.61 o
 -12   4   1         63.39         52.03         8.98 o
 -11   4   1        177.42        136.62        14.74 o
 -10   4   1         83.78         83.05         9.06 o
  -9   4   1        179.27        148.94        16.85 o
  -8   4   1        171.67        159.30        15.45 o
  -7   4   1         94.92        141.99        12.52 o
  -6   4   1       1038.53       1161.58        83.36 o
  -5   4   1        248.72        192.43        16.39 o
  -4   4   1         30.81         88.22        22.76 o
  -3   4   1       1268.24        999.18        82.92 o
  -2   4   1        751.07        778.12        84.34 o
  -1   4   1       1290.32       2745.44       422.86 o
   0   4   1        314.23        217.26        33.72 o
   1   4   1       1290.32       2592.58       384.69 o
   2   4   1        751.07        728.84        79.35 o
   3   4   1       1268.24        966.10        74.73 o
   4   4   1         30.81         63.50         9.41 o
   5   4   1        248.72        196.42        18.14 o
   6   4   1       1038.53       1199.70        91.68 o
   7   4   1         94.92        139.88        13.44 o
   8   4   1        171.67        162.69        15.37 o
   9   4   1        179.27        154.12        18.38 o
  10   4   1         83.78         81.02         9.82 o
  11   4   1        177.42        138.04        15.06 o
  12   4   1         63.39         42.15         5.89 o
  13   4   1        105.79        101.42        11.50 o
  14   4   1         29.32         45.20         6.54 o
  15   4   1         17.91         34.04         7.71 o
  16   4   1         61.11         94.36        45.37 o
  17   4   1          4.82         12.97         5.23 o
  18   4   1        102.65         86.84        21.03 o
  19   4   1         25.33         22.01         4.57 o
  20   4   1         98.53         77.26         9.40 o
  21   4   1         30.80         26.42         6.79 o
  22   4   1         25.42          7.92         3.67 o
  23   4   1         11.43          5.81         3.84 o
  24   4   1          8.24         12.28         4.02 o
  25   4   1          3.07          3.20         3.41 o
 -25   5   1          4.39          5.35         3.80 o
 -24   5   1          2.08          6.80         3.20 o
 -23   5   1          4.27          9.01         3.40 o
 -22   5   1          5.76          9.05         3.37 o
 -21   5   1          4.16         11.67         4.29 o
 -20   5   1          0.19          9.35         3.45 o
 -19   5   1          7.32         13.06         5.09 o
 -18   5   1         20.98         31.14         7.65 o
 -17   5   1         51.60         54.47         7.15 o
 -16   5   1         25.96         55.30         8.47 o
 -15   5   1        301.35        240.25        28.36 o
 -14   5   1        250.93        178.70        22.49 o
 -13   5   1          0.30         22.02         9.36 o
 -12   5   1        308.83        243.44        23.21 o
 -11   5   1         61.58         86.25        25.29 o
 -10   5   1        203.10        154.15        15.61 o
  -9   5   1        410.64        280.23        25.56 o
  -8   5   1        204.32        179.93        13.77 o
  -7   5   1        252.58        249.28        18.58 o
  -6   5   1        123.29        118.71        18.82 o
  -5   5   1        408.72        336.50        26.22 o
  -4   5   1        767.93        750.42        72.28 o
  -3   5   1        229.01        332.35        39.27 o
  -2   5   1        873.04        884.00       187.37 o
  -1   5   1        506.67        452.30        94.54 o
   0   5   1       8860.21       7440.73      1110.21 o
   1   5   1        506.67        425.66        95.45 o
   2   5   1        873.04        932.25       197.46 o
   3   5   1        229.01        338.15        33.49 o
   4   5   1        767.93        693.55        67.26 o
   5   5   1        408.72        335.60        26.32 o
   6   5   1        123.29        111.94        14.12 o
   7   5   1        252.58        245.43        17.94 o
   8   5   1        204.32        219.57        16.51 o
   9   5   1        410.64        277.56        25.31 o
  10   5   1        203.10        172.68        17.08 o
  11   5   1         61.58         90.17        11.64 o
  12   5   1        308.83        220.07        28.41 o
  13   5   1          0.30         27.48         4.75 o
  14   5   1        250.93        217.08        26.94 o
  15   5   1        301.35        247.58        26.21 o
  16   5   1         25.96         26.42         8.54 o
  17   5   1         51.60         57.16        12.10 o
  18   5   1         20.98         20.32         4.16 o
  19   5   1          7.32         14.78         3.93 o
  20   5   1          0.19         12.80         5.64 o
  21   5   1          4.16          5.24         3.38 o
  22   5   1          5.76          6.70         3.18 o
  23   5   1          4.27          5.99         3.33 o
  24   5   1          2.08          7.46         3.56 o
  25   5   1          4.39          7.23         3.60 o
 -25   6   1          0.86          7.84         4.91 o
 -24   6   1         10.11          7.08         4.58 o
 -23   6   1          6.16         13.06        12.22 o
 -22   6   1         13.51         15.20         3.80 o
 -21   6   1          8.73         10.27         5.38 o
 -20   6   1        103.04         75.47         9.16 o
 -19   6   1         34.59         35.15         5.64 o
 -18   6   1         70.18         62.29        10.22 o
 -17   6   1          7.63         20.86         4.60 o
 -16   6   1         43.40         39.56         9.99 o
 -15   6   1         98.16         77.99         9.55 o
 -14   6   1         75.87         73.44         8.58 o
 -13   6   1         51.72         56.91        19.60 o
 -12   6   1         89.38        108.96        13.28 o
 -11   6   1         43.55         42.59         6.49 o
 -10   6   1        115.25        112.43        10.71 o
  -9   6   1        291.89        217.52        18.46 o
  -8   6   1        332.00        333.26        30.09 o
  -7   6   1         57.78         94.94        22.13 o
  -6   6   1        269.56        259.67        23.96 o
  -5   6   1        362.08        427.54        41.00 o
  -4   6   1        169.93        308.03        39.38 o
  -3   6   1         61.31         79.89        20.93 o
  -2   6   1       2131.67       2761.35       583.21 o
  -1   6   1        155.04        376.03       263.42 o
   0   6   1        420.84        129.50        22.81 o
   1   6   1        155.04        401.61       268.27 o
   2   6   1       2131.66       2821.66       595.93 o
   3   6   1         61.31         76.20        31.16 o
   4   6   1        169.93        310.24        47.05 o
   5   6   1        362.08        407.85        54.39 o
   6   6   1        269.56        244.19        26.66 o
   7   6   1         57.78        105.93        16.70 o
   8   6   1        332.00        305.26        22.93 o
   9   6   1        291.89        227.27        19.20 o
  10   6   1        115.25        106.86        10.57 o
  11   6   1         43.55         36.40         6.39 o
  12   6   1         89.38         98.86        12.85 o
  13   6   1         51.72         34.03         6.77 o
  14   6   1         75.87         76.71         9.10 o
  15   6   1         98.16         85.57        10.28 o
  16   6   1         43.40         49.33         8.90 o
  17   6   1          7.63          9.66         3.78 o
  18   6   1         70.18         59.32        11.05 o
  19   6   1         34.59         29.20         5.04 o
  20   6   1        103.04         64.94         8.15 o
  21   6   1          8.73         10.12         3.55 o
  22   6   1         13.51         17.28         3.88 o
  23   6   1          6.16         16.32         5.74 o
  24   6   1         10.11         10.46         3.81 o
  25   6   1          0.86          6.99         4.70 o
 -24   7   1          8.41         12.41         3.74 o
 -23   7   1         18.77         11.61         5.94 o
 -22   7   1         11.57         23.99         8.56 o
 -21   7   1         19.87         23.74         4.74 o
 -20   7   1          1.54          5.29         3.50 o
 -19   7   1         20.50         20.10         4.44 o
 -18   7   1         20.84         17.24         4.47 o
 -17   7   1         48.59         47.91         6.88 o
 -16   7   1         70.51         68.49         8.56 o
 -15   7   1         29.33         34.23         5.96 o
 -14   7   1         23.64         12.35         4.54 o
 -13   7   1         85.74        111.38        12.04 o
 -12   7   1         15.95         25.87         5.72 o
 -11   7   1        650.23        471.67        38.63 o
 -10   7   1         65.45         57.62         9.40 o
  -9   7   1         60.60         84.50         8.02 o
  -8   7   1         51.73         70.96         8.00 o
  -7   7   1        229.10        267.90        30.23 o
  -6   7   1        130.81        166.77        15.42 o
  -5   7   1        602.84        437.52        77.51 o
  -4   7   1        381.66        321.51        32.04 o
  -2   7   1         11.80         27.81        15.30 o
  -1   7   1        861.36       1066.51       226.70 o
   0   7   1        114.54         69.93        17.02 o
   1   7   1        861.35        863.54       183.83 o
   2   7   1         11.80         14.55        14.12 o
   4   7   1        381.66        314.67        31.73 o
   5   7   1        602.84        396.40        47.97 o
   6   7   1        130.81        148.91        13.96 o
   7   7   1        229.10        291.21        28.80 o
   8   7   1         51.73         74.86        11.23 o
   9   7   1         60.60         85.92        10.40 o
  10   7   1         65.45         44.93         6.71 o
  11   7   1        650.22        486.26        35.63 o
  12   7   1         15.95         25.56        11.85 o
  13   7   1         85.74         97.23        11.29 o
  14   7   1         23.64         20.79         8.33 o
  15   7   1         29.33         31.93         9.80 o
  16   7   1         70.51         71.33        13.07 o
  17   7   1         48.59         35.04         5.90 o
  18   7   1         20.84         26.04         4.89 o
  19   7   1         20.50         15.27         4.16 o
  20   7   1          1.54          0.49         3.51 o
  21   7   1         19.87         17.11         4.30 o
  22   7   1         11.57         16.72         4.24 o
  23   7   1         18.77         10.36         3.66 o
  24   7   1          8.41         13.94         3.72 o
 -24   8   1         19.87         14.42         3.90 o
 -23   8   1          4.29          2.97         4.38 o
 -22   8   1         19.03         15.56         4.14 o
 -21   8   1         36.41         34.80         5.57 o
 -20   8   1          1.61          7.16         3.70 o
 -19   8   1         14.92         23.17         4.63 o
 -18   8   1         18.94         23.99         5.25 o
 -17   8   1         14.25         21.16         4.90 o
 -16   8   1          6.58         13.27         4.33 o
 -15   8   1         68.27         56.31        17.98 o
 -14   8   1         40.82         37.19         6.59 o
 -13   8   1          8.52         13.99         4.72 o
 -12   8   1        190.12        159.00        18.82 o
 -11   8   1        210.22        198.29        19.90 o
 -10   8   1        253.94        246.81        20.92 o
  -9   8   1         76.56         95.12        11.15 o
  -8   8   1        148.53        162.31        16.53 o
  -7   8   1        477.89        458.65        50.41 o
  -6   8   1        269.02        302.76        32.49 o
  -5   8   1        914.35        880.35       106.48 o
  -4   8   1        161.83         98.79        50.70 o
  -3   8   1        226.54        211.76        48.08 o
  -2   8   1        186.14        315.34        69.86 o
  -1   8   1        180.62         93.42        28.35 o
   0   8   1        156.64        153.48        30.20 o
   1   8   1        180.62        151.97        38.02 o
   2   8   1        186.13        296.98        65.99 o
   3   8   1        226.54        218.05        49.22 o
   4   8   1        161.83         95.53        20.17 o
   5   8   1        914.35        873.27        84.99 o
   6   8   1        269.02        301.56        31.61 o
   7   8   1        477.89        434.46        42.40 o
   8   8   1        148.53        146.72        17.18 o
   9   8   1         76.56         78.88         9.59 o
  10   8   1        253.94        233.78        29.55 o
  11   8   1        210.22        168.95        19.72 o
  12   8   1        190.12        143.47        18.89 o
  13   8   1          8.52         18.97         4.59 o
  14   8   1         40.82         40.97         7.15 o
  15   8   1         68.27         34.22         8.06 o
  16   8   1          6.58         12.93         8.41 o
  17   8   1         14.25         19.10         9.08 o
  18   8   1         18.94         17.35         4.46 o
  19   8   1         14.92         18.97         4.44 o
  20   8   1          1.61         11.72         3.78 o
  21   8   1         36.41         33.92         5.60 o
  22   8   1         19.03         15.51         5.63 o
  23   8   1          4.29         11.55         5.05 o
  24   8   1         19.87         10.89         3.59 o
 -24   9   1          0.27          2.37         3.97 o
 -23   9   1          9.20          3.92         3.37 o
 -22   9   1          2.27          1.45         3.50 o
 -21   9   1          1.26          4.73         3.72 o
 -20   9   1         15.96         19.68         4.51 o
 -19   9   1         17.69         10.32         4.07 o
 -18   9   1         37.45         24.91         8.20 o
 -17   9   1          2.65         12.42         5.74 o
 -16   9   1         34.19         40.14         6.79 o
 -15   9   1         10.93         15.29         5.15 o
 -14   9   1        165.46        162.61        27.27 o
 -13   9   1         34.80         35.70         6.28 o
 -12   9   1         53.93         79.64        19.28 o
 -11   9   1         22.25         29.99         8.60 o
 -10   9   1        422.77        350.79        34.70 o
  -9   9   1         66.72         93.91         9.70 o
  -8   9   1        133.74        178.95        22.16 o
  -7   9   1         90.24        126.43        12.36 o
  -6   9   1        157.20        186.30        28.95 o
  -5   9   1        223.42        163.38        32.79 o
  -4   9   1         18.62        109.27        53.38 o
  -3   9   1         39.99         68.64        22.50 o
  -2   9   1        256.51        236.14        55.59 o
  -1   9   1         68.65         43.41        26.29 o
   0   9   1        242.56        120.18        30.65 o
   1   9   1         68.65         49.20        25.32 o
   2   9   1        256.51        235.88        54.72 o
   3   9   1         39.99         33.66        17.69 o
   4   9   1         18.62        108.34        35.04 o
   5   9   1        223.42        189.46        31.66 o
   6   9   1        157.19        170.81        30.54 o
   7   9   1         90.24        113.76        17.75 o
   8   9   1        133.74        174.93        18.31 o
   9   9   1         66.72         97.06        10.81 o
  10   9   1        422.77        336.43        37.32 o
  11   9   1         22.25         31.81         4.97 o
  12   9   1         53.93         70.50         9.98 o
  13   9   1         34.80         39.73         7.97 o
  14   9   1        165.46        135.61        14.91 o
  15   9   1         10.93         11.19         5.49 o
  16   9   1         34.19         41.88        12.89 o
  17   9   1          2.65         12.10        10.97 o
  18   9   1         37.45         25.87         7.59 o
  19   9   1         17.69         13.47         4.46 o
  20   9   1         15.96         14.79         4.22 o
  21   9   1          1.26         10.46         3.90 o
  22   9   1          2.27          3.34         3.43 o
  23   9   1          9.20          5.25         3.21 o
  24   9   1          0.27         -0.61         3.86 o
 -23  10   1          2.15          3.05         3.26 o
 -22  10   1          2.82          7.80         3.48 o
 -21  10   1          9.31          8.03         3.99 o
 -20  10   1         96.24         67.50         8.60 o
 -19  10   1        120.33         78.33         9.83 o
 -18  10   1         64.63         52.99         9.10 o
 -17  10   1         11.29          4.07         6.28 o
 -16  10   1         80.44         59.98         8.06 o
 -15  10   1         29.04         28.05        13.78 o
 -14  10   1         15.40         38.61         6.71 o
 -13  10   1         49.34         52.42         8.04 o
 -12  10   1         32.19         46.39         6.44 o
 -11  10   1         20.06         35.97         5.57 o
 -10  10   1        164.56        146.65        14.01 o
  -9  10   1        134.36        136.65        13.13 o
  -8  10   1         12.39         51.36         7.08 o
  -7  10   1        131.24        124.08        20.21 o
  -6  10   1         26.48         50.91        11.45 o
  -5  10   1         10.92         13.75        14.67 o
  -4  10   1        330.43        182.65        57.50 o
  -3  10   1        464.56        271.15        61.86 o
  -2  10   1        254.05        194.71        48.72 o
  -1  10   1         61.22         49.13        30.89 o
   0  10   1        426.52        177.84        43.66 o
   1  10   1         61.22         74.02        30.50 o
   2  10   1        254.05        186.58        46.38 o
   3  10   1        464.56        245.32        56.67 o
   4  10   1        330.43        253.58        71.98 o
   5  10   1         10.92         29.80        14.12 o
   6  10   1         26.48         47.67         8.87 o
   7  10   1        131.23        159.63        19.51 o
   8  10   1         12.39         53.21        10.22 o
   9  10   1        134.36        131.93        14.42 o
  10  10   1        164.56        147.67        15.35 o
  11  10   1         20.06         36.49         7.26 o
  12  10   1         32.19         49.06         6.43 o
  13  10   1         49.34         47.10         9.40 o
  14  10   1         15.40         32.86         5.84 o
  15  10   1         29.04         22.03         6.48 o
  16  10   1         80.44         41.91         7.34 o
  17  10   1         11.29          9.16         4.66 o
  18  10   1         64.63         49.29         7.62 o
  19  10   1        120.33         86.49        10.52 o
  20  10   1         96.24         64.93        13.57 o
  21  10   1          9.31          8.63         3.99 o
  22  10   1          2.82          8.31         3.83 o
  23  10   1          2.15          2.34         3.23 o
 -23  11   1         24.09         16.41         4.35 o
 -22  11   1          4.44          6.37         4.96 o
 -21  11   1          8.43         10.21         7.17 o
 -20  11   1         27.70         27.12         6.05 o
 -19  11   1         42.68         30.56         9.60 o
 -18  11   1          5.51          4.38         6.70 o
 -17  11   1         33.98         37.34         6.20 o
 -16  11   1         61.97         51.75        17.47 o
 -15  11   1         81.45        119.20        14.64 o
 -14  11   1         10.11         17.16         4.47 o
 -13  11   1         14.51         21.38         4.83 o
 -12  11   1         11.40         18.94         6.79 o
 -11  11   1         23.91         31.07         5.34 o
 -10  11   1         12.22         63.91        20.80 o
  -9  11   1         22.02         37.16         6.04 o
  -8  11   1          6.75         31.48        10.43 o
  -7  11   1        124.26        135.37        21.92 o
  -6  11   1        175.91        152.53        27.16 o
  -5  11   1        139.24         81.46        36.16 o
  -4  11   1        160.02        160.88        39.11 o
  -2  11   1         26.69         74.88        33.55 o
  -1  11   1        277.87        167.44        50.23 o
   0  11   1        756.76        444.21        73.92 o
   1  11   1        277.87        250.57        63.13 o
   2  11   1         26.69        119.79        36.52 o
   4  11   1        160.02        143.18        30.62 o
   5  11   1        139.24         88.36        25.56 o
   6  11   1        175.91        176.07        23.63 o
   7  11   1        124.26        127.97        22.48 o
   8  11   1          6.75         18.56         9.46 o
   9  11   1         22.02         47.86         6.72 o
  10  11   1         12.22         55.69        18.86 o
  11  11   1         23.91         46.09         6.52 o
  12  11   1         11.40         21.18         9.16 o
  13  11   1         14.51         28.00         5.95 o
  14  11   1         10.11         12.97         3.99 o
  15  11   1         81.45        132.16        16.33 o
  16  11   1         61.97         53.01         9.97 o
  17  11   1         33.98         31.66         5.89 o
  18  11   1          5.51          9.99         7.91 o
  19  11   1         42.68         38.61         7.30 o
  20  11   1         27.70         19.95         4.95 o
  21  11   1          8.43          9.26         4.12 o
  22  11   1          4.44         16.71        10.36 o
  23  11   1         24.09         15.22         4.24 o
 -22  12   1         21.36         24.09         5.45 o
 -21  12   1          4.67          8.63         4.73 o
 -20  12   1          2.83         10.23         6.31 o
 -19  12   1         28.16         23.64         7.44 o
 -18  12   1          3.88         14.10         4.36 o
 -17  12   1         42.89         37.37         6.03 o
 -16  12   1         20.44         18.51         4.44 o
 -15  12   1         27.40         29.27         5.07 o
 -14  12   1         44.26         54.65         6.87 o
 -13  12   1         27.15         38.51         6.48 o
 -12  12   1         13.51         25.42         5.35 o
 -11  12   1         50.19         47.92        13.16 o
 -10  12   1         27.29         31.21         5.60 o
  -9  12   1         31.04         53.64        17.69 o
  -8  12   1        118.59        100.86        15.35 o
  -7  12   1         33.56         41.76        41.31 o
  -6  12   1        240.48        159.18        46.09 o
  -5  12   1         57.72         59.01        18.70 o
  -4  12   1         62.90         86.25        27.13 o
  -3  12   1         55.51         95.32        32.57 o
  -2  12   1        241.13        149.34        45.97 o
  -1  12   1        365.07        245.32        67.01 o
   0  12   1        240.80        168.06        37.58 o
   1  12   1        365.07        335.79        81.00 o
   2  12   1        241.13        183.70        48.37 o
   3  12   1         55.51         58.44        25.29 o
   4  12   1         62.90        113.46        31.35 o
   5  12   1         57.72         68.27        32.12 o
   6  12   1        240.48        413.70       244.86 o
   7  12   1         33.57         64.53        18.97 o
   8  12   1        118.59        125.09        21.10 o
   9  12   1         31.04         36.24         7.49 o
  10  12   1         27.29         41.32         8.09 o
  11  12   1         50.19         59.20        14.19 o
  12  12   1         13.51         14.73         3.91 o
  13  12   1         27.15         36.41         6.36 o
  14  12   1         44.26         54.61         6.91 o
  15  12   1         27.40         28.11         4.82 o
  16  12   1         20.44         13.57         5.90 o
  17  12   1         42.89         30.60         6.49 o
  18  12   1          3.88         12.77         4.38 o
  19  12   1         28.16         22.47         6.58 o
  20  12   1          2.83          7.12         6.01 o
  21  12   1          4.67         11.69         4.67 o
  22  12   1         21.36         14.27         4.48 o
 -22  13   1          1.48          9.07         4.14 o
 -21  13   1          1.43          3.35         3.82 o
 -20  13   1          8.36          7.99         4.15 o
 -19  13   1          2.85          6.74         3.60 o
 -18  13   1          4.08          5.37         4.47 o
 -17  13   1          8.05          8.65         3.77 o
 -16  13   1          0.68         11.17         3.60 o
 -15  13   1         18.70         22.86         4.47 o
 -14  13   1         60.10         58.15         8.13 o
 -13  13   1          1.93         12.23         7.60 o
 -12  13   1        160.32        129.06        31.67 o
 -11  13   1          0.91         14.58         3.84 o
 -10  13   1         64.72         59.46         8.73 o
  -9  13   1        116.77         80.38        13.26 o
  -8  13   1         44.63         64.70        10.91 o
  -7  13   1        250.57        188.46        32.81 o
  -6  13   1          9.02         35.23        17.02 o
  -5  13   1         79.42         63.01        20.08 o
  -4  13   1        311.95        226.70        55.74 o
  -3  13   1         61.74         58.69        29.11 o
  -2  13   1        219.84         98.86        40.00 o
  -1  13   1        123.12         82.21        46.39 o
   0  13   1         66.34         -3.59        42.08 o
   1  13   1        123.12         79.56        39.07 o
   2  13   1        219.84        103.40        35.11 o
   3  13   1         61.74         44.46        25.24 o
   4  13   1        311.95        227.23        54.31 o
   5  13   1         79.42         65.67        20.61 o
   6  13   1          9.02        -14.88        14.88 o
   7  13   1        250.57        148.82        43.47 o
   8  13   1         44.63         71.43        19.13 o
   9  13   1        116.77        114.49        17.16 o
  10  13   1         64.72         72.44         9.31 o
  11  13   1          0.91         19.22         4.18 o
  12  13   1        160.32        142.34        22.58 o
  13  13   1          1.93         18.14         4.18 o
  14  13   1         60.10         54.21         8.17 o
  15  13   1         18.70         27.98         6.51 o
  16  13   1          0.68         15.40         4.92 o
  17  13   1          8.05          9.21         3.78 o
  18  13   1          4.08         13.91         4.54 o
  19  13   1          2.85          7.24         3.96 o
  20  13   1          8.36         11.14         4.73 o
  21  13   1          1.43          5.87         4.13 o
  22  13   1          1.48          6.56         4.20 o
 -21  14   1          5.18          9.97         4.28 o
 -20  14   1          0.79          9.56         4.76 o
 -19  14   1         12.02         18.77         7.30 o
 -18  14   1          6.53         12.21         3.96 o
 -17  14   1         19.08         35.25         8.95 o
 -16  14   1          4.21          0.39         3.49 o
 -15  14   1         35.03         35.03         5.20 o
 -14  14   1         35.99         62.16         7.24 o
 -13  14   1          2.71         24.26         5.28 o
 -12  14   1         78.83         80.98        10.69 o
 -11  14   1         14.02         30.27        12.02 o
 -10  14   1         18.87         37.75         6.57 o
  -9  14   1         89.18         94.70        17.70 o
  -8  14   1         29.72         37.91         8.99 o
  -7  14   1        111.80         89.49        22.77 o
  -6  14   1         22.14         29.67        42.40 o
  -5  14   1        176.48        178.58        45.73 o
  -4  14   1         52.83          8.42        26.33 o
  -3  14   1        134.57        148.82        45.60 o
  -2  14   1         69.03         17.86        33.59 o
  -1  14   1         69.28         54.15        47.65 o
   1  14   1         69.28         50.32        37.70 o
   2  14   1         69.03         67.79        32.64 o
   3  14   1        134.57        150.79        43.44 o
   4  14   1         52.83         38.39        23.26 o
   5  14   1        176.48        175.04        44.66 o
   6  14   1         22.14         50.21        20.03 o
   7  14   1        111.80        113.63        42.27 o
   8  14   1         29.72         48.79         9.79 o
   9  14   1         89.18         95.20        41.62 o
  10  14   1         18.87         18.50         5.77 o
  11  14   1         14.02         28.84         7.06 o
  12  14   1         78.83         74.63         8.92 o
  13  14   1          2.71         29.80         7.34 o
  14  14   1         35.99         56.88         7.05 o
  15  14   1         35.03         31.01         7.57 o
  16  14   1          4.21          5.14         3.51 o
  17  14   1         19.08         27.66         5.04 o
  18  14   1          6.53         10.14         4.04 o
  19  14   1         12.02         14.90         4.22 o
  20  14   1          0.79          5.60         4.03 o
  21  14   1          5.18          3.69         4.08 o
 -21  15   1          2.15          4.71         4.25 o
 -20  15   1          1.37          3.58         3.73 o
 -19  15   1          3.40          4.72         3.68 o
 -18  15   1         12.09         13.90         4.32 o
 -17  15   1          7.28          9.07         4.10 o
 -16  15   1         19.47         23.53         4.69 o
 -15  15   1         15.94         19.25         5.35 o
 -14  15   1         35.58         45.35         7.49 o
 -13  15   1         10.10         34.40         5.54 o
 -12  15   1          3.49          7.89        10.56 o
 -11  15   1        120.72        165.43        22.88 o
 -10  15   1         44.22         54.98        11.39 o
  -9  15   1         52.76         59.50        11.41 o
  -8  15   1         71.89         80.09        22.27 o
  -7  15   1         31.73         59.27        21.67 o
  -6  15   1         55.79         51.47        23.90 o
  -5  15   1          4.03          9.33        22.50 o
  -4  15   1        130.42        103.96        37.01 o
  -3  15   1          7.53        -14.11        34.48 o
  -2  15   1         23.73         -6.70        38.35 o
  -1  15   1         15.70         -2.10        48.95 o
   1  15   1         15.70        -12.15        37.04 o
   2  15   1         23.73         40.10        36.56 o
   3  15   1          7.53        -10.03        28.48 o
   4  15   1        130.42        145.28        41.20 o
   5  15   1          4.03         12.46        21.96 o
   6  15   1         55.79         54.61        45.35 o
   7  15   1         31.73         20.20        19.89 o
   8  15   1         71.89         94.50        22.92 o
   9  15   1         52.76         57.09        18.10 o
  10  15   1         44.22         45.55         9.38 o
  11  15   1        120.72        178.71        24.11 o
  12  15   1          3.49         10.71         5.67 o
  13  15   1         10.10         38.79         5.86 o
  14  15   1         35.58         42.40         9.90 o
  15  15   1         15.94         22.45         4.48 o
  16  15   1         19.47         33.30         5.43 o
  17  15   1          7.28         12.80         5.16 o
  18  15   1         12.09         11.38         4.09 o
  19  15   1          3.40          0.28         3.73 o
  20  15   1          1.37          7.91         3.80 o
  21  15   1          2.15          2.28         4.24 o
 -20  16   1          3.50          5.38         2.65 o
 -19  16   1          5.74          4.17         5.12 o
 -18  16   1         37.50         53.29         6.76 o
 -17  16   1         12.83         20.11         5.77 o
 -16  16   1         38.63         37.51         5.48 o
 -15  16   1          2.30         14.28         4.02 o
 -14  16   1         78.53        100.59        10.42 o
 -13  16   1         22.31         30.09         6.00 o
 -12  16   1         16.01         33.97         6.18 o
 -11  16   1          3.38         40.67        15.53 o
 -10  16   1        108.41        121.32        25.52 o
  -9  16   1         35.27         34.16        28.80 o
  -8  16   1        122.97         91.70        23.38 o
  -7  16   1         25.16         48.87        20.48 o
  -6  16   1          9.60         52.13        24.56 o
  -5  16   1          1.90         27.00        24.29 o
  -4  16   1        110.19         54.81        33.03 o
  -3  16   1         88.35         49.93        39.47 o
  -2  16   1        139.01        108.71        51.70 o
  -1  16   1          0.44         78.49        53.40 o
   1  16   1          0.44         18.68        40.00 o
   2  16   1        139.01         61.39        41.81 o
   3  16   1         88.35         50.23        32.87 o
   4  16   1        110.19         70.92        33.26 o
   5  16   1          1.90        -46.00        51.12 o
   6  16   1          9.60          4.09        43.69 o
   7  16   1         25.16          4.92        18.21 o
   8  16   1        122.97         56.82        20.36 o
   9  16   1         35.27         41.28        17.12 o
  10  16   1        108.41        122.52        40.95 o
  11  16   1          3.38         33.62         8.95 o
  12  16   1         16.01         44.53        11.02 o
  13  16   1         22.31         30.19         5.97 o
  14  16   1         78.53         88.13         9.95 o
  15  16   1          2.30         16.25         4.74 o
  16  16   1         38.63         38.21         5.64 o
  17  16   1         12.83         28.06         6.21 o
  18  16   1         37.50         59.01         7.11 o
  19  16   1          5.74          1.29         3.58 o
  20  16   1          3.50          9.52         4.77 o
 -19  17   1          3.65          7.72         4.87 o
 -18  17   1          4.31          7.32         3.86 o
 -17  17   1         48.59         49.30         9.93 o
 -16  17   1          0.56          8.34         7.24 o
 -15  17   1          5.46         23.33         5.18 o
 -14  17   1          4.68         15.14         4.42 o
 -13  17   1         10.61         11.64         4.00 o
 -12  17   1         11.14         18.26         5.72 o
 -11  17   1         13.02         31.10        12.12 o
 -10  17   1          8.92         15.08        15.25 o
  -9  17   1         76.13         51.56        19.10 o
  -8  17   1         16.95         13.03        18.48 o
  -7  17   1         19.14         -4.53        18.85 o
  -6  17   1         36.40         26.27        33.49 o
  -5  17   1         25.30         13.44        29.08 o
  -4  17   1         19.70         22.49        31.57 o
  -3  17   1        256.12        122.82        44.76 o
  -2  17   1         57.25         40.69        43.01 o
  -1  17   1         34.81         -5.35        41.67 o
   1  17   1         34.81         32.85        34.72 o
   2  17   1         57.25         24.79        35.65 o
   3  17   1        256.12         97.26        37.91 o
   5  17   1         25.30         -9.76        39.19 o
   6  17   1         36.40         63.97        64.58 o
   7  17   1         19.14        -18.30        18.30 o
   8  17   1         16.95         34.62        19.84 o
   9  17   1         76.13         64.86        19.78 o
  10  17   1          8.92         13.65         7.23 o
  11  17   1         13.02         38.57         9.41 o
  12  17   1         11.14         11.77         5.82 o
  13  17   1         10.61         15.71         4.39 o
  14  17   1          4.68         14.45         5.36 o
  15  17   1          5.46         23.05         6.41 o
  16  17   1          0.56         14.27         4.26 o
  17  17   1         48.59         47.50         6.30 o
  18  17   1          4.31          9.08         5.56 o
  19  17   1          3.65          1.81         3.57 o
 -18  18   1          0.90          5.36         3.75 o
 -17  18   1          8.92          9.36         4.02 o
 -16  18   1          1.97          8.68         4.23 o
 -15  18   1         21.82         35.96         8.37 o
 -14  18   1         29.95         56.25        11.01 o
 -13  18   1         93.57        132.19        15.91 o
 -12  18   1          1.96         21.72         8.29 o
 -11  18   1         95.47         98.00        18.44 o
 -10  18   1          7.34          5.27        16.29 o
  -9  18   1        107.81         92.56        23.37 o
  -8  18   1        110.01        111.34        26.16 o
  -7  18   1          4.31         30.63        20.39 o
  -6  18   1          7.59          8.41        23.68 o
  -5  18   1          4.35         14.19        28.16 o
  -4  18   1         19.98        -30.24        30.24 o
  -3  18   1         23.45         11.81        29.83 o
  -2  18   1         50.33          3.85        35.03 o
  -1  18   1         61.81         36.61        34.67 o
   2  18   1         50.33         10.29        31.09 o
   5  18   1          4.35         -8.37        40.14 o
   6  18   1          7.59        -11.03        21.04 o
   7  18   1          4.31         26.96        19.19 o
   8  18   1        110.01        103.65        32.17 o
   9  18   1        107.81         75.41        21.36 o
  10  18   1          7.34          9.75        23.32 o
  11  18   1         95.47         99.40        15.46 o
  12  18   1          1.96         11.77         6.94 o
  13  18   1         93.57        139.10        16.23 o
  14  18   1         29.95         48.95         7.43 o
  15  18   1         21.82         48.51         7.90 o
  16  18   1          1.97          8.51         3.89 o
  17  18   1          8.92         11.67         4.17 o
  18  18   1          0.90          8.16         4.13 o
 -17  19   1          4.96          7.15         4.33 o
 -16  19   1          1.34          5.82         4.95 o
 -15  19   1          0.33          8.28         5.15 o
 -14  19   1         13.45         13.16         4.74 o
 -13  19   1          0.12          9.12         3.78 o
 -12  19   1        144.45        149.71        21.19 o
 -11  19   1          7.45         48.11        38.95 o
 -10  19   1         20.24         16.26        19.33 o
  -9  19   1         29.07         20.60        17.50 o
  -8  19   1         48.43         45.57        19.74 o
  -7  19   1         64.75         63.78        22.47 o
  -6  19   1         73.88         16.40        21.95 o
  -5  19   1         87.29         20.91        27.47 o
  -4  19   1         16.68         38.98        30.31 o
  -3  19   1          5.46         45.43        33.07 o
  -2  19   1          0.15        -26.60        34.92 o
  -1  19   1         31.88        -18.25        32.94 o
   4  19   1         16.68         50.07        28.71 o
   5  19   1         87.29         70.20        31.13 o
   6  19   1         73.88         50.80        22.59 o
   7  19   1         64.75         32.57        19.52 o
   8  19   1         48.43         60.40        19.99 o
   9  19   1         29.07         38.98        17.79 o
  10  19   1         20.24         19.54        16.29 o
  11  19   1          7.45         10.86        17.33 o
  12  19   1        144.45        170.35        23.36 o
  13  19   1          0.12         10.52         5.78 o
  14  19   1         13.45         18.70         4.89 o
  15  19   1          0.33          2.08         3.77 o
  16  19   1          1.34          4.91         3.96 o
  17  19   1          4.96          9.89         5.36 o
 -16  20   1          2.77         10.81         4.20 o
 -15  20   1         15.07         15.71         7.11 o
 -14  20   1          3.96          9.65         4.07 o
 -13  20   1         23.42         18.75         6.52 o
 -12  20   1          8.04         13.93         8.93 o
 -11  20   1          4.72          8.89        15.81 o
 -10  20   1          7.91         -5.00        30.06 o
  -9  20   1         22.33         26.95        17.45 o
  -8  20   1         58.55         59.46        33.13 o
  -7  20   1          4.61        -16.41        19.33 o
  -6  20   1        196.89         35.98        21.92 o
  -5  20   1          5.65          6.88        27.00 o
  -4  20   1         19.63         -5.38        28.31 o
  -3  20   1         20.45         -0.83        31.95 o
  -2  20   1         18.51         16.72        34.31 o
  -1  20   1          1.14         -0.64        33.21 o
   2  20   1         18.51         -1.25        31.99 o
   3  20   1         20.45         30.54        30.51 o
   4  20   1         19.63         21.15        27.82 o
   5  20   1          5.65          8.38        26.04 o
   6  20   1        196.89         39.04        22.32 o
   7  20   1          4.61        -10.08        18.25 o
   8  20   1         58.55         42.36        18.78 o
   9  20   1         22.33         20.30        16.82 o
  10  20   1          7.91         20.94        18.35 o
  11  20   1          4.72          7.97        14.74 o
  12  20   1          8.04         13.70        12.31 o
  13  20   1         23.42         15.61         6.29 o
  14  20   1          3.96          9.53         4.09 o
  15  20   1         15.07         17.20         5.07 o
  16  20   1          2.77          9.79         4.11 o
 -15  21   1          0.48          3.60         6.11 o
 -14  21   1          7.37         13.27         4.50 o
 -13  21   1          6.11         20.52         7.86 o
 -12  21   1          9.86          3.68        15.44 o
 -11  21   1          1.23          5.16        22.28 o
 -10  21   1         18.46         21.12        22.19 o
  -9  21   1         14.10         27.95        25.04 o
  -8  21   1         16.52         12.51        19.81 o
  -7  21   1         98.70         25.39        30.35 o
  -6  21   1         34.60         11.00        18.27 o
  -5  21   1          7.18         -6.87        23.81 o
  -4  21   1         10.85        -24.24        25.23 o
  -3  21   1         27.31        -11.41        29.32 o
  -2  21   1         10.02         48.54        33.03 o
   2  21   1         10.02        -27.19        27.19 o
   3  21   1         27.31         35.62        28.75 o
   4  21   1         10.85          9.20        24.34 o
   5  21   1          7.18         37.37        23.97 o
   6  21   1         34.60         16.30        17.83 o
   7  21   1         98.70         43.36        19.28 o
   8  21   1         16.52          7.65        16.47 o
   9  21   1         14.10          2.79        15.36 o
  10  21   1         18.46         14.40        14.65 o
  11  21   1          1.23         15.23        14.48 o
  12  21   1          9.86         10.16        11.14 o
  13  21   1          6.11         15.50        12.96 o
  14  21   1          7.37         -0.74         5.53 o
  15  21   1          0.48         -1.58         4.57 o
 -13  22   1          7.85          6.68        12.78 o
 -12  22   1          2.63          8.14        13.61 o
 -11  22   1          0.12          8.31        23.27 o
 -10  22   1         13.85          3.29        14.32 o
  -9  22   1         17.42         16.84        15.79 o
  -8  22   1         21.73         24.94        25.27 o
  -7  22   1          2.10         31.68        17.83 o
  -6  22   1          2.18          6.01        22.64 o
  -5  22   1          7.87        -10.69        23.05 o
  -4  22   1         27.06         34.41        26.41 o
  -3  22   1          0.71         11.18        27.17 o
  -2  22   1         50.11         14.08        26.87 o
   2  22   1         50.11         18.66        24.69 o
   3  22   1          0.71        -10.15        22.50 o
   4  22   1         27.06        -13.85        22.68 o
   5  22   1          7.87         29.07        22.53 o
   6  22   1          2.18        -16.93        16.93 o
   7  22   1          2.10         -8.17        16.15 o
   8  22   1         21.73         23.75        25.07 o
   9  22   1         17.42         -4.59        14.58 o
  10  22   1         13.85         10.52        14.74 o
  11  22   1          0.12         10.30        13.53 o
  12  22   1          2.63        -12.89        13.15 o
  13  22   1          7.85          7.57        10.02 o
 -11  23   1          2.03          8.22        13.54 o
 -10  23   1          2.88         11.16        27.31 o
  -9  23   1          1.42        -13.49        14.13 o
  -8  23   1         11.34          2.73        21.56 o
  -7  23   1          5.28        -11.43        15.82 o
  -6  23   1         59.45         39.69        24.66 o
  -5  23   1         11.93          9.83        22.24 o
  -4  23   1         26.21         35.85        24.26 o
  -3  23   1         67.85        -10.97        23.16 o
  -2  23   1          4.46        -14.16        22.50 o
   3  23   1         67.85        -20.99        20.99 o
   4  23   1         26.21         47.83        23.06 o
   5  23   1         11.93        -19.97        19.97 o
   6  23   1         59.45         -5.21        15.98 o
   7  23   1          5.28         21.34        15.89 o
   8  23   1         11.34         19.85        22.43 o
   9  23   1          1.42         -2.18        14.14 o
  10  23   1          2.88          0.31        13.52 o
  11  23   1          2.03         -6.47        13.05 o
  -9  24   1          6.54         -5.08        14.07 o
  -8  24   1         10.47          9.34        14.79 o
  -7  24   1          7.85         13.06        15.09 o
  -6  24   1          4.96        -22.12        22.12 o
  -5  24   1         20.08        -21.08        21.08 o
  -4  24   1         18.09          9.81        22.55 o
  -3  24   1          5.57        -12.31        22.67 o
  -2  24   1         10.09         29.82        24.26 o
   3  24   1          5.57         -5.13        20.57 o
   4  24   1         18.09          1.57        20.52 o
   5  24   1         20.08         -1.72        19.71 o
   6  24   1          4.96          4.28        14.79 o
   7  24   1          7.85          0.13        27.13 o
   8  24   1         10.47         -2.69        14.41 o
   9  24   1          6.54         -3.03        13.76 o
  -7  25   1          1.12         17.89        15.10 o
  -6  25   1          0.74         14.87        21.28 o
  -5  25   1          3.82         14.70        20.72 o
  -4  25   1          1.74         -2.98        21.44 o
  -3  25   1          3.08         23.89        22.59 o
  -2  25   1          7.47         14.32        21.91 o
   3  25   1          3.08        -19.79        19.79 o
   4  25   1          1.74         12.18        19.17 o
   5  25   1          3.82        -19.54        19.54 o
   6  25   1          0.74         13.25        14.68 o
   7  25   1          1.12          3.38        14.55 o
   0   0   2       7624.17       6096.73       437.57 o
   1   0   2       1096.37       1278.18        61.16 o
   2   0   2       3609.43       2176.26       114.18 o
   3   0   2       1307.15       1213.11        61.79 o
   4   0   2       1381.11       1249.00        60.14 o
   5   0   2        395.28        543.69        32.51 o
   6   0   2       1151.85        546.05        36.62 o
   7   0   2        134.28        141.42        11.14 o
   8   0   2        231.87        132.20         9.44 o
   9   0   2         61.50         44.68        26.09 o
  10   0   2         61.89         52.07         6.10 o
  11   0   2         90.40         83.20         8.09 o
  12   0   2         26.79        126.58        45.70 o
  13   0   2        223.76        152.43        12.03 o
  14   0   2         67.50         85.04         8.36 o
  15   0   2          0.28          4.64         4.02 o
  16   0   2         35.49         35.20         5.22 o
  17   0   2          0.11         15.33         6.85 o
  18   0   2        200.89         95.70         9.16 o
  19   0   2         28.06         23.69         4.54 o
  20   0   2         19.51         19.58         4.24 o
  21   0   2         23.69         10.38         4.43 o
  22   0   2         46.48         27.23         5.57 o
  23   0   2          4.24         10.75         3.86 o
  24   0   2          1.78          6.28         3.43 o
  25   0   2          6.51          1.95         4.80 o
 -25   1   2         12.58          4.40         4.86 o
 -24   1   2          3.63          1.58         3.74 o
 -23   1   2         21.21         10.88         4.58 o
 -22   1   2         31.32         24.10         5.72 o
 -21   1   2         19.71         13.66         4.26 o
 -20   1   2         30.59         25.15         5.57 o
 -19   1   2         51.15         41.65         6.03 o
 -18   1   2         13.59         12.47         4.35 o
 -17   1   2         15.91         16.70         4.44 o
 -16   1   2         56.42         40.45         9.04 o
 -15   1   2         23.18         23.07         6.63 o
 -14   1   2         25.63         45.59        14.55 o
 -13   1   2        358.40        230.79        26.41 o
 -12   1   2        211.70        172.94        27.17 o
 -11   1   2         35.32         56.47        15.03 o
 -10   1   2          4.88         17.84         4.92 o
  -9   1   2        123.34        104.00         8.97 o
  -8   1   2        106.06         86.89         9.14 o
  -7   1   2         41.88         75.49        23.77 o
  -6   1   2        253.56        192.83        24.28 o
  -5   1   2        406.42        264.85        14.97 o
  -4   1   2         99.02         75.59        16.63 o
  -3   1   2       1491.51       1526.72        75.13 o
  -2   1   2       1226.39        980.76        51.65 o
  -1   1   2       6693.04       5279.12       267.01 o
   0   1   2        427.62       1090.40        65.75 o
   1   1   2       6693.04       5114.48       258.89 o
   2   1   2       1226.40        981.41        49.96 o
   3   1   2       1491.51       1461.44        71.98 o
   4   1   2         99.02         78.62        14.86 o
   5   1   2        406.42        255.77        14.48 o
   6   1   2        253.56        190.88        24.19 o
   7   1   2         41.88         59.65        19.31 o
   8   1   2        106.06         85.95         8.24 o
   9   1   2        123.34        109.20         8.94 o
  10   1   2          4.88         14.75         4.01 o
  11   1   2         35.32         58.59        24.88 o
  12   1   2        211.70        177.94        19.52 o
  13   1   2        358.40        226.81        18.09 o
  14   1   2         25.63         42.35        13.17 o
  15   1   2         23.18         30.86         5.07 o
  16   1   2         56.42         31.23         4.59 o
  17   1   2         15.91         14.80         3.96 o
  18   1   2         13.59          7.17         3.93 o
  19   1   2         51.15         40.14         5.46 o
  20   1   2         30.59         20.96         4.42 o
  21   1   2         19.71         17.26         5.12 o
  22   1   2         31.32         24.82         4.63 o
  23   1   2         21.21         13.76         4.12 o
  24   1   2          3.63         11.20         3.75 o
  25   1   2         12.58          4.88         4.88 o
 -25   2   2          7.92          7.35         5.05 o
 -24   2   2          0.66          6.82         3.91 o
 -23   2   2         27.54         12.33         4.62 o
 -22   2   2         44.45         24.20         5.59 o
 -21   2   2          0.53          5.14         4.35 o
 -20   2   2         14.37          4.25         4.30 o
 -19   2   2         67.55         57.39         8.13 o
 -18   2   2         70.53         72.18         9.30 o
 -17   2   2         12.50         17.30         4.35 o
 -16   2   2          8.54         31.12         6.68 o
 -15   2   2         71.47         43.82         8.98 o
 -14   2   2         74.41         55.34         7.05 o
 -13   2   2         80.10         56.71         6.41 o
 -12   2   2        261.29        156.46        11.93 o
 -11   2   2        111.60        117.64        11.29 o
 -10   2   2        126.02        159.79        27.63 o
  -9   2   2        193.80        142.76        25.57 o
  -8   2   2         24.20         84.45        19.04 o
  -7   2   2        123.26        138.83        11.13 o
  -6   2   2        278.46        315.97        20.21 o
  -5   2   2        245.65        288.99        17.72 o
  -4   2   2        196.85        239.53        13.93 o
  -3   2   2       1038.85        998.12        54.03 o
  -2   2   2       1195.53        992.19        52.54 o
  -1   2   2       1622.54       1461.59        76.80 o
   0   2   2        150.46        107.10        22.72 o
   1   2   2       1622.54       1490.78        77.71 o
   2   2   2       1195.53        984.08        50.30 o
   3   2   2       1038.85       1020.45        55.45 o
   4   2   2        196.85        255.50        14.81 o
   5   2   2        245.65        298.23        19.67 o
   6   2   2        278.46        328.99        24.29 o
   7   2   2        123.26        153.07        11.15 o
   8   2   2         24.20         93.29         9.12 o
   9   2   2        193.80        131.98        14.51 o
  10   2   2        126.02        146.02        15.99 o
  11   2   2        111.60        112.26        10.96 o
  12   2   2        261.29        171.02        13.41 o
  13   2   2         80.10         58.38        10.56 o
  14   2   2         74.41         57.94         6.59 o
  15   2   2         71.47         50.46         6.31 o
  16   2   2          8.54         31.78         6.31 o
  17   2   2         12.50         20.85         6.25 o
  18   2   2         70.53         62.05         6.57 o
  19   2   2         67.55         38.19         6.21 o
  20   2   2         14.37         10.82         5.76 o
  21   2   2          0.53          5.94         5.68 o
  22   2   2         44.45         29.90         6.03 o
  23   2   2         27.54         15.94         5.39 o
  24   2   2          0.66          2.31         6.27 o
  25   2   2          7.92          0.83         5.31 o
 -24   3   2          1.46          3.18         3.54 o
 -23   3   2          6.25          4.29         3.82 o
 -22   3   2         21.33          5.97         3.90 o
 -21   3   2         35.74         26.24         5.12 o
 -20   3   2         30.36         28.58         5.23 o
 -19   3   2         14.05         23.68         6.70 o
 -18   3   2         43.78         38.59         5.27 o
 -17   3   2          5.89         12.77         3.61 o
 -16   3   2         40.47         49.43        13.23 o
 -15   3   2         32.86         40.88         6.98 o
 -14   3   2         19.19         37.52         4.75 o
 -13   3   2         57.18         58.22         8.53 o
 -12   3   2         18.05         55.27        17.17 o
 -11   3   2        198.98        157.66        20.13 o
 -10   3   2        243.52        182.94        15.05 o
  -9   3   2       1096.85        668.16        52.84 o
  -8   3   2         66.36         80.39         7.95 o
  -7   3   2        131.48        171.14        13.87 o
  -6   3   2        267.12        217.19        19.38 o
  -5   3   2        236.76        272.98        16.97 o
  -4   3   2         65.41        108.36        21.87 o
  -3   3   2        482.31        839.31        50.86 o
  -2   3   2        727.55        531.90        29.23 o
  -1   3   2        505.21        512.39        32.52 o
   0   3   2        229.94        367.30        49.23 o
   1   3   2        505.21        534.26        26.86 o
   2   3   2        727.55        556.94        30.42 o
   3   3   2        482.31        824.38        44.95 o
   4   3   2         65.41        106.89        13.87 o
   5   3   2        236.76        249.30        15.67 o
   6   3   2        267.12        222.20        15.59 o
   7   3   2        131.48        163.72        12.15 o
   8   3   2         66.36        105.12        20.48 o
   9   3   2       1096.84        714.20        44.49 o
  10   3   2        243.51        199.53        16.37 o
  11   3   2        198.98        140.20        15.44 o
  12   3   2         18.05         45.98         8.08 o
  13   3   2         57.18         53.27        10.39 o
  14   3   2         19.19         34.24         5.47 o
  15   3   2         32.86         36.28        12.04 o
  16   3   2         40.47         49.88         6.31 o
  17   3   2          5.89         13.07         3.57 o
  18   3   2         43.78         44.31         5.40 o
  19   3   2         14.05         20.25         4.07 o
  20   3   2         30.36         27.99         5.84 o
  21   3   2         35.74         25.10         4.54 o
  22   3   2         21.33         21.24         4.89 o
  23   3   2          6.25         11.68         7.99 o
  24   3   2          1.46          1.86         4.10 o
 -24   4   2          0.59          4.52         4.70 o
 -23   4   2          3.77          2.23         4.65 o
 -22   4   2          5.62          6.24         2.91 o
 -21   4   2         10.35          9.93         3.24 o
 -20   4   2          6.22          9.89         3.29 o
 -19   4   2          0.77         16.17         6.38 o
 -18   4   2         56.25         40.97         5.24 o
 -17   4   2         91.91         55.81        13.60 o
 -16   4   2         77.39         95.46        13.98 o
 -15   4   2         52.23         61.05         6.13 o
 -14   4   2         44.54         45.07         5.61 o
 -13   4   2         47.74         40.06        19.45 o
 -12   4   2         27.60         36.17        17.87 o
 -11   4   2        166.76        140.15        11.02 o
 -10   4   2        480.94        470.85        33.35 o
  -9   4   2         18.14         24.92         6.86 o
  -8   4   2         56.72        109.36        12.81 o
  -7   4   2         30.79         33.14         8.43 o
  -6   4   2         49.88         66.40         7.49 o
  -5   4   2        160.07        185.85        16.11 o
  -4   4   2        318.25        247.80        23.84 o
  -3   4   2       1010.31        878.92        55.23 o
  -2   4   2        121.55        238.01        52.12 o
  -1   4   2        655.59        379.02        19.62 o
   0   4   2        185.70        107.06        10.46 o
   1   4   2        655.59        397.86        20.50 o
   2   4   2        121.55        271.81        67.73 o
   3   4   2       1010.31        899.15        51.66 o
   4   4   2        318.25        294.65        24.22 o
   5   4   2        160.07        168.19        14.07 o
   6   4   2         49.88         74.57         7.02 o
   7   4   2         30.79         32.22         6.03 o
   8   4   2         56.72        116.19        35.39 o
   9   4   2         18.14         31.15        11.81 o
  10   4   2        480.94        453.79        34.98 o
  11   4   2        166.76        147.22        12.33 o
  12   4   2         27.60         38.52         5.19 o
  13   4   2         47.74         60.42        13.43 o
  14   4   2         44.54         44.00         6.92 o
  15   4   2         52.23         56.24         5.86 o
  16   4   2         77.39         97.96        19.84 o
  17   4   2         91.91         60.13         6.96 o
  18   4   2         56.25         39.81         4.79 o
  19   4   2          0.77         13.34         8.82 o
  20   4   2          6.22          7.88         5.99 o
  21   4   2         10.35          8.08         2.95 o
  22   4   2          5.62          6.63         2.90 o
  23   4   2          3.77          1.35         3.77 o
  24   4   2          0.59          4.57         3.09 o
 -24   5   2          2.25          6.07         2.76 o
 -23   5   2         11.76          7.28         2.70 o
 -22   5   2         20.47         14.25         2.97 o
 -21   5   2         17.40         16.72         3.18 o
 -20   5   2          5.05          7.71         2.84 o
 -19   5   2         56.38         46.28         9.03 o
 -18   5   2         19.16         23.59         3.51 o
 -17   5   2        163.71        116.12        38.08 o
 -16   5   2         31.81         34.88         9.20 o
 -15   5   2         26.67         21.74         3.45 o
 -14   5   2        117.70         89.47         9.24 o
 -13   5   2        109.64         81.12         8.54 o
 -12   5   2         31.76         65.85         7.42 o
 -11   5   2         91.32        111.49         8.88 o
 -10   5   2        368.55        325.10        22.87 o
  -9   5   2         32.24         54.20         7.02 o
  -8   5   2        210.92        180.60        13.72 o
  -7   5   2        120.34        118.99        19.94 o
  -6   5   2        404.20        367.95        26.80 o
  -5   5   2        332.28        418.58        34.75 o
  -4   5   2         75.73         96.76        13.81 o
  -3   5   2        462.02        595.30        39.35 o
  -2   5   2         11.27         49.61        24.77 o
  -1   5   2        509.79        512.31        36.64 o
   0   5   2         19.52         81.24        12.83 o
   1   5   2        509.79        517.38        36.65 o
   2   5   2         11.27         35.40        36.02 o
   3   5   2        462.02        636.88        46.94 o
   4   5   2         75.73         85.12        14.81 o
   5   5   2        332.27        424.32        31.46 o
   6   5   2        404.21        354.12        26.15 o
   7   5   2        120.34        100.16        15.37 o
   8   5   2        210.92        227.65        16.82 o
   9   5   2         32.24         68.67        13.77 o
  10   5   2        368.55        332.61        22.21 o
  11   5   2         91.32        102.48         8.56 o
  12   5   2         31.76         61.50         7.38 o
  13   5   2        109.64         88.64         9.42 o
  14   5   2        117.70         91.75         9.50 o
  15   5   2         26.67         21.86         4.92 o
  16   5   2         31.81         29.08         8.67 o
  17   5   2        163.71        124.32        16.72 o
  18   5   2         19.16         22.79         3.32 o
  19   5   2         56.38         42.82        16.34 o
  20   5   2          5.05         17.18         3.02 o
  21   5   2         17.40         20.81         3.19 o
  22   5   2         20.47         18.01         3.22 o
  23   5   2         11.76         10.80         2.79 o
  24   5   2          2.25          2.07         2.41 o
 -24   6   2         12.42         10.61         2.53 o
 -23   6   2         10.44          8.88         2.47 o
 -22   6   2          9.75         10.37         3.01 o
 -21   6   2          2.97         11.66         3.93 o
 -20   6   2         84.93         58.45         5.97 o
 -19   6   2          7.98         15.84         3.00 o
 -18   6   2         55.38         30.72         6.03 o
 -17   6   2          6.16         13.83         3.32 o
 -16   6   2         83.59         74.92         7.96 o
 -15   6   2         23.10         21.35         8.88 o
 -14   6   2         14.37         29.92         4.39 o
 -13   6   2         28.63         36.66         5.00 o
 -12   6   2         14.89         39.15         4.84 o
 -11   6   2         23.85         40.58         4.35 o
 -10   6   2        301.66        219.79        36.65 o
  -9   6   2        214.46        175.49        16.17 o
  -8   6   2        352.89        315.04        26.89 o
  -7   6   2        392.64        362.65        30.96 o
  -6   6   2        123.39        158.83        14.97 o
  -5   6   2         65.33         42.77         6.87 o
  -4   6   2         71.72         57.99        12.53 o
  -3   6   2        111.68        130.78        15.01 o
  -2   6   2         40.25         76.11        12.48 o
  -1   6   2        250.50        355.72        61.27 o
   0   6   2          8.83         21.81         7.68 o
   1   6   2        250.50        284.44        35.82 o
   2   6   2         40.25         87.26        14.12 o
   3   6   2        111.68        110.21        12.42 o
   4   6   2         71.72         61.01        17.30 o
   5   6   2         65.33         55.73         7.36 o
   6   6   2        123.39        150.68        15.51 o
   7   6   2        392.64        322.65        29.29 o
   8   6   2        352.88        340.46        30.85 o
   9   6   2        214.46        170.21        14.65 o
  10   6   2        301.66        304.15        25.67 o
  11   6   2         23.85         48.83         5.91 o
  12   6   2         14.89         50.01         4.96 o
  13   6   2         28.63         40.11         7.72 o
  14   6   2         14.37         17.64         3.89 o
  15   6   2         23.10         25.55         5.06 o
  16   6   2         83.59         69.56         9.33 o
  17   6   2          6.16         14.49         3.34 o
  18   6   2         55.38         40.87         4.72 o
  19   6   2          7.98         13.60         3.41 o
  20   6   2         84.93         67.38         6.73 o
  21   6   2          2.97          6.95         2.41 o
  22   6   2          9.75          9.87         2.36 o
  23   6   2         10.44          7.02         3.55 o
  24   6   2         12.42          8.42         2.24 o
 -24   7   2          5.17          6.26         4.51 o
 -23   7   2          4.15          4.23         2.64 o
 -22   7   2          8.96         10.80         2.73 o
 -21   7   2          5.21         14.21         5.46 o
 -20   7   2          8.29         11.79         3.89 o
 -19   7   2          0.05          4.80         4.09 o
 -18   7   2         62.56         73.45         8.70 o
 -17   7   2          0.23         14.54         4.99 o
 -16   7   2         50.48         47.42         6.42 o
 -15   7   2         40.03         55.62         8.83 o
 -14   7   2         97.61        106.60        20.14 o
 -13   7   2         31.43         37.54         7.90 o
 -12   7   2         44.00         59.30         5.78 o
 -11   7   2        278.81        221.06        16.90 o
 -10   7   2         70.46         54.46         5.69 o
  -9   7   2         27.47         34.03         5.48 o
  -8   7   2        456.28        418.89        30.75 o
  -7   7   2         74.92         92.21         9.55 o
  -6   7   2        139.85        188.69        17.51 o
  -5   7   2         84.02         96.84        11.71 o
  -4   7   2         21.35         48.83        10.20 o
  -3   7   2         54.50         64.98         9.54 o
  -2   7   2         57.55        102.01        34.02 o
  -1   7   2        385.91        296.79        34.89 o
   0   7   2        246.44        253.12        39.77 o
   1   7   2        385.91        291.42        34.14 o
   2   7   2         57.55         96.60        18.22 o
   3   7   2         54.51         50.79        11.20 o
   4   7   2         21.35         35.95         9.46 o
   5   7   2         84.02        107.59        16.31 o
   6   7   2        139.85        198.02        23.34 o
   7   7   2         74.92         82.77        14.65 o
   8   7   2        456.28        396.01        31.10 o
   9   7   2         27.47         35.48         8.36 o
  10   7   2         70.46         65.66         6.74 o
  11   7   2        278.81        236.54        19.13 o
  12   7   2         44.00         50.23         6.63 o
  13   7   2         31.43         46.36         6.48 o
  14   7   2         97.61         99.92         9.68 o
  15   7   2         40.03         46.56         7.01 o
  16   7   2         50.48         40.63         7.03 o
  17   7   2          0.23          4.19         3.72 o
  18   7   2         62.56         72.30        24.70 o
  19   7   2          0.05         14.10         6.26 o
  20   7   2          8.29         11.38         3.94 o
  21   7   2          5.21         13.27         3.10 o
  22   7   2          8.96         14.66         3.11 o
  23   7   2          4.15          6.32         2.79 o
  24   7   2          5.17          3.72         5.45 o
 -23   8   2          5.93          6.96         3.12 o
 -22   8   2         12.71          9.39         3.68 o
 -21   8   2         22.49         16.80         4.46 o
 -20   8   2         16.21         10.84         3.85 o
 -19   8   2          6.90          4.91         3.61 o
 -18   8   2         29.53         25.10         9.38 o
 -17   8   2         29.55         32.66         8.44 o
 -16   8   2         23.77         42.66         6.42 o
 -15   8   2          9.39         20.44         8.79 o
 -14   8   2         82.06         85.50         7.75 o
 -13   8   2         42.16         74.27         9.15 o
 -12   8   2        138.16        147.76        12.00 o
 -11   8   2         91.04         77.15         8.42 o
 -10   8   2         61.32         99.89         8.82 o
  -9   8   2        185.76        146.82        12.41 o
  -8   8   2         31.93         41.27         5.31 o
  -7   8   2         35.40         36.36         6.25 o
  -6   8   2        274.37        234.54        21.37 o
  -5   8   2         88.15        129.65        16.06 o
  -4   8   2         67.79         72.86        12.06 o
  -3   8   2        255.57        163.80        28.45 o
  -2   8   2          8.01         58.16        18.17 o
  -1   8   2         34.14         50.44        18.43 o
   1   8   2         34.14         38.07        14.00 o
   2   8   2          8.01         47.12        16.63 o
   3   8   2        255.57        170.58        35.21 o
   4   8   2         67.79         84.16        11.73 o
   5   8   2         88.15        171.25        20.31 o
   6   8   2        274.37        207.61        17.81 o
   7   8   2         35.40         33.08        11.06 o
   8   8   2         31.93         45.22        10.12 o
   9   8   2        185.76        164.60        14.46 o
  10   8   2         61.32         90.80         8.91 o
  11   8   2         91.04         80.44         8.54 o
  12   8   2        138.16        148.18        11.93 o
  13   8   2         42.16         71.56         9.04 o
  14   8   2         82.06         71.24        13.32 o
  15   8   2          9.39         13.93         7.01 o
  16   8   2         23.77         41.95         6.77 o
  17   8   2         29.55         21.64         5.11 o
  18   8   2         29.53         26.02         5.14 o
  19   8   2          6.90          5.46         3.92 o
  20   8   2         16.21         10.57         3.83 o
  21   8   2         22.49         18.83         4.56 o
  22   8   2         12.71         14.30         4.57 o
  23   8   2          5.93         10.33         4.35 o
 -23   9   2          2.01          0.04         3.16 o
 -22   9   2          3.36          2.49         3.33 o
 -21   9   2         12.03         11.79         3.84 o
 -20   9   2          5.53          8.53         3.41 o
 -19   9   2         15.92         18.75         4.62 o
 -18   9   2         12.21         17.34         4.31 o
 -17   9   2          5.15         13.39         4.79 o
 -16   9   2         19.59         32.04         5.95 o
 -15   9   2         29.89         42.64         5.30 o
 -14   9   2          8.88         23.08         5.13 o
 -13   9   2         38.11         44.48         5.18 o
 -12   9   2        154.08        139.99        11.39 o
 -11   9   2         38.90         33.70         4.87 o
 -10   9   2         20.57         21.46         5.06 o
  -9   9   2         50.41         78.49         8.02 o
  -8   9   2         28.40         47.27        12.44 o
  -7   9   2        598.40        526.10        78.43 o
  -6   9   2        119.02        102.28        12.90 o
  -5   9   2        105.12        116.58        18.69 o
  -4   9   2        307.40        210.55        24.72 o
  -3   9   2         54.22        183.71        31.86 o
  -2   9   2         20.86         17.23        27.31 o
  -1   9   2        109.13         92.04        20.39 o
   0   9   2          0.31         56.38        17.80 o
   1   9   2        109.13         67.79        17.71 o
   2   9   2         20.86         32.55        23.77 o
   3   9   2         54.22        144.97        55.68 o
   4   9   2        307.40        196.76        41.02 o
   5   9   2        105.12        143.48        21.98 o
   6   9   2        119.02        127.84        15.18 o
   7   9   2        598.40        477.31        72.11 o
   8   9   2         28.40         56.26         8.75 o
   9   9   2         50.41         91.09         8.94 o
  10   9   2         20.57         29.61         4.63 o
  11   9   2         38.90         37.98         6.65 o
  12   9   2        154.08        148.61        12.19 o
  13   9   2         38.11         49.05         5.60 o
  14   9   2          8.88         23.94         3.88 o
  15   9   2         29.89         44.43         9.37 o
  16   9   2         19.59         23.04         5.88 o
  17   9   2          5.15         13.55         3.60 o
  18   9   2         12.21          9.98         6.19 o
  19   9   2         15.92         12.90         5.01 o
  20   9   2          5.53          7.28         3.55 o
  21   9   2         12.03          8.58         4.35 o
  22   9   2          3.36         10.28         4.08 o
  23   9   2          2.01         -1.86         8.38 o
 -23  10   2          1.29          3.57         3.30 o
 -22  10   2         12.31         13.37         3.78 o
 -21  10   2          4.54          6.93         3.55 o
 -20  10   2         15.18         25.40         5.00 o
 -19  10   2          2.20          3.01         3.40 o
 -18  10   2         24.62         23.19         6.77 o
 -17  10   2          5.34          6.45         3.56 o
 -16  10   2          6.58         20.80         5.30 o
 -15  10   2         14.95         25.45         3.81 o
 -14  10   2          3.82          8.86         3.46 o
 -13  10   2         14.23         24.38         4.18 o
 -12  10   2         34.08         55.89         8.74 o
 -11  10   2         10.46         13.30         5.96 o
 -10  10   2         18.06         26.64         4.93 o
  -9  10   2         50.33         66.33         7.43 o
  -8  10   2         84.39         88.85        12.56 o
  -7  10   2         11.44         35.24         7.28 o
  -6  10   2        135.11        127.44        16.05 o
  -5  10   2        322.37        269.57        36.00 o
  -4  10   2        807.73        572.51       126.59 o
  -3  10   2         76.73         68.19        20.66 o
  -2  10   2         96.71        157.83        29.93 o
  -1  10   2        147.79        115.08        34.88 o
   0  10   2         25.59        343.53        55.24 o
   1  10   2        147.79        102.13        28.64 o
   2  10   2         96.71        181.13        34.07 o
   3  10   2         76.72         59.87        21.06 o
   4  10   2        807.73        498.16        79.52 o
   5  10   2        322.37        290.01        39.19 o
   6  10   2        135.11        133.51        16.23 o
   7  10   2         11.44         22.52         8.67 o
   8  10   2         84.39         89.49        16.59 o
   9  10   2         50.33         62.02         7.30 o
  10  10   2         18.06         27.98         5.20 o
  11  10   2         10.46         20.65         4.31 o
  12  10   2         34.08         45.20         6.75 o
  13  10   2         14.23         21.11         4.33 o
  14  10   2          3.82         17.93         3.75 o
  15  10   2         14.95         24.66         3.93 o
  16  10   2          6.58         13.12         3.68 o
  17  10   2          5.34         10.98         4.54 o
  18  10   2         24.62         25.18         4.23 o
  19  10   2          2.20          1.99         4.47 o
  20  10   2         15.18         24.66         7.21 o
  21  10   2          4.54          4.70         9.31 o
  22  10   2         12.31         20.46         7.66 o
  23  10   2          1.29          1.43         5.26 o
 -22  11   2          1.10         -1.42         2.82 o
 -21  11   2         19.23         24.37         4.88 o
 -20  11   2          3.26          8.65         4.95 o
 -19  11   2          2.71          1.26         3.37 o
 -18  11   2          1.13          7.08         3.07 o
 -17  11   2         12.03         15.66         3.53 o
 -16  11   2         57.06         54.60         6.92 o
 -15  11   2          0.21          8.50         3.26 o
 -14  11   2         99.04         92.05        10.02 o
 -13  11   2         40.25         35.86         6.51 o
 -12  11   2         26.74         28.70         5.99 o
 -11  11   2         22.62         40.87        15.70 o
 -10  11   2        154.12        158.37        17.10 o
  -9  11   2         37.81         50.02        12.88 o
  -8  11   2         75.72         94.92        12.07 o
  -7  11   2         40.87         66.00        15.29 o
  -6  11   2         67.92         78.80        11.49 o
  -5  11   2         77.01         71.96        14.44 o
  -4  11   2         59.99         78.43        22.59 o
  -3  11   2         55.54         98.69        27.05 o
  -2  11   2         95.43        139.58        28.44 o
  -1  11   2         41.07         62.28        20.27 o
   0  11   2        493.10        268.72        45.19 o
   1  11   2         41.07         71.49        41.53 o
   2  11   2         95.43         97.45        25.81 o
   3  11   2         55.54         92.67        25.57 o
   4  11   2         59.99         64.46        19.44 o
   5  11   2         77.01         61.02         9.84 o
   6  11   2         67.92         68.30        10.77 o
   7  11   2         40.87         40.40         9.83 o
   8  11   2         75.72         73.00        10.02 o
   9  11   2         37.81         48.60        12.84 o
  10  11   2        154.12        180.36        19.33 o
  11  11   2         22.62         31.82         6.13 o
  12  11   2         26.74         23.98         4.71 o
  13  11   2         40.25         32.20         9.50 o
  14  11   2         99.04         96.48        10.85 o
  15  11   2          0.21          6.90         3.65 o
  16  11   2         57.06         63.51         6.51 o
  17  11   2         12.03          9.69         3.21 o
  18  11   2          1.13         11.69         3.22 o
  19  11   2          2.71          1.72         5.96 o
  20  11   2          3.26          6.40         4.69 o
  21  11   2         19.23         18.36         5.26 o
  22  11   2          1.10          1.90         4.24 o
 -22  12   2          2.05         10.39         4.64 o
 -21  12   2          6.52          5.76         3.64 o
 -20  12   2         12.96         13.96         3.83 o
 -19  12   2          0.42          4.09         2.93 o
 -18  12   2          9.27         16.22         4.39 o
 -17  12   2         37.50         36.04         4.66 o
 -16  12   2         55.26         56.57         7.99 o
 -15  12   2         36.61         40.19         6.46 o
 -14  12   2         31.37         32.65         6.66 o
 -13  12   2         21.50         37.81         5.43 o
 -12  12   2         23.91         40.39         6.22 o
 -11  12   2         20.95         35.70         6.76 o
 -10  12   2         70.01         51.72        13.36 o
  -9  12   2         38.10         26.26         6.40 o
  -8  12   2         29.40         44.67         7.83 o
  -7  12   2         56.29         67.88        11.03 o
  -6  12   2        161.24        171.07        25.42 o
  -5  12   2        464.29        312.19        69.14 o
  -3  12   2        130.35        137.15        34.38 o
  -2  12   2         70.18         63.15        32.87 o
  -1  12   2         10.20         42.30        20.48 o
   0  12   2        158.00         84.75        23.79 o
   1  12   2         10.20         33.31        18.61 o
   2  12   2         70.18         77.43        23.61 o
   3  12   2        130.35        141.48        34.55 o
   5  12   2        464.29        372.77        81.32 o
   6  12   2        161.24        222.82        32.09 o
   7  12   2         56.29         69.00        10.33 o
   8  12   2         29.40         41.07         7.79 o
   9  12   2         38.10         30.80         7.82 o
  10  12   2         70.01         63.05        11.97 o
  11  12   2         20.95         30.05        10.03 o
  12  12   2         23.91         34.97         5.88 o
  13  12   2         21.50         36.78         5.82 o
  14  12   2         31.37         33.31         5.20 o
  15  12   2         36.61         28.12         6.05 o
  16  12   2         55.26         62.74         7.49 o
  17  12   2         37.50         44.32         8.71 o
  18  12   2          9.27         18.35         3.85 o
  19  12   2          0.42          4.68         3.40 o
  20  12   2         12.96         15.49         3.80 o
  21  12   2          6.52          7.35         4.69 o
  22  12   2          2.05          2.77         6.33 o
 -21  13   2         16.58         11.17         3.71 o
 -20  13   2          7.56          6.72         3.16 o
 -19  13   2          2.86          4.86         2.76 o
 -18  13   2         11.18         13.96         3.29 o
 -17  13   2         69.15         57.85         7.11 o
 -16  13   2          1.52          8.27         3.66 o
 -15  13   2         15.46         19.78         4.87 o
 -14  13   2         25.79         46.87         6.06 o
 -13  13   2        142.00        150.33        16.41 o
 -12  13   2          7.47         18.79         4.21 o
 -11  13   2         29.97         45.63         6.17 o
 -10  13   2          6.95         14.75         4.34 o
  -9  13   2         35.33         55.46        11.88 o
  -8  13   2          9.55         19.54        10.03 o
  -7  13   2        164.19        151.24        18.23 o
  -6  13   2        110.86         91.23        25.29 o
  -5  13   2        181.36        162.98        38.60 o
  -4  13   2         68.00         38.68        19.09 o
  -3  13   2        104.48         73.02        23.59 o
  -2  13   2         60.09         68.96        26.51 o
  -1  13   2         83.47        104.17        26.75 o
   0  13   2        210.63         96.52        25.46 o
   1  13   2         83.47         69.28        23.49 o
   2  13   2         60.09         76.93        24.34 o
   3  13   2        104.48         80.94        23.90 o
   4  13   2         68.00         41.58        18.53 o
   6  13   2        110.86         83.95        23.46 o
   7  13   2        164.19        142.30        31.78 o
   8  13   2          9.55          5.84         7.71 o
   9  13   2         35.33         39.99         9.80 o
  10  13   2          6.95         13.72         6.28 o
  11  13   2         29.97         32.69         7.19 o
  12  13   2          7.47         18.90         4.70 o
  13  13   2        142.00        135.42        15.38 o
  14  13   2         25.79         44.86         6.47 o
  15  13   2         15.46         22.93         5.79 o
  16  13   2          1.52          8.98         4.14 o
  17  13   2         69.15         53.93         7.41 o
  18  13   2         11.18         17.78         3.84 o
  19  13   2          2.86          4.26         4.01 o
  20  13   2          7.56          8.70         3.21 o
  21  13   2         16.58         11.86         3.32 o
 -20  14   2          3.51          5.07         2.64 o
 -19  14   2         25.50         27.69         3.93 o
 -18  14   2          0.42          3.94         3.17 o
 -17  14   2         15.88         12.80         4.02 o
 -16  14   2         24.62         18.31         5.05 o
 -15  14   2          5.87         17.30         4.46 o
 -14  14   2        109.29         91.93        11.48 o
 -13  14   2         61.26         82.37         9.24 o
 -12  14   2        140.37        157.90        15.18 o
 -11  14   2         18.49         26.72         4.85 o
 -10  14   2         20.61         33.49         6.93 o
  -9  14   2          8.65         28.06         9.08 o
  -8  14   2         52.39         63.09        18.33 o
  -7  14   2         44.39         21.74        15.27 o
  -6  14   2         15.97         24.44        15.85 o
  -5  14   2        101.13        115.02        31.27 o
  -4  14   2          0.28         30.26        19.93 o
  -3  14   2         60.16         43.64        23.48 o
  -2  14   2         80.27         55.04        26.34 o
  -1  14   2         19.20         16.08        22.20 o
   0  14   2        437.59        176.16        35.13 o
   1  14   2         19.20         56.79        24.59 o
   2  14   2         80.28         52.63        21.84 o
   3  14   2         60.16        104.11        30.22 o
   4  14   2          0.28         10.87        18.37 o
   5  14   2        101.13         78.76        24.62 o
   6  14   2         15.97         23.85        15.13 o
   7  14   2         44.39         53.93        35.29 o
   8  14   2         52.39         35.90        11.78 o
   9  14   2          8.65         20.48        13.52 o
  10  14   2         20.61         40.66        11.10 o
  11  14   2         18.49         26.63         7.00 o
  12  14   2        140.37        149.63        16.49 o
  13  14   2         61.26         76.66        10.04 o
  14  14   2        109.29         86.52        11.05 o
  15  14   2          5.87         11.56         5.56 o
  16  14   2         24.62         26.42         5.63 o
  17  14   2         15.88         15.17         4.50 o
  18  14   2          0.42         11.73         4.12 o
  19  14   2         25.50         15.57         4.21 o
  20  14   2          3.51          6.80         3.05 o
 -20  15   2         29.98         23.17         5.98 o
 -19  15   2          0.33          6.85         3.06 o
 -18  15   2          4.42         11.13         3.99 o
 -17  15   2         11.65         16.07         4.37 o
 -16  15   2         22.85         25.63         6.30 o
 -15  15   2         92.30         94.50        13.53 o
 -14  15   2         91.02         82.15        10.43 o
 -13  15   2         44.97         44.13        10.69 o
 -12  15   2         66.72         79.77        13.38 o
 -11  15   2         11.54         33.75        10.90 o
 -10  15   2         33.22         42.22        10.28 o
  -9  15   2         27.58         52.09        19.54 o
  -8  15   2         90.25         84.63        26.52 o
  -7  15   2         34.87         50.68        20.00 o
  -5  15   2         35.40          4.58        19.35 o
  -4  15   2         50.26          2.45        19.75 o
  -3  15   2         30.12         35.05        22.57 o
  -2  15   2         16.20         26.80        23.89 o
  -1  15   2         59.45         -1.35        22.96 o
   0  15   2         61.44         27.55        23.60 o
   1  15   2         59.45         47.88        55.31 o
   2  15   2         16.20         34.33        22.95 o
   3  15   2         30.12         -4.46        19.51 o
   4  15   2         50.26         54.91        22.37 o
   5  15   2         35.40         36.87        20.70 o
   6  15   2         55.20        135.45        34.75 o
   7  15   2         34.87         29.86        33.74 o
   8  15   2         90.25         52.45        37.70 o
   9  15   2         27.58         39.69        15.58 o
  10  15   2         33.22         51.27        12.22 o
  11  15   2         11.54         10.22         8.96 o
  12  15   2         66.72        101.16        12.32 o
  13  15   2         44.96         45.73        12.05 o
  14  15   2         91.02         91.53        11.23 o
  15  15   2         92.30         88.30        11.18 o
  16  15   2         22.85         23.62         6.14 o
  17  15   2         11.65         27.95         6.00 o
  18  15   2          4.42          8.50         6.08 o
  19  15   2          0.33          0.31         3.43 o
  20  15   2         29.98         13.60         5.38 o
 -19  16   2         17.58         11.33         3.56 o
 -18  16   2         10.12         23.23         4.86 o
 -17  16   2         19.83         26.70         5.02 o
 -16  16   2         37.37         40.58         6.02 o
 -15  16   2         76.72         89.30         9.66 o
 -14  16   2         30.35         35.22         6.39 o
 -13  16   2         12.92         25.08         5.83 o
 -12  16   2         14.01         27.26         9.93 o
 -11  16   2         59.64         80.34        13.24 o
 -10  16   2         40.71         61.83        11.90 o
  -9  16   2         49.94         53.72        10.35 o
  -8  16   2          9.89         -3.08        20.82 o
  -7  16   2         63.16         44.75        19.35 o
  -6  16   2         41.38         37.34        21.18 o
  -5  16   2         49.30         24.52        20.22 o
  -4  16   2         36.49         28.75        22.55 o
  -3  16   2         27.53         37.84        25.48 o
  -2  16   2         24.61         17.65        24.48 o
  -1  16   2         33.14          1.15        21.28 o
   0  16   2         18.34         23.52        22.91 o
   1  16   2         33.14          3.91        21.69 o
   2  16   2         24.61         19.27        24.14 o
   3  16   2         27.53         20.76        21.63 o
   4  16   2         36.49         30.89        21.65 o
   5  16   2         49.30         36.41        20.15 o
   6  16   2         41.38         48.92        21.27 o
   7  16   2         63.16         42.45        19.70 o
   8  16   2          9.89        -23.25        39.98 o
   9  16   2         49.95         26.66        15.23 o
  10  16   2         40.71         33.89        11.08 o
  11  16   2         59.64         79.58        15.35 o
  12  16   2         14.01         31.65        15.62 o
  13  16   2         12.92         28.27         6.30 o
  14  16   2         30.35         42.95         7.19 o
  15  16   2         76.72         83.04        10.44 o
  16  16   2         37.37         29.47         5.47 o
  17  16   2         19.83         22.27         4.92 o
  18  16   2         10.12         20.28         4.78 o
  19  16   2         17.58          8.85         4.08 o
 -18  17   2          3.57         16.06         4.23 o
 -17  17   2         30.04         28.30         5.32 o
 -16  17   2          3.15          8.21         3.84 o
 -15  17   2          9.59         32.56         5.48 o
 -14  17   2         21.16         25.50         4.83 o
 -13  17   2         17.57         25.09         6.58 o
 -12  17   2          2.05          3.01         4.97 o
 -11  17   2        112.95        102.33        15.51 o
 -10  17   2         69.81         69.99        12.64 o
  -9  17   2         42.98         41.36        22.76 o
  -8  17   2         49.52         43.81        18.62 o
  -7  17   2         15.14         44.79        21.95 o
  -6  17   2         29.68         56.70        24.10 o
  -5  17   2         30.39         30.26        20.18 o
  -4  17   2        109.68         80.76        29.99 o
  -3  17   2        117.71         53.48        27.39 o
  -2  17   2          0.80         11.54        24.66 o
  -1  17   2         66.81         19.30        18.87 o
   0  17   2          3.97         -1.27        23.25 o
   1  17   2         66.81         13.23        19.33 o
   2  17   2          0.80         18.70        25.16 o
   3  17   2        117.71          2.35        22.91 o
   4  17   2        109.68        123.72        35.86 o
   5  17   2         30.39         17.70        19.08 o
   6  17   2         29.68         13.19        18.71 o
   7  17   2         15.14        -14.32        39.28 o
   8  17   2         49.52         14.32        49.70 o
   9  17   2         42.98         29.37        12.79 o
  10  17   2         69.81         64.35        12.61 o
  11  17   2        112.95        116.28        17.35 o
  12  17   2          2.05         -3.85         7.99 o
  13  17   2         17.57         12.36         4.87 o
  14  17   2         21.16         27.46         5.03 o
  15  17   2          9.59         22.28         6.53 o
  16  17   2          3.15          3.85         3.71 o
  17  17   2         30.04         30.67         5.34 o
  18  17   2          3.57         15.46         4.26 o
 -17  18   2          6.45          2.25         3.77 o
 -16  18   2         16.04         18.21         4.39 o
 -15  18   2          3.46         12.69         4.15 o
 -14  18   2         20.66         33.53         9.18 o
 -13  18   2          7.12         23.31         4.86 o
 -12  18   2         18.27         15.07        10.52 o
 -11  18   2         17.74         12.86        14.38 o
 -10  18   2         30.33         33.08        11.00 o
  -9  18   2         18.10         31.25        16.03 o
  -8  18   2         51.28         36.49        36.69 o
  -7  18   2        162.06        131.25        35.68 o
  -6  18   2         43.99         39.36        22.33 o
  -5  18   2         25.48         11.39        21.31 o
  -4  18   2        100.01         72.38        29.55 o
  -3  18   2         46.60         80.76        30.63 o
  -2  18   2         35.51         69.79        30.03 o
  -1  18   2         49.29         17.14        18.94 o
   0  18   2         65.93         47.10        21.78 o
   1  18   2         49.29         17.18        40.59 o
   2  18   2         35.51         27.50        26.42 o
   3  18   2         46.60         36.07        25.00 o
   4  18   2        100.00         69.03        27.98 o
   5  18   2         25.48         74.46        27.02 o
   8  18   2         51.28         78.82        82.81 o
   9  18   2         18.10         20.55        14.07 o
  10  18   2         30.33         41.51        14.20 o
  11  18   2         17.74         23.80        10.88 o
  12  18   2         18.27         24.08         7.51 o
  13  18   2          7.12         22.08         6.91 o
  14  18   2         20.66         27.18         8.65 o
  15  18   2          3.46         10.82         7.40 o
  16  18   2         16.04         15.90         4.53 o
  17  18   2          6.45          5.54         3.73 o
 -16  19   2          0.11          9.43         6.99 o
 -15  19   2         11.90         15.12         4.32 o
 -14  19   2         23.10         34.52         6.07 o
 -13  19   2         12.75         16.18         5.92 o
 -12  19   2          1.80         15.34         8.47 o
 -11  19   2         11.50         14.16        12.25 o
 -10  19   2         22.39          1.26        12.33 o
  -9  19   2          7.63          0.18        26.65 o
  -8  19   2         48.68         26.63        22.41 o
  -7  19   2         46.55         39.55        22.03 o
  -6  19   2          0.14         17.58        20.17 o
  -5  19   2         89.99         86.00        30.25 o
  -4  19   2         23.69         -3.85        23.58 o
  -3  19   2         98.48         44.42        27.18 o
  -2  19   2         21.58          1.94        24.68 o
  -1  19   2         45.09         16.46        26.53 o
   0  19   2          6.87        -12.72        20.45 o
   1  19   2         45.09         -4.04        25.26 o
   2  19   2         21.58        -22.46        25.14 o
   3  19   2         98.48         42.98        26.93 o
   4  19   2         23.69         26.29        22.13 o
   7  19   2         46.55         17.11        18.76 o
   8  19   2         48.68         58.84        19.59 o
   9  19   2          7.63         34.58        15.96 o
  10  19   2         22.39         27.74        12.32 o
  11  19   2         11.50         22.85        10.96 o
  12  19   2          1.80          2.98         8.14 o
  13  19   2         12.75         13.89         6.73 o
  14  19   2         23.10         31.48         7.01 o
  15  19   2         11.90         16.64         4.51 o
  16  19   2          0.11         10.98         3.98 o
 -15  20   2          0.77         16.28         4.61 o
 -14  20   2          6.94          3.99         6.00 o
 -13  20   2          3.85          9.91         5.64 o
 -12  20   2          2.56         12.36         6.90 o
 -11  20   2         23.80         21.86        12.51 o
 -10  20   2          6.79         -8.70        19.77 o
  -9  20   2          6.81         23.38        15.95 o
  -8  20   2         10.52          3.95        27.54 o
  -7  20   2          3.62         12.55        20.68 o
  -6  20   2         12.97         71.20        27.46 o
  -5  20   2          1.03        -19.59        23.44 o
  -4  20   2         81.40         81.07        30.96 o
  -3  20   2          8.47         20.11        25.07 o
  -2  20   2          4.99         23.21        26.87 o
  -1  20   2         12.60        -26.22        27.14 o
   0  20   2         10.14         -4.67        20.05 o
   1  20   2         12.60         18.13        20.12 o
   2  20   2          4.99         18.49        24.22 o
   3  20   2          8.47         38.98        25.76 o
   6  20   2         12.97         -7.25        20.07 o
   7  20   2          3.62          1.84        17.48 o
   8  20   2         10.52          0.85        15.10 o
   9  20   2          6.81         26.61        15.30 o
  10  20   2          6.79        -10.10        21.40 o
  11  20   2         23.80         27.97         7.36 o
  12  20   2          2.56          4.17         5.79 o
  13  20   2          3.85         -1.41        12.35 o
  14  20   2          6.94         16.49         6.04 o
  15  20   2          0.77          5.51         3.79 o
 -14  21   2          5.00         10.61        10.95 o
 -13  21   2          1.88         11.55         5.80 o
 -12  21   2         11.62         19.72         6.71 o
 -11  21   2          2.26         -1.59        11.78 o
 -10  21   2         26.42         17.94        13.85 o
  -9  21   2         16.57         31.07        15.53 o
  -8  21   2         11.86         13.74        19.05 o
  -7  21   2         24.91         34.25        21.32 o
  -6  21   2         16.09         15.42        22.11 o
  -5  21   2          3.46        -19.88        22.37 o
  -4  21   2          1.56          5.11        23.61 o
  -3  21   2         85.01         -1.76        23.76 o
  -2  21   2         28.68         17.61        24.49 o
  -1  21   2         28.59        -18.19        23.61 o
   0  21   2          0.18         -6.79        16.19 o
   1  21   2         28.59         17.41        16.34 o
   2  21   2         28.68         57.57        26.25 o
   5  21   2          3.46         11.67        20.73 o
   6  21   2         16.09         -1.78        19.13 o
   7  21   2         24.91         37.22        19.68 o
   8  21   2         11.86         -3.03        13.97 o
   9  21   2         16.57         -8.20        14.08 o
  10  21   2         26.42         36.17        14.51 o
  11  21   2          2.26          4.86         6.36 o
  12  21   2         11.62         16.87         9.87 o
  13  21   2          1.88         -7.12         8.08 o
  14  21   2          5.00         11.25        11.23 o
 -12  22   2         10.28          6.56        27.01 o
 -11  22   2         11.00         27.77        12.61 o
 -10  22   2          1.75         -4.91        13.24 o
  -9  22   2          7.94         -5.41        14.77 o
  -8  22   2         26.76         -3.15        18.67 o
  -7  22   2         13.63         19.84        20.03 o
  -6  22   2         13.61         16.08        20.43 o
  -5  22   2         16.84         21.02        21.50 o
  -4  22   2         44.76         -2.47        21.53 o
  -3  22   2          8.90         21.28        22.71 o
  -2  22   2         55.49          2.41        22.75 o
  -1  22   2         16.87          7.42        23.54 o
   0  22   2          2.87        -10.24        15.64 o
   1  22   2         16.87          8.34        21.52 o
   4  22   2         44.76         26.54        21.35 o
   5  22   2         16.84         -5.78        17.95 o
   6  22   2         13.61         24.47        18.89 o
   7  22   2         13.63         12.12        18.20 o
   8  22   2         26.76          5.84        13.67 o
   9  22   2          7.94          9.22        14.02 o
  10  22   2          1.75          6.53        18.53 o
  11  22   2         11.00         -4.52        12.92 o
  12  22   2         10.28         13.56         6.43 o
 -10  23   2         12.81        -13.47        13.47 o
  -9  23   2          0.16         -9.86        16.96 o
  -8  23   2          9.29         -5.85        17.64 o
  -7  23   2          0.00        -16.00        19.16 o
  -6  23   2          0.66         17.33        20.56 o
  -5  23   2          4.83          8.92        20.89 o
  -4  23   2          1.60        -21.67        21.67 o
  -3  23   2         18.41         23.82        21.46 o
  -2  23   2          1.76        -15.55        22.20 o
  -1  23   2         26.12         24.28        23.98 o
   0  23   2          0.00         17.81        14.67 o
   3  23   2         18.41          8.06        19.38 o
   4  23   2          1.60         16.76        19.67 o
   5  23   2          4.83        -18.09        18.09 o
   6  23   2          0.66        -17.26        17.26 o
   7  23   2          0.00         -8.09        16.64 o
   8  23   2          9.29          8.77        15.69 o
   9  23   2          0.16          5.77        12.98 o
  10  23   2         12.81          9.15        13.15 o
  -8  24   2          3.84          8.80        18.34 o
  -7  24   2          0.37         12.44        19.47 o
  -6  24   2          2.61          1.69        19.94 o
  -5  24   2         10.99        -19.94        19.94 o
  -4  24   2          3.76         -7.63        19.80 o
  -3  24   2          1.64         24.89        21.28 o
  -2  24   2         13.22         29.06        21.57 o
  -1  24   2          1.66         -0.76        21.21 o
   0  24   2          2.93          4.34        20.27 o
   2  24   2         13.22         23.29        19.39 o
   3  24   2          1.64        -18.93        18.93 o
   4  24   2          3.76          5.61        17.74 o
   5  24   2         10.99         20.95        18.07 o
   6  24   2          2.61         15.10        18.36 o
   7  24   2          0.37         14.83        18.05 o
   8  24   2          3.84          5.11        13.25 o
  -4  25   2         13.09        -18.61        19.62 o
  -3  25   2          0.16         -8.69        19.98 o
  -2  25   2          5.95        -12.26        20.49 o
  -1  25   2          1.70        -15.66        21.07 o
   0  25   2          0.01          0.58        20.68 o
   1  25   2          1.70          3.40        18.12 o
   2  25   2          5.95          1.36        17.98 o
   3  25   2          0.16          0.72        18.42 o
   4  25   2         13.09         14.44        17.90 o
   0   0   3        615.93       1838.21       149.92 o
   1   0   3        169.60        210.01        14.95 o
   2   0   3         42.63         87.46         5.63 o
   3   0   3         13.61        356.60        19.65 o
   4   0   3         15.78         49.28         9.54 o
   5   0   3         84.89        122.45         7.03 o
   6   0   3       1271.94        930.30        49.66 o
   7   0   3         73.81         64.79         5.78 o
   8   0   3        343.42        326.87        48.46 o
   9   0   3         34.84         34.90         4.47 o
  10   0   3        170.53        120.36         8.02 o
  11   0   3         67.75         61.81        11.56 o
  12   0   3         12.70         12.82         8.17 o
  13   0   3          2.63         18.43         9.10 o
  14   0   3        131.35        115.24        10.21 o
  15   0   3          1.15          4.29         4.17 o
  16   0   3        140.31        104.78        12.67 o
  17   0   3         50.35         21.76         4.67 o
  18   0   3         64.10         47.00         5.83 o
  19   0   3          0.27          9.53         3.75 o
  20   0   3         11.34         10.76         3.88 o
  21   0   3          4.29         14.22         3.78 o
  22   0   3         15.31          9.72         3.81 o
  23   0   3          4.06          9.94         3.50 o
  24   0   3          1.61          0.00         4.01 o
 -24   1   3          0.51          1.80         4.01 o
 -23   1   3         17.05         15.37         3.91 o
 -22   1   3         10.93          6.08         3.79 o
 -21   1   3          7.99          6.16         3.49 o
 -20   1   3          7.73         13.99         3.99 o
 -19   1   3        100.51         64.39         7.56 o
 -18   1   3         45.65         29.97         4.85 o
 -17   1   3         27.91         33.15         4.44 o
 -16   1   3         24.00         25.09         4.00 o
 -15   1   3         15.72          8.10         3.45 o
 -14   1   3         43.29         27.70         4.97 o
 -13   1   3         19.50         22.77        10.29 o
 -12   1   3         34.85         43.52         8.69 o
 -11   1   3         75.13         60.51         6.53 o
 -10   1   3        116.60        131.69         8.78 o
  -9   1   3        180.95        127.70         8.14 o
  -8   1   3         34.01         74.97         6.30 o
  -7   1   3         50.10         51.50        12.92 o
  -6   1   3        153.55        123.48        13.47 o
  -5   1   3        591.41        554.09        45.11 o
  -4   1   3          0.19         59.48         5.79 o
  -3   1   3        159.73        247.84        15.71 o
  -2   1   3        120.22        192.35        12.58 o
  -1   1   3        300.37        320.26        20.88 o
   0   1   3          0.54         31.76         8.03 o
   1   1   3        300.37        305.88        19.91 o
   2   1   3        120.22        200.41        13.09 o
   3   1   3        159.73        244.50        14.80 o
   4   1   3          0.19         67.16        17.61 o
   5   1   3        591.41        571.33        31.44 o
   6   1   3        153.55        104.18         7.84 o
   7   1   3         50.10         62.93        17.10 o
   8   1   3         34.01         73.48         7.59 o
   9   1   3        180.95        118.87         7.59 o
  10   1   3        116.60        139.72        11.13 o
  11   1   3         75.13         59.13         5.97 o
  12   1   3         34.85         36.90         4.71 o
  13   1   3         19.50         22.74         7.18 o
  14   1   3         43.29         35.06         4.71 o
  15   1   3         15.72         15.19         3.64 o
  16   1   3         24.00         22.24         3.97 o
  17   1   3         27.91         27.51         4.26 o
  18   1   3         45.65         34.62         4.99 o
  19   1   3        100.51         64.18         6.32 o
  20   1   3          7.73         12.45         3.79 o
  21   1   3          7.99          1.87         3.46 o
  22   1   3         10.93         16.69         3.64 o
  23   1   3         17.05         18.71         3.57 o
  24   1   3          0.51          4.02         4.20 o
 -23   2   3          0.25          5.50         3.21 o
 -22   2   3          7.77          8.00         3.38 o
 -21   2   3         10.76         10.56         3.64 o
 -20   2   3         21.79         15.34         4.80 o
 -19   2   3          0.51          9.72         3.58 o
 -18   2   3          3.14          5.84         3.49 o
 -17   2   3         69.35         49.12         5.46 o
 -16   2   3         29.75         22.99         4.03 o
 -15   2   3        108.89         81.92         7.02 o
 -14   2   3         34.03         44.08         5.13 o
 -13   2   3        110.67        103.76        12.61 o
 -12   2   3         10.54         15.44         3.72 o
 -11   2   3         37.59         50.85         4.91 o
 -10   2   3         91.45        104.72         8.03 o
  -9   2   3        454.64        363.36        25.62 o
  -8   2   3         29.20         35.37         7.61 o
  -7   2   3         72.54         94.68        11.49 o
  -6   2   3        800.94        642.30        35.69 o
  -5   2   3        346.26        324.38        17.72 o
  -4   2   3        193.13        227.87        13.03 o
  -3   2   3        460.66        377.58        19.97 o
  -2   2   3        329.06        297.90        18.63 o
  -1   2   3        263.62        275.55        15.03 o
   0   2   3        117.74        231.59        17.88 o
   1   2   3        263.62        271.68        14.48 o
   2   2   3        329.06        311.29        17.84 o
   3   2   3        460.66        366.79        19.44 o
   4   2   3        193.13        246.51        14.13 o
   5   2   3        346.26        312.33        17.20 o
   6   2   3        800.94        614.96        36.60 o
   7   2   3         72.54        107.71         7.28 o
   8   2   3         29.20         35.81         9.22 o
   9   2   3        454.64        347.76        25.87 o
  10   2   3         91.45        105.55        14.37 o
  11   2   3         37.60         51.16         4.79 o
  12   2   3         10.54         19.17         5.64 o
  13   2   3        110.67         92.53         6.86 o
  14   2   3         34.03         44.17         5.02 o
  15   2   3        108.89         75.29         6.95 o
  16   2   3         29.75         37.84         6.68 o
  17   2   3         69.35         56.73         5.77 o
  18   2   3          3.14         12.70         3.62 o
  19   2   3          0.51          7.92         3.33 o
  20   2   3         21.79         14.43         4.76 o
  21   2   3         10.76          9.56         3.40 o
  22   2   3          7.77          2.84         3.16 o
  23   2   3          0.25          5.96         3.32 o
 -23   3   3          3.91          3.98         3.04 o
 -22   3   3          8.74         12.33         3.34 o
 -21   3   3         10.17         11.80         3.38 o
 -20   3   3         15.97         16.19         3.91 o
 -19   3   3         16.45         21.63         3.92 o
 -18   3   3         28.82         15.96         3.71 o
 -17   3   3         25.00         22.32         4.31 o
 -16   3   3         93.93         67.48        10.14 o
 -15   3   3          7.85         13.78         4.50 o
 -14   3   3         24.12         36.67         4.55 o
 -13   3   3         31.53         53.08         5.97 o
 -12   3   3         34.75         49.61         6.44 o
 -11   3   3         31.39         52.09         5.17 o
 -10   3   3        101.94        109.98         7.80 o
  -9   3   3        190.81        200.83        13.24 o
  -8   3   3        166.80        136.02        11.62 o
  -7   3   3        117.40        135.52         9.51 o
  -6   3   3         30.24         48.63         8.08 o
  -5   3   3        441.99        431.77        22.17 o
  -4   3   3        253.59        210.96        13.32 o
  -3   3   3         82.17        112.23         7.78 o
  -2   3   3        342.93        273.19        19.24 o
  -1   3   3         73.72         81.76         9.00 o
   0   3   3         84.85         81.68         7.85 o
   1   3   3         73.72         76.96         9.10 o
   2   3   3        342.93        288.69        19.64 o
   3   3   3         82.17        114.98         7.91 o
   4   3   3        253.59        211.53        13.35 o
   5   3   3        441.99        403.71        22.78 o
   6   3   3         30.24         38.83         5.15 o
   7   3   3        117.40        108.38         9.47 o
   8   3   3        166.80        139.70        12.97 o
   9   3   3        190.81        168.70        12.80 o
  10   3   3        101.94        110.59         9.24 o
  11   3   3         31.39         40.32         7.97 o
  12   3   3         34.75         46.77         4.90 o
  13   3   3         31.53         50.96         4.89 o
  14   3   3         24.12         35.51         4.11 o
  15   3   3          7.85         19.31         8.93 o
  16   3   3         93.93         55.14         7.34 o
  17   3   3         25.00         24.57         6.89 o
  18   3   3         28.82         19.95         3.55 o
  19   3   3         16.45         21.15         3.73 o
  20   3   3         15.97          9.15         3.46 o
  21   3   3         10.17         13.30         4.07 o
  22   3   3          8.74         10.80         3.24 o
  23   3   3          3.91          6.86         3.83 o
 -23   4   3          1.49          2.86         2.96 o
 -22   4   3          9.70          7.81         3.51 o
 -21   4   3         15.14         17.85         5.12 o
 -20   4   3         56.69         27.57         6.46 o
 -19   4   3          6.04          8.36         3.46 o
 -18   4   3         32.72         39.74         5.21 o
 -17   4   3         12.69         18.39         4.15 o
 -16   4   3         81.89         56.92         8.74 o
 -15   4   3        111.91         47.51         5.72 o
 -14   4   3         30.02         29.96         4.26 o
 -13   4   3         28.01         28.03         4.66 o
 -12   4   3         78.47         58.25         8.38 o
 -11   4   3         83.34         77.22         8.07 o
 -10   4   3         78.31         65.89         5.94 o
  -9   4   3         58.18         75.07         8.08 o
  -8   4   3        126.14        140.85        10.05 o
  -7   4   3         75.04        101.95        18.65 o
  -6   4   3         29.28         36.18         4.12 o
  -5   4   3         38.88         52.25         9.62 o
  -4   4   3        395.23        330.95        24.12 o
  -3   4   3        513.07        477.02        29.74 o
  -2   4   3        108.32        184.11        12.42 o
  -1   4   3        334.53        440.25        24.20 o
   0   4   3         66.23         55.99        13.47 o
   1   4   3        334.53        422.31        21.52 o
   2   4   3        108.32        175.28        14.56 o
   3   4   3        513.07        461.99        29.16 o
   4   4   3        395.23        325.83        22.08 o
   5   4   3         38.88         59.72         6.16 o
   6   4   3         29.28         42.69         5.30 o
   7   4   3         75.04         92.09         7.11 o
   8   4   3        126.14        137.34        10.45 o
   9   4   3         58.18         57.87         6.01 o
  10   4   3         78.31         61.19         5.99 o
  11   4   3         83.34         65.90         7.04 o
  12   4   3         78.47         74.11         6.28 o
  13   4   3         28.01         40.33         9.70 o
  14   4   3         30.02         35.40         3.95 o
  15   4   3        111.91         54.78         7.77 o
  16   4   3         81.89         61.64         9.70 o
  17   4   3         12.69         23.38         3.78 o
  18   4   3         32.72         36.48         4.38 o
  19   4   3          6.04         13.83         3.26 o
  20   4   3         56.69         31.43         4.10 o
  21   4   3         15.14         12.89         3.68 o
  22   4   3          9.70          6.15         3.33 o
  23   4   3          1.49          2.01         3.37 o
 -23   5   3          5.48          5.12         2.85 o
 -22   5   3         11.58         15.37         3.68 o
 -21   5   3          1.35          9.20         3.20 o
 -20   5   3          2.70         10.24         3.65 o
 -19   5   3         29.93         24.99         4.90 o
 -18   5   3         25.44         25.32         4.38 o
 -17   5   3         40.07         22.94         4.14 o
 -16   5   3        197.00        129.36        13.89 o
 -15   5   3         37.18         38.04         9.25 o
 -14   5   3         60.95         54.55         6.33 o
 -13   5   3         12.25         23.29         4.80 o
 -12   5   3        128.19        161.11        12.96 o
 -11   5   3         56.01         61.13         6.51 o
 -10   5   3         57.67         57.24         8.37 o
  -9   5   3          1.45         29.63         4.12 o
  -8   5   3         58.63         60.12         5.61 o
  -7   5   3        105.37         88.39         8.00 o
  -6   5   3        380.06        375.21        22.49 o
  -5   5   3        104.64        151.22        10.89 o
  -4   5   3          0.73         61.42        13.82 o
  -3   5   3        114.33        141.11        10.36 o
  -2   5   3         40.77         80.43         6.93 o
  -1   5   3         81.67         96.02         6.74 o
   0   5   3         68.35        191.65        11.32 o
   1   5   3         81.67         92.15         7.03 o
   2   5   3         40.77         78.39         9.35 o
   3   5   3        114.33        138.01         9.44 o
   4   5   3          0.73         59.64        25.92 o
   5   5   3        104.64        136.52         9.57 o
   6   5   3        380.06        395.88        27.95 o
   7   5   3        105.37         98.79        10.02 o
   8   5   3         58.63         62.00         6.84 o
   9   5   3          1.45         35.28         5.63 o
  10   5   3         57.67         57.47         6.43 o
  11   5   3         56.01         56.07         5.31 o
  12   5   3        128.19        179.06        14.48 o
  13   5   3         12.25         25.82         5.34 o
  14   5   3         60.95         53.24         5.59 o
  15   5   3         37.18         59.16        16.84 o
  16   5   3        197.00        115.65        15.04 o
  17   5   3         40.07         26.99         4.03 o
  18   5   3         25.44         23.92         5.65 o
  19   5   3         29.93         18.96         3.45 o
  20   5   3          2.70         16.91         3.33 o
  21   5   3          1.35          3.61         2.67 o
  22   5   3         11.58          9.15         3.26 o
  23   5   3          5.48          4.65         2.80 o
 -23   6   3          1.04          3.63         2.81 o
 -22   6   3         21.03         16.17         3.34 o
 -21   6   3         16.55         18.02         3.54 o
 -20   6   3          1.92          8.58         2.95 o
 -19   6   3         37.30         29.44         4.18 o
 -18   6   3         38.32         34.62         5.72 o
 -17   6   3         25.53         28.84         4.29 o
 -16   6   3         90.80         71.98         6.68 o
 -15   6   3         39.33         40.41         5.13 o
 -14   6   3         44.77         36.10         5.09 o
 -13   6   3         17.88         35.19         5.04 o
 -12   6   3         26.28         48.24         5.85 o
 -11   6   3         15.31         38.00         5.34 o
 -10   6   3         72.51         60.76         5.52 o
  -9   6   3          8.36         14.12         3.31 o
  -8   6   3         50.78         75.00        14.07 o
  -7   6   3        163.06        142.97        11.70 o
  -6   6   3         81.17        114.50        10.97 o
  -5   6   3        381.99        273.87        24.23 o
  -4   6   3        235.67        242.91        24.59 o
  -3   6   3        208.78        174.05        10.97 o
  -2   6   3        272.30        269.67        21.47 o
  -1   6   3        190.77        179.72        12.09 o
   0   6   3        589.53        537.84        29.05 o
   1   6   3        190.77        189.11        13.50 o
   2   6   3        272.30        269.90        15.75 o
   3   6   3        208.78        188.04        13.16 o
   4   6   3        235.66        237.88        14.98 o
   5   6   3        381.99        272.99        21.65 o
   6   6   3         81.17        133.93        12.78 o
   7   6   3        163.06        151.14        13.32 o
   8   6   3         50.78         85.46         8.35 o
   9   6   3          8.36         16.69         3.36 o
  10   6   3         72.52         52.40         5.56 o
  11   6   3         15.31         29.81         4.23 o
  12   6   3         26.28         54.35         5.65 o
  13   6   3         17.88         27.24         4.02 o
  14   6   3         44.77         39.22         5.77 o
  15   6   3         39.33         44.62         5.94 o
  16   6   3         90.80         78.06         8.25 o
  17   6   3         25.53         22.51         3.68 o
  18   6   3         38.32         43.82         5.22 o
  19   6   3         37.30         28.78         6.46 o
  20   6   3          1.92          3.81         2.52 o
  21   6   3         16.55         12.84         3.47 o
  22   6   3         21.03         16.80         3.66 o
  23   6   3          1.04          1.76         2.50 o
 -23   7   3          5.96          5.96         4.41 o
 -22   7   3         13.44         11.02         4.19 o
 -21   7   3         16.99         10.96         3.10 o
 -20   7   3         11.65         12.81         3.01 o
 -19   7   3          0.83          3.23         2.98 o
 -18   7   3         11.14          8.77         3.29 o
 -17   7   3          1.35         11.04         3.34 o
 -16   7   3         43.58         39.15         7.79 o
 -15   7   3         38.29         42.68         4.50 o
 -14   7   3         19.03         19.88         3.65 o
 -13   7   3         34.69         29.65         5.52 o
 -12   7   3         24.12         47.43         4.99 o
 -11   7   3        165.03        166.14        11.90 o
 -10   7   3         72.20         83.77         6.97 o
  -9   7   3        123.48        106.99        10.11 o
  -8   7   3         10.42         28.48         5.31 o
  -7   7   3        136.81        103.69        10.69 o
  -6   7   3        343.32        367.06        36.43 o
  -5   7   3         74.12         68.19         8.67 o
  -4   7   3         69.04         64.22        13.24 o
  -3   7   3         62.03         69.01         9.26 o
  -2   7   3          6.44         33.33         5.85 o
  -1   7   3        321.98        252.59        25.29 o
   0   7   3         41.11         31.59        12.51 o
   1   7   3        321.98        262.11        19.00 o
   2   7   3          6.44         57.50        11.57 o
   3   7   3         62.03         88.74        11.00 o
   4   7   3         69.04         68.38         8.70 o
   5   7   3         74.12         62.09        14.68 o
   6   7   3        343.32        376.93        34.13 o
   7   7   3        136.81        108.75        15.08 o
   8   7   3         10.42         32.37         6.30 o
   9   7   3        123.48        123.00        12.54 o
  10   7   3         72.20         78.18         8.22 o
  11   7   3        165.03        147.17        12.00 o
  12   7   3         24.12         45.64         5.95 o
  13   7   3         34.69         35.59         5.95 o
  14   7   3         19.03         20.99         3.91 o
  15   7   3         38.29         45.80         7.21 o
  16   7   3         43.58         36.76         5.64 o
  17   7   3          1.35          8.85         5.21 o
  18   7   3         11.14         11.09         2.87 o
  19   7   3          0.83         10.18         3.54 o
  20   7   3         11.65         12.26         3.23 o
  21   7   3         16.99         14.60         4.50 o
  22   7   3         13.44         18.11         4.84 o
  23   7   3          5.96          2.74         7.49 o
 -22   8   3          3.19          5.79         3.86 o
 -21   8   3         11.16         12.29         3.39 o
 -20   8   3         14.32         11.60         3.44 o
 -19   8   3         11.31          5.09         5.20 o
 -18   8   3          3.48         10.36         3.77 o
 -17   8   3         13.74         22.16         4.98 o
 -16   8   3         36.84         29.06         4.13 o
 -15   8   3         29.57         28.39         4.08 o
 -14   8   3         10.95         26.41         4.46 o
 -13   8   3         19.99         25.15         4.07 o
 -12   8   3         72.72         64.53         5.84 o
 -11   8   3         28.36         33.20         4.90 o
 -10   8   3        293.70        217.53        15.41 o
  -9   8   3        126.22        122.54        10.65 o
  -8   8   3         28.24         47.79        10.42 o
  -7   8   3         29.17         53.20         9.36 o
  -6   8   3         30.76         59.14         9.44 o
  -5   8   3        234.99        199.10        17.28 o
  -4   8   3         76.23        117.04        15.50 o
  -3   8   3        281.22        178.45        17.30 o
  -2   8   3        137.66        130.83        12.40 o
  -1   8   3         32.35         26.94         9.52 o
   0   8   3         46.59         71.86         9.23 o
   1   8   3         32.35         39.40        10.49 o
   2   8   3        137.66        137.11        12.83 o
   3   8   3        281.22        176.63        17.21 o
   4   8   3         76.23        103.21        11.92 o
   5   8   3        234.99        187.93        15.61 o
   6   8   3         30.76         57.14         7.33 o
   7   8   3         29.17         49.53        10.44 o
   8   8   3         28.24         42.39         6.93 o
   9   8   3        126.22        135.81        13.01 o
  10   8   3        293.71        210.86        16.55 o
  11   8   3         28.36         27.77         5.89 o
  12   8   3         72.72         64.13         5.85 o
  13   8   3         19.99         30.68         5.35 o
  14   8   3         10.95         23.28         3.64 o
  15   8   3         29.57         25.86         4.80 o
  16   8   3         36.84         26.89         4.08 o
  17   8   3         13.74         23.20         3.75 o
  18   8   3          3.48         21.83         3.64 o
  19   8   3         11.31         12.35         3.64 o
  20   8   3         14.32          9.52         3.11 o
  21   8   3         11.16         10.20         8.48 o
  22   8   3          3.19          9.20         4.99 o
 -22   9   3          8.88          9.24         3.52 o
 -21   9   3          0.59          4.39         2.75 o
 -20   9   3          1.21          6.81         2.97 o
 -19   9   3         22.02         15.02         3.41 o
 -18   9   3         53.59         43.87         4.75 o
 -17   9   3         33.09         25.67         4.59 o
 -16   9   3         57.99         42.16         4.55 o
 -15   9   3          7.12         22.02         4.12 o
 -14   9   3         13.34         29.26         6.44 o
 -13   9   3          2.03          7.83         6.22 o
 -12   9   3          6.45         15.94         4.68 o
 -11   9   3         32.33         35.85         5.04 o
 -10   9   3         37.53         52.58         7.16 o
  -9   9   3         31.04         34.51         6.96 o
  -8   9   3         26.80         42.29         8.64 o
  -7   9   3         37.11         47.33        16.37 o
  -6   9   3        163.60        153.08        16.21 o
  -5   9   3        286.00        200.93        18.07 o
  -4   9   3         36.02         39.44         6.87 o
  -3   9   3         12.26         34.96         7.05 o
  -2   9   3         58.02         60.47        12.13 o
  -1   9   3         26.02         73.80        23.35 o
   0   9   3        537.02        382.96        36.81 o
   1   9   3         26.02         55.10        21.24 o
   2   9   3         58.02         81.45        13.84 o
   3   9   3         12.26         33.39         7.29 o
   4   9   3         36.02         29.52         6.42 o
   5   9   3        286.00        188.79        16.63 o
   6   9   3        163.60        157.17        16.38 o
   7   9   3         37.11         64.61         8.54 o
   8   9   3         26.80         44.70         7.07 o
   9   9   3         31.04         25.74         6.31 o
  10   9   3         37.53         56.98        16.64 o
  11   9   3         32.33         28.49         6.14 o
  12   9   3          6.45         27.33         4.40 o
  13   9   3          2.03         19.11         4.70 o
  14   9   3         13.34         20.37         3.83 o
  15   9   3          7.12         21.64         3.69 o
  16   9   3         57.99         55.71         5.83 o
  17   9   3         33.08         19.87         4.93 o
  18   9   3         53.59         43.07         5.59 o
  19   9   3         22.02         26.54         3.91 o
  20   9   3          1.21          4.74         3.50 o
  21   9   3          0.59          0.26         2.99 o
  22   9   3          8.88          7.93         3.00 o
 -21  10   3          0.58          4.27         2.97 o
 -20  10   3         32.96         21.67         4.82 o
 -19  10   3          8.79          8.95         3.23 o
 -18  10   3          5.08          7.27         3.06 o
 -17  10   3         38.08         29.72         4.33 o
 -16  10   3         34.23         43.60         5.06 o
 -15  10   3         42.13         32.06         4.91 o
 -14  10   3         32.16         34.54         4.79 o
 -13  10   3         15.72         29.71         4.79 o
 -12  10   3          6.06         15.32         4.01 o
 -11  10   3         59.25         62.58         9.89 o
 -10  10   3          3.25         23.90         9.33 o
  -9  10   3          6.24         13.55         5.32 o
  -8  10   3         46.77         57.18        16.59 o
  -7  10   3         90.83         76.34         9.64 o
  -6  10   3        100.60         75.18         9.50 o
  -5  10   3        140.00        128.79        15.29 o
  -4  10   3         55.14         57.45        12.70 o
  -3  10   3          1.22         21.47        13.84 o
  -2  10   3        360.88        298.22        35.34 o
  -1  10   3        162.48         99.16        21.17 o
   0  10   3         82.93         86.40        19.82 o
   1  10   3        162.48        127.32        21.45 o
   2  10   3        360.88        222.86        43.51 o
   3  10   3          1.22         22.72        17.39 o
   4  10   3         55.14         54.21         8.48 o
   5  10   3        140.00        142.59        17.37 o
   6  10   3        100.60         96.40        11.33 o
   7  10   3         90.83         77.69        12.27 o
   8  10   3         46.76         60.96         8.60 o
   9  10   3          6.24         15.81         5.19 o
  10  10   3          3.25         11.91         3.82 o
  11  10   3         59.25         66.94         9.28 o
  12  10   3          6.06         12.50         5.38 o
  13  10   3         15.73         27.55         4.58 o
  14  10   3         32.16         26.62         4.60 o
  15  10   3         42.13         38.81         5.94 o
  16  10   3         34.23         33.43         5.04 o
  17  10   3         38.08         28.60         4.58 o
  18  10   3          5.08          4.33         3.25 o
  19  10   3          8.79         11.13         3.53 o
  20  10   3         32.96         31.02         5.52 o
  21  10   3          0.58          3.70         3.39 o
 -21  11   3         14.49         10.81         3.33 o
 -20  11   3          0.62          5.49         3.03 o
 -19  11   3         12.63         23.66         4.05 o
 -18  11   3         17.64         20.32         3.79 o
 -17  11   3          7.22         16.03         4.96 o
 -16  11   3         35.67         34.25         4.68 o
 -15  11   3         19.05         30.28         4.89 o
 -14  11   3          8.04         13.76         3.72 o
 -13  11   3         26.90         30.51         4.71 o
 -12  11   3         29.10         22.14         5.65 o
 -11  11   3         59.15         69.64         9.17 o
 -10  11   3         38.72         31.41         4.84 o
  -9  11   3         54.78         48.45         7.29 o
  -8  11   3         42.43         36.46        10.09 o
  -7  11   3         13.55         32.75         6.37 o
  -6  11   3        230.23        133.66        16.96 o
  -5  11   3         49.31         77.19        16.98 o
  -4  11   3          9.51         20.31         9.79 o
  -3  11   3         57.10         68.34        17.54 o
  -2  11   3        233.68        238.16        29.31 o
  -1  11   3         83.76         79.64        17.54 o
   0  11   3         11.66         17.34        11.32 o
   1  11   3         83.76         70.52        12.82 o
   2  11   3        233.68        239.05        29.32 o
   3  11   3         57.10         64.57        16.56 o
   4  11   3          9.51         20.24         6.38 o
   5  11   3         49.31         52.50        10.49 o
   6  11   3        230.23        125.64        18.63 o
   7  11   3         13.55         17.57         8.05 o
   8  11   3         42.43         53.64         7.73 o
   9  11   3         54.78         42.75         9.21 o
  10  11   3         38.72         33.23         7.25 o
  11  11   3         59.15         59.54         8.49 o
  12  11   3         29.10         21.88         5.45 o
  13  11   3         26.90         26.48         8.93 o
  14  11   3          8.04         18.42         4.58 o
  15  11   3         19.05         30.67         4.74 o
  16  11   3         35.67         34.44         5.05 o
  17  11   3          7.22         17.45         4.13 o
  18  11   3         17.64         15.67         3.51 o
  19  11   3         12.63         12.23         3.41 o
  20  11   3          0.62          2.63         3.11 o
  21  11   3         14.49         13.11         3.88 o
 -20  12   3         12.71         13.73         3.44 o
 -19  12   3         13.01         16.04         4.72 o
 -18  12   3          3.79          4.63         3.22 o
 -17  12   3         23.69         19.89         4.50 o
 -16  12   3         12.35         20.15         4.14 o
 -15  12   3         56.48         37.38         5.88 o
 -14  12   3         19.77         18.91         4.27 o
 -13  12   3         15.96         24.49         4.68 o
 -12  12   3         69.75         48.80         6.20 o
 -11  12   3         37.92         47.49         6.41 o
 -10  12   3         12.76         26.48         9.81 o
  -9  12   3          4.10         13.66        10.62 o
  -8  12   3         61.85         57.30         9.04 o
  -7  12   3         93.57         82.40        11.45 o
  -6  12   3         94.68         74.98        14.23 o
  -5  12   3          8.94         40.39        11.18 o
  -4  12   3         21.80         34.02        17.83 o
  -3  12   3        143.88        125.28        26.56 o
  -2  12   3          9.58         18.75        13.69 o
  -1  12   3         18.92         36.28        14.21 o
   0  12   3         39.19         29.26        14.55 o
   1  12   3         18.92         18.37        13.67 o
   2  12   3          9.58         15.61        10.36 o
   3  12   3        143.88        153.01        26.53 o
   4  12   3         21.80         28.11        16.14 o
   5  12   3          8.94         30.27        10.83 o
   6  12   3         94.68         87.43        15.93 o
   7  12   3         93.57         81.86        11.80 o
   8  12   3         61.85         59.12         9.20 o
   9  12   3          4.10         19.54         6.14 o
  10  12   3         12.76         20.08         6.29 o
  11  12   3         37.92         43.98         7.06 o
  12  12   3         69.75         47.53         6.23 o
  13  12   3         15.96         15.41         4.70 o
  14  12   3         19.77         20.07         5.88 o
  15  12   3         56.48         35.00         5.98 o
  16  12   3         12.35         14.69         3.75 o
  17  12   3         23.69         27.64         4.48 o
  18  12   3          3.79          6.39         3.05 o
  19  12   3         13.01         17.48         3.48 o
  20  12   3         12.71         12.76         3.29 o
 -20  13   3          3.34          6.86         2.98 o
 -19  13   3         15.54         10.34         3.56 o
 -18  13   3          4.04          5.86         3.40 o
 -17  13   3         15.49         16.34         3.95 o
 -16  13   3         20.95         19.92         4.09 o
 -15  13   3          6.86          8.21         3.60 o
 -14  13   3         25.81         24.32         5.74 o
 -13  13   3         15.06          7.85         3.66 o
 -12  13   3         41.65         41.89         6.91 o
 -11  13   3          7.52          6.70         5.62 o
 -10  13   3         11.40         51.76        11.33 o
  -9  13   3         11.48         13.81         5.26 o
  -8  13   3         33.65         25.81         6.41 o
  -7  13   3         43.08         66.77         9.85 o
  -6  13   3         25.64         32.96         6.78 o
  -5  13   3         43.27         18.67        18.70 o
  -4  13   3         79.82         84.08        15.30 o
  -3  13   3         29.89         20.33        27.17 o
  -2  13   3        130.71         70.92        18.97 o
  -1  13   3         11.44          0.03        14.14 o
   0  13   3         15.70         15.93        14.56 o
   1  13   3         11.44         52.67        16.62 o
   2  13   3        130.71         64.25        19.95 o
   3  13   3         29.89         49.63        12.99 o
   4  13   3         79.82         56.69        20.29 o
   5  13   3         43.27         43.01        12.06 o
   6  13   3         25.64         41.94         8.05 o
   7  13   3         43.08         49.83         8.26 o
   8  13   3         33.65         34.92         7.01 o
   9  13   3         11.47         13.03         5.78 o
  10  13   3         11.40         38.20        19.53 o
  11  13   3          7.52         11.61         5.74 o
  12  13   3         41.65         36.15         5.45 o
  13  13   3         15.06         14.46         3.91 o
  14  13   3         25.81         29.27         5.08 o
  15  13   3          6.86         11.42         4.73 o
  16  13   3         20.95         15.21         3.87 o
  17  13   3         15.49         13.44         3.53 o
  18  13   3          4.04          8.05         3.25 o
  19  13   3         15.54         10.96         3.56 o
  20  13   3          3.34          6.54         3.04 o
 -19  14   3          2.93          3.36         3.12 o
 -18  14   3          5.80          4.71         3.27 o
 -17  14   3          0.06          6.81         3.55 o
 -16  14   3         17.64         22.16         4.40 o
 -15  14   3         10.89          5.66         3.70 o
 -14  14   3         36.35         41.06         6.04 o
 -13  14   3        101.96         89.82        19.56 o
 -12  14   3         28.38         35.45         6.79 o
 -11  14   3          0.35         14.60         7.90 o
 -10  14   3         61.78         62.04        14.16 o
  -9  14   3         65.30         67.36        10.58 o
  -8  14   3         63.30         67.90        10.54 o
  -7  14   3          0.77         12.95         5.56 o
  -6  14   3         33.72         35.06        11.37 o
  -5  14   3         28.11         64.99        13.82 o
  -4  14   3         83.97         58.62        20.00 o
  -3  14   3         10.54         25.14        15.65 o
  -2  14   3          5.13         34.05        16.64 o
  -1  14   3          3.05         49.60        24.43 o
   0  14   3         12.12         37.50        16.03 o
   1  14   3          3.05         32.81        29.27 o
   2  14   3          5.13        -14.04        14.41 o
   3  14   3         10.54         -0.89        14.22 o
   4  14   3         83.97         63.04        19.40 o
   5  14   3         28.11         78.72        48.90 o
   6  14   3         33.72         33.37         7.81 o
   7  14   3          0.77         11.07         7.58 o
   8  14   3         63.30         74.65        11.46 o
   9  14   3         65.30         74.19        11.02 o
  10  14   3         61.78         53.41         9.14 o
  11  14   3          0.35         39.88        11.72 o
  12  14   3         28.38         37.35         8.60 o
  13  14   3        101.96         89.47         8.94 o
  14  14   3         36.35         38.00         5.73 o
  15  14   3         10.89         10.59         3.78 o
  16  14   3         17.64         15.91         4.18 o
  17  14   3          0.06          1.71         3.53 o
  18  14   3          5.80          4.88         3.27 o
  19  14   3          2.93          5.49         3.36 o
 -18  15   3          9.66          6.81         4.16 o
 -17  15   3          0.94          8.85         4.01 o
 -16  15   3         18.73         20.76         6.39 o
 -15  15   3          3.97          8.85         3.70 o
 -14  15   3          6.98          4.72         3.80 o
 -13  15   3         35.94         40.81         6.27 o
 -12  15   3         39.38         31.48         6.70 o
 -11  15   3         28.26         20.01         9.77 o
 -10  15   3         28.72         41.96        16.61 o
  -9  15   3         32.11         36.32         8.00 o
  -8  15   3         60.29         43.36         9.34 o
  -7  15   3         82.93         79.21        23.10 o
  -6  15   3          8.83         42.94        12.78 o
  -5  15   3         31.80         31.06        16.99 o
  -3  15   3         16.54         34.60        15.83 o
  -2  15   3         20.19         19.08        14.98 o
  -1  15   3         15.72          0.16        15.96 o
   0  15   3          6.97         34.97        28.42 o
   1  15   3         15.72         23.59        16.44 o
   2  15   3         20.19          9.88        17.78 o
   3  15   3         16.54         19.68        20.96 o
   4  15   3        114.30          4.48        32.24 o
   5  15   3         31.80         27.69        11.19 o
   6  15   3          8.83         57.38        18.90 o
   7  15   3         82.93        101.55        27.34 o
   8  15   3         60.29         55.57        10.95 o
   9  15   3         32.11         41.65        12.16 o
  10  15   3         28.72         57.50        10.21 o
  11  15   3         28.26         20.31        13.49 o
  12  15   3         39.38         32.08         6.88 o
  13  15   3         35.94         28.13         5.14 o
  14  15   3          6.98          8.78         4.12 o
  15  15   3          3.97         14.47         4.22 o
  16  15   3         18.73         18.19         4.38 o
  17  15   3          0.94          5.62         3.86 o
  18  15   3          9.66         10.04         3.59 o
 -18  16   3          9.58          9.43         3.69 o
 -17  16   3          6.13          4.02         4.19 o
 -16  16   3          8.15         22.14         5.98 o
 -15  16   3          0.87          2.14         3.48 o
 -14  16   3         26.90         52.77         6.97 o
 -13  16   3         41.59         33.02         6.62 o
 -12  16   3         18.66         21.50         7.81 o
 -11  16   3         13.67         19.89        11.40 o
 -10  16   3         80.03         85.55        12.07 o
  -9  16   3        115.84         87.60        15.99 o
  -8  16   3          7.67         21.48         5.95 o
  -7  16   3         18.08         44.69        11.98 o
  -6  16   3        162.70        141.61        34.97 o
  -5  16   3          0.96         20.45        16.11 o
  -4  16   3         47.26         44.88        21.18 o
  -3  16   3        213.15        132.63        37.32 o
  -2  16   3         12.88         48.76        18.04 o
  -1  16   3         30.68         43.38        20.30 o
   0  16   3         57.63         29.76        27.46 o
   1  16   3         30.68         46.81        18.78 o
   2  16   3         12.88         12.78        19.36 o
   3  16   3        213.15         68.15        53.55 o
   4  16   3         47.26         55.34        21.50 o
   5  16   3          0.96         -1.80        15.81 o
   6  16   3        162.70         98.95        18.13 o
   7  16   3         18.08         32.21         7.95 o
   8  16   3          7.67         12.06         7.37 o
   9  16   3        115.84         69.21        22.43 o
  10  16   3         80.03         83.53        14.67 o
  11  16   3         13.67         24.86         6.78 o
  12  16   3         18.66         26.58         8.14 o
  13  16   3         41.59         44.02         7.83 o
  14  16   3         26.90         55.67         7.22 o
  15  16   3          0.87          7.09         5.24 o
  16  16   3          8.15         25.18         9.78 o
  17  16   3          6.13          5.97         3.64 o
  18  16   3          9.58          9.27         3.78 o
 -17  17   3          5.05          8.79         3.90 o
 -16  17   3         10.97         13.07         4.55 o
 -15  17   3          0.03         10.17         3.80 o
 -14  17   3         68.73         65.38         8.52 o
 -13  17   3          3.71          9.88         5.65 o
 -12  17   3          0.20          3.78         6.59 o
 -11  17   3         17.63         29.90         8.28 o
 -10  17   3         17.86         43.51         8.16 o
  -9  17   3         28.46         36.55         7.85 o
  -8  17   3         38.01         49.09        12.68 o
  -7  17   3        136.47         73.27        22.76 o
  -6  17   3         52.44         41.77        18.66 o
  -5  17   3         14.39         37.60        19.56 o
  -4  17   3        158.06         93.24        28.15 o
  -3  17   3          7.78         23.09        15.23 o
  -2  17   3         11.95          7.42        39.68 o
  -1  17   3         49.35         -6.33        16.31 o
   0  17   3         63.75         66.29        19.93 o
   1  17   3         49.35         24.86        17.70 o
   2  17   3         11.95         -4.72        21.65 o
   3  17   3          7.78         21.77        15.15 o
   4  17   3        158.06         71.07        23.81 o
   5  17   3         14.39         14.41        17.31 o
   7  17   3        136.47         80.29        15.98 o
   8  17   3         38.01         56.12        18.33 o
   9  17   3         28.46         35.45         9.45 o
  10  17   3         17.86         26.76         7.52 o
  11  17   3         17.63         34.99        10.34 o
  12  17   3          0.20          7.00         7.00 o
  13  17   3          3.71         16.39         5.77 o
  14  17   3         68.73         39.39        14.16 o
  15  17   3          0.03         10.12         3.64 o
  16  17   3         10.97          6.64         5.31 o
  17  17   3          5.05         10.70         4.05 o
 -16  18   3         11.27         19.82         4.74 o
 -15  18   3          0.09         14.03         6.43 o
 -14  18   3          6.31          5.34         4.94 o
 -13  18   3          9.04         16.22         6.75 o
 -12  18   3          0.45          9.24         5.79 o
 -11  18   3         20.88         25.42         6.42 o
 -10  18   3         15.31         25.77         8.92 o
  -9  18   3         64.86         76.87        11.58 o
  -8  18   3         10.68         16.38        15.09 o
  -7  18   3         18.92         46.35        18.57 o
  -5  18   3         45.06         55.46        22.50 o
  -4  18   3          9.28         41.55        20.64 o
  -3  18   3         91.84         20.67        21.81 o
  -2  18   3         11.09        -13.88        37.72 o
  -1  18   3         50.47         19.18        17.21 o
   0  18   3         11.50         -1.63        16.91 o
   1  18   3         50.47         28.19        24.54 o
   2  18   3         11.09          8.10        16.20 o
   3  18   3         91.84         59.58        19.66 o
   4  18   3          9.28         23.69        17.29 o
   5  18   3         45.06         32.53        19.38 o
   6  18   3          2.01          7.87        16.93 o
   7  18   3         18.92         15.17        15.25 o
   8  18   3         10.68          8.37        11.17 o
   9  18   3         64.86         50.23        11.25 o
  10  18   3         15.31         13.82        11.68 o
  11  18   3         20.88         28.23         7.41 o
  12  18   3          0.45          6.06         5.33 o
  13  18   3          9.04         12.57         8.28 o
  14  18   3          6.31          1.25         5.07 o
  15  18   3          0.09         12.45         4.20 o
  16  18   3         11.27         16.35         4.58 o
 -15  19   3          0.58          7.68         4.38 o
 -14  19   3          8.61          9.57         5.27 o
 -13  19   3         17.07          4.81         5.66 o
 -12  19   3         11.14         16.27         9.17 o
 -11  19   3          0.57          9.74         5.34 o
 -10  19   3         21.87         14.87         6.32 o
  -9  19   3          4.87          5.15        14.59 o
  -8  19   3         11.04         23.19        16.05 o
  -7  19   3         17.34         11.51        16.25 o
  -6  19   3         87.38         61.13        23.22 o
  -5  19   3         52.61         33.42        20.93 o
  -4  19   3         27.31         37.58        20.78 o
  -3  19   3         33.18          6.24        19.93 o
  -2  19   3          3.17          0.38        15.44 o
  -1  19   3         13.87          1.54        17.59 o
   0  19   3         20.73         -0.22        15.97 o
   1  19   3         13.87         25.87        16.91 o
   2  19   3          3.17         -2.02        15.22 o
   3  19   3         33.18          9.82        15.60 o
   4  19   3         27.31         -1.99        16.63 o
   5  19   3         52.61         64.52        23.85 o
   6  19   3         87.38         95.70        28.27 o
   7  19   3         17.34         37.63        19.25 o
   9  19   3          4.87         13.99         5.72 o
  10  19   3         21.87         11.86         5.93 o
  11  19   3          0.57          5.25         5.97 o
  12  19   3         11.14         10.81        11.70 o
  13  19   3         17.07         17.41         6.29 o
  14  19   3          8.61         11.53         5.65 o
  15  19   3          0.58          2.20         6.41 o
 -13  20   3          8.36         18.35         5.76 o
 -12  20   3          5.68         13.01         5.57 o
 -11  20   3          9.07         13.28         6.23 o
 -10  20   3          2.69         -4.37        14.51 o
  -9  20   3          5.44         19.46        15.24 o
  -8  20   3         15.94         45.29        19.48 o
  -7  20   3         87.93         51.28        21.99 o
  -6  20   3         45.08         17.73        19.50 o
  -5  20   3         23.86         -0.59        18.51 o
  -4  20   3          6.92         19.31        20.02 o
  -3  20   3         32.06         12.97        21.74 o
  -2  20   3         44.54         23.82        15.26 o
  -1  20   3          7.80         -5.03        15.07 o
   0  20   3          0.28         11.92        14.97 o
   1  20   3          7.80          1.00        15.21 o
   2  20   3         44.54         11.66        14.96 o
   3  20   3         32.06         15.70        24.39 o
   4  20   3          6.92        -18.64        18.64 o
   5  20   3         23.86         -0.43        17.14 o
   6  20   3         45.08         61.99        23.25 o
   9  20   3          5.44          7.17        13.92 o
  10  20   3          2.69          6.91         6.13 o
  11  20   3          9.07         15.14         6.20 o
  12  20   3          5.68          9.99         5.67 o
  13  20   3          8.36          4.32         5.25 o
 -12  21   3          9.10         22.98         8.52 o
 -11  21   3         11.45         20.51         7.11 o
 -10  21   3         11.20          9.07        13.48 o
  -9  21   3          8.41         -8.68        14.93 o
  -8  21   3         41.07         -3.95        20.06 o
  -7  21   3          9.49          5.00        17.73 o
  -6  21   3         25.58         27.86        19.35 o
  -5  21   3         22.03          5.94        17.77 o
  -4  21   3          5.50         12.46        18.96 o
  -3  21   3          1.84         18.92        20.43 o
  -2  21   3          4.26          1.73        13.81 o
  -1  21   3         17.43          3.45        13.56 o
   0  21   3          1.53         25.41        14.45 o
   1  21   3         17.43        -11.94        14.13 o
   2  21   3          4.26         -1.25        13.81 o
   3  21   3          1.84         -0.65        12.98 o
   4  21   3          5.50         23.14        18.12 o
   5  21   3         22.03         -1.60        16.18 o
   8  21   3         41.07         57.43        20.94 o
   9  21   3          8.41         17.16        14.61 o
  10  21   3         11.20         15.62         8.33 o
  11  21   3         11.45         13.79         6.57 o
  12  21   3          9.10         11.59         5.89 o
 -10  22   3          2.48          3.61        13.81 o
  -9  22   3         40.70         10.42        16.08 o
  -8  22   3          0.23         14.53        18.59 o
  -7  22   3          7.12         -9.65        17.78 o
  -6  22   3          7.65         15.96        18.72 o
  -5  22   3          7.85          7.13        18.62 o
  -4  22   3         18.83         -2.03        19.35 o
  -3  22   3          8.29         -1.77        19.37 o
  -2  22   3         14.10          5.68        13.25 o
  -1  22   3          8.80         -2.29        19.33 o
   0  22   3          1.98         10.05        22.13 o
   1  22   3          8.80         12.64        13.79 o
   2  22   3         14.10         -3.46        13.38 o
   3  22   3          8.29          4.86        19.83 o
   4  22   3         18.83         -3.63        16.84 o
   7  22   3          7.12         15.50        16.09 o
   8  22   3          0.23         -7.89        15.67 o
   9  22   3         40.70         30.09        17.16 o
  10  22   3          2.48         17.74        12.27 o
  -7  23   3          3.00          0.69        17.66 o
  -6  23   3          8.22         -5.82        17.57 o
  -5  23   3          0.66         10.41        18.74 o
  -4  23   3         21.05          1.08        19.93 o
  -3  23   3          0.83         25.38        20.03 o
  -2  23   3          6.36        -12.85        12.85 o
  -1  23   3          3.91         -3.05        12.45 o
   0  23   3          0.98          8.10        17.71 o
   1  23   3          3.91        -12.41        12.62 o
   2  23   3          6.36          0.51        13.02 o
   3  23   3          0.83        -12.73        17.48 o
   4  23   3         21.05         -5.52        17.71 o
   6  23   3          8.22         17.73        16.74 o
   7  23   3          3.00        -16.38        16.38 o
  -3  24   3          9.76          3.91        18.80 o
  -2  24   3          7.58         -7.33        14.35 o
  -1  24   3          1.00         12.58        12.67 o
   0  24   3          0.02         16.95        16.60 o
   1  24   3          1.00          5.69        13.15 o
   2  24   3          7.58         -4.02        13.03 o
   3  24   3          9.76         -3.66        17.60 o
   0   0   4       1480.62        793.68        54.64 o
   1   0   4        211.98        341.18        23.79 o
   2   0   4        373.37        588.47        32.22 o
   3   0   4        266.80        357.19        19.90 o
   4   0   4         16.92         66.25         8.62 o
   5   0   4         93.44         86.49         9.42 o
   6   0   4         99.97         73.46         9.81 o
   7   0   4          3.76         23.80         3.93 o
   8   0   4        202.44        159.91         9.57 o
   9   0   4          0.69         35.43         6.67 o
  10   0   4         72.74         47.86         4.32 o
  11   0   4          0.11         35.54         4.41 o
  12   0   4          8.14          5.98         4.01 o
  13   0   4          9.01         20.36         4.06 o
  14   0   4        176.25        121.63         8.54 o
  15   0   4         16.56         17.61         4.38 o
  16   0   4          2.86         16.68         4.88 o
  17   0   4          0.75          2.41         3.59 o
  18   0   4          0.29          1.65         3.76 o
  19   0   4          4.74         10.01         5.80 o
  20   0   4         30.00         15.62         3.90 o
  21   0   4          1.05         13.43         3.66 o
  22   0   4          2.63          3.01         3.25 o
 -22   1   4          1.17          3.69         2.74 o
 -21   1   4          1.05          2.70         2.98 o
 -20   1   4          4.09          5.53         3.06 o
 -19   1   4          6.85          8.40         3.41 o
 -18   1   4         14.27         22.15         4.14 o
 -17   1   4         30.27         19.51         5.12 o
 -16   1   4         23.15         18.08         3.94 o
 -15   1   4         91.32         54.61         7.01 o
 -14   1   4          4.75         13.91         4.45 o
 -13   1   4         19.47         23.41         4.06 o
 -12   1   4         51.48         55.04         4.53 o
 -11   1   4         28.18         38.82         5.64 o
 -10   1   4         14.69         19.43         4.36 o
  -9   1   4          0.30         12.12         4.37 o
  -8   1   4          8.91         26.00         6.69 o
  -7   1   4         67.98         77.62         5.02 o
  -6   1   4        235.44        218.63        12.81 o
  -5   1   4        469.10        406.62        23.55 o
  -4   1   4        295.93        249.95        16.73 o
  -3   1   4         68.83        112.27         7.42 o
  -2   1   4        257.23        259.95        14.22 o
  -1   1   4        178.09        230.55        13.57 o
   0   1   4         95.88        188.43        11.09 o
   1   1   4        178.09        233.34        19.27 o
   2   1   4        257.23        287.38        21.55 o
   3   1   4         68.83        126.67         7.84 o
   4   1   4        295.93        245.72        17.95 o
   5   1   4        469.10        409.98        23.25 o
   6   1   4        235.44        222.90        13.48 o
   7   1   4         67.98         68.62         6.00 o
   8   1   4          8.91         32.59         6.39 o
   9   1   4          0.30         25.27         5.79 o
  10   1   4         14.69         21.75         3.66 o
  11   1   4         28.18         33.83         4.29 o
  12   1   4         51.48         59.58         4.61 o
  13   1   4         19.47         21.56         3.69 o
  14   1   4          4.75          6.85         3.36 o
  15   1   4         91.32         60.32         5.85 o
  16   1   4         23.15         22.10         3.78 o
  17   1   4         30.27         25.68         4.05 o
  18   1   4         14.27         24.28         3.83 o
  19   1   4          6.85          2.96         3.35 o
  20   1   4          4.09          8.84         3.36 o
  21   1   4          1.05         -0.24         2.88 o
  22   1   4          1.17          1.19         2.74 o
 -22   2   4          3.80          2.87         2.98 o
 -21   2   4          1.79         -0.60         3.07 o
 -20   2   4          8.71         13.27         3.39 o
 -19   2   4         14.71         10.82         3.47 o
 -18   2   4         20.10         18.60         4.05 o
 -17   2   4        154.71        104.63        12.39 o
 -16   2   4          5.47          9.46         3.40 o
 -15   2   4         53.56         46.67         4.58 o
 -14   2   4         27.63         26.06         3.92 o
 -13   2   4          1.53         12.70         4.32 o
 -12   2   4         36.20         30.30         4.67 o
 -11   2   4        257.54        186.87        14.19 o
 -10   2   4         21.93         41.36         6.97 o
  -9   2   4         17.29         54.90         7.76 o
  -8   2   4         11.29         23.91         5.20 o
  -7   2   4        123.15        113.57         7.36 o
  -6   2   4         56.13        103.11         6.46 o
  -5   2   4         24.65         38.74         9.33 o
  -4   2   4         38.27         68.09         5.44 o
  -3   2   4         18.01         58.13         8.30 o
  -2   2   4        204.91        337.68        17.95 o
  -1   2   4          3.73         40.78        10.74 o
   0   2   4          3.34         55.23         4.44 o
   1   2   4          3.73         33.35         5.78 o
   2   2   4        204.91        337.10        18.05 o
   3   2   4         18.01         54.37         8.55 o
   4   2   4         38.27         67.19         7.94 o
   5   2   4         24.65         33.11         9.25 o
   6   2   4         56.13        114.98         8.64 o
   7   2   4        123.15        118.91        12.71 o
   8   2   4         11.29         20.79         3.80 o
   9   2   4         17.29         43.53         5.11 o
  10   2   4         21.93         44.71         8.69 o
  11   2   4        257.55        177.31        12.79 o
  12   2   4         36.20         35.64         7.09 o
  13   2   4          1.53         15.12         6.39 o
  14   2   4         27.63         36.63         4.94 o
  15   2   4         53.56         47.31         4.77 o
  16   2   4          5.47         11.56         3.62 o
  17   2   4        154.71         90.17        11.82 o
  18   2   4         20.10         19.55         3.73 o
  19   2   4         14.71         15.41         3.48 o
  20   2   4          8.71          8.22         3.13 o
  21   2   4          1.79          5.94         2.91 o
  22   2   4          3.80          5.55         2.75 o
 -22   3   4          1.33          5.31         3.02 o
 -21   3   4          9.16          9.71         3.24 o
 -20   3   4          2.61          6.41         3.10 o
 -19   3   4          2.13          4.52         3.28 o
 -18   3   4          2.73          5.49         4.86 o
 -17   3   4         10.88         13.66         4.23 o
 -16   3   4         14.68         19.47         4.54 o
 -15   3   4         46.69         48.86         5.58 o
 -14   3   4         15.20         20.94         3.71 o
 -13   3   4         31.67         43.76         5.10 o
 -12   3   4         41.14         50.45         4.88 o
 -11   3   4         26.33         40.81         5.63 o
 -10   3   4        134.47        101.81         7.48 o
  -9   3   4        131.17        130.05         8.89 o
  -8   3   4         80.13        104.80         7.95 o
  -7   3   4          3.66         37.78         7.25 o
  -6   3   4          5.81         33.34         5.64 o
  -5   3   4         37.33         52.86         5.88 o
  -4   3   4         35.04         59.48         5.27 o
  -3   3   4        111.39        132.94         9.28 o
  -2   3   4        197.29        187.22        11.43 o
  -1   3   4         19.43         62.29         8.00 o
   0   3   4         77.96         90.96         6.56 o
   1   3   4         19.43         52.73         7.54 o
   2   3   4        197.29        178.89        13.07 o
   3   3   4        111.39        147.38         9.43 o
   4   3   4         35.04         54.92         5.63 o
   5   3   4         37.33         50.91         4.60 o
   6   3   4          5.81         30.20         4.77 o
   7   3   4          3.66         32.00         5.13 o
   8   3   4         80.13        101.25         8.32 o
   9   3   4        131.17        128.36         8.92 o
  10   3   4        134.47        103.68         8.31 o
  11   3   4         26.33         43.51         4.86 o
  12   3   4         41.14         42.23         4.85 o
  13   3   4         31.67         37.91         6.78 o
  14   3   4         15.20         21.98         4.57 o
  15   3   4         46.69         42.49         7.46 o
  16   3   4         14.68         23.27         3.67 o
  17   3   4         10.88         13.87         3.22 o
  18   3   4          2.73          8.67         3.13 o
  19   3   4          2.13          6.51         3.37 o
  20   3   4          2.61          3.03         4.33 o
  21   3   4          9.16          8.42         3.10 o
  22   3   4          1.33          4.91         3.06 o
 -22   4   4          5.40          0.06         4.17 o
 -21   4   4          0.07          7.16         3.11 o
 -20   4   4          4.97         -0.66         2.95 o
 -19   4   4         13.88          9.13         3.53 o
 -18   4   4          3.77         14.07         3.36 o
 -17   4   4          4.01         14.76         3.32 o
 -16   4   4         33.38         24.82         6.59 o
 -15   4   4         38.48         29.93         3.98 o
 -14   4   4         21.06         24.89         3.53 o
 -13   4   4         36.60         41.90         6.21 o
 -12   4   4         44.22         44.06         4.09 o
 -11   4   4         61.75         66.44         5.53 o
 -10   4   4         63.78         61.32         6.50 o
  -9   4   4        169.41        151.09         9.27 o
  -8   4   4        105.34        111.47         8.68 o
  -7   4   4        211.41        164.82         9.94 o
  -6   4   4        140.93        133.83         9.64 o
  -5   4   4         31.24         44.92         4.47 o
  -4   4   4        148.55        181.59        10.63 o
  -3   4   4         85.53         84.45         9.08 o
  -2   4   4         59.29         60.27         5.92 o
  -1   4   4         43.17         79.05         9.20 o
   0   4   4         37.93         91.58         7.26 o
   1   4   4         43.17         61.47         7.56 o
   2   4   4         59.29         63.63         5.50 o
   3   4   4         85.53         99.16        13.05 o
   4   4   4        148.55        193.29        11.93 o
   5   4   4         31.24         45.52         4.46 o
   6   4   4        140.93        125.22         8.52 o
   7   4   4        211.41        163.18        10.48 o
   8   4   4        105.34         97.56         7.11 o
   9   4   4        169.41        140.97         9.26 o
  10   4   4         63.78         65.25         5.69 o
  11   4   4         61.75         72.46         5.53 o
  12   4   4         44.22         44.28         4.51 o
  13   4   4         36.60         41.94         5.52 o
  14   4   4         21.06         19.13         3.61 o
  15   4   4         38.48         27.73         4.16 o
  16   4   4         33.38         30.78         3.86 o
  17   4   4          4.01         17.47         4.05 o
  18   4   4          3.77         11.39         3.08 o
  19   4   4         13.88         24.26         3.45 o
  20   4   4          4.97          8.25         3.03 o
  21   4   4          0.07          8.43         3.01 o
  22   4   4          5.40          6.82         4.50 o
 -21   5   4          9.78          8.45         3.82 o
 -20   5   4         11.03         10.97         3.26 o
 -19   5   4         11.24         15.40         4.83 o
 -18   5   4          0.35          6.96         3.08 o
 -17   5   4         43.06         40.71         9.86 o
 -16   5   4         33.54         36.43         5.26 o
 -15   5   4          3.37         19.09         4.47 o
 -14   5   4          6.46         21.54         4.22 o
 -13   5   4          2.41         17.37         2.91 o
 -12   5   4          9.30         18.51         4.25 o
 -11   5   4         32.75         52.29         5.29 o
 -10   5   4        144.02        108.75         7.45 o
  -9   5   4         79.48         64.21         5.57 o
  -8   5   4         44.04         54.12         4.79 o
  -7   5   4        139.96        129.23         9.46 o
  -6   5   4        103.88        129.22        10.29 o
  -5   5   4        208.54        205.34        20.00 o
  -4   5   4        238.29        160.15        15.24 o
  -3   5   4         33.30         47.63         4.90 o
  -2   5   4        107.04        167.03        11.43 o
  -1   5   4         20.62         46.09         5.54 o
   0   5   4         12.20         21.49         4.50 o
   1   5   4         20.62         37.62         6.07 o
   2   5   4        107.04        149.87         9.85 o
   3   5   4         33.30         56.13         5.22 o
   4   5   4        238.29        166.46        13.50 o
   5   5   4        208.54        220.70        19.58 o
   6   5   4        103.88        120.95         7.98 o
   7   5   4        139.96        134.37         9.74 o
   8   5   4         44.04         47.89         5.94 o
   9   5   4         79.48         61.52         5.77 o
  10   5   4        144.02        112.54         7.80 o
  11   5   4         32.75         58.15         4.85 o
  12   5   4          9.30         22.70         3.37 o
  13   5   4          2.41         13.24         4.46 o
  14   5   4          6.46         13.58         3.24 o
  15   5   4          3.37         16.94         3.09 o
  16   5   4         33.54         24.88         3.50 o
  17   5   4         43.06         40.94         4.29 o
  18   5   4          0.35         11.30         4.05 o
  19   5   4         11.24         17.65         3.90 o
  20   5   4         11.03         15.59         3.09 o
  21   5   4          9.78         14.00         3.11 o
 -21   6   4          2.96         11.46         3.24 o
 -20   6   4          4.79          9.23         3.23 o
 -19   6   4          7.03          8.69         3.14 o
 -18   6   4         49.19         37.96         4.60 o
 -17   6   4         68.86         45.64         5.00 o
 -16   6   4         15.67         16.39         4.20 o
 -15   6   4         16.30         20.49         3.33 o
 -14   6   4         11.25         11.77         2.88 o
 -13   6   4         11.79         17.48         3.08 o
 -12   6   4         10.08         24.08         4.89 o
 -11   6   4         58.41         74.14         7.19 o
 -10   6   4         57.37         53.66         4.95 o
  -9   6   4         78.30         85.46         6.88 o
  -8   6   4         38.54         61.95         5.97 o
  -7   6   4        185.15        137.42         9.94 o
  -6   6   4         25.54         46.31         5.92 o
  -5   6   4         47.16         71.28         7.14 o
  -4   6   4        357.78        331.14        18.88 o
  -3   6   4         29.38         41.31         5.72 o
  -2   6   4         40.77         31.20         6.49 o
  -1   6   4         77.04        120.61        11.29 o
   0   6   4         26.87         45.99         4.52 o
   1   6   4         77.04        117.30        10.73 o
   2   6   4         40.77         35.80         4.48 o
   3   6   4         29.38         42.28         4.82 o
   4   6   4        357.78        331.70        19.53 o
   5   6   4         47.16         64.57         7.31 o
   6   6   4         25.54         53.00         5.27 o
   7   6   4        185.15        160.42        10.55 o
   8   6   4         38.54         51.60         4.83 o
   9   6   4         78.30         79.75         6.53 o
  10   6   4         57.37         58.36         5.24 o
  11   6   4         58.41         64.42         6.45 o
  12   6   4         10.08         20.22         4.28 o
  13   6   4         11.79         15.78         3.20 o
  14   6   4         11.25         11.15         3.07 o
  15   6   4         16.30         23.20         3.53 o
  16   6   4         15.67         18.94         3.40 o
  17   6   4         68.86         42.27         6.08 o
  18   6   4         49.19         42.31         4.42 o
  19   6   4          7.03          9.17         3.04 o
  20   6   4          4.79          4.83         2.63 o
  21   6   4          2.96          6.03         3.40 o
 -21   7   4          3.65         11.33         3.13 o
 -20   7   4          7.49          6.09         2.90 o
 -19   7   4          1.47          3.64         2.98 o
 -18   7   4          0.75         11.68         3.65 o
 -17   7   4          1.24         15.26         3.33 o
 -16   7   4          0.63         10.28         3.45 o
 -15   7   4          1.59          6.99         3.15 o
 -14   7   4         10.92          9.19         3.39 o
 -13   7   4         18.01         14.04         4.01 o
 -12   7   4          4.01         18.33         3.18 o
 -11   7   4          7.30         17.29         5.42 o
 -10   7   4         11.56         21.78         4.68 o
  -9   7   4         95.68         76.05         6.35 o
  -8   7   4         74.04         99.28         8.22 o
  -7   7   4         35.70         41.78         5.07 o
  -6   7   4         73.18         88.76         7.35 o
  -5   7   4         17.84         41.69         9.53 o
  -4   7   4         69.61         80.22         6.80 o
  -3   7   4         37.47         45.35         5.25 o
  -2   7   4        132.17         96.85         8.34 o
  -1   7   4         22.47         42.22         5.03 o
   0   7   4        349.84        222.69        14.35 o
   1   7   4         22.48         38.12         5.16 o
   2   7   4        132.17        118.25         9.18 o
   3   7   4         37.47         43.85         5.59 o
   4   7   4         69.61         74.42         6.17 o
   5   7   4         17.84         33.20         7.61 o
   6   7   4         73.18         90.09         7.19 o
   7   7   4         35.70         29.85         4.72 o
   8   7   4         74.04         88.56         7.57 o
   9   7   4         95.68         79.42         6.56 o
  10   7   4         11.56         31.38         7.50 o
  11   7   4          7.30         20.45         3.61 o
  12   7   4          4.01         17.64         5.65 o
  13   7   4         18.01         30.36         4.65 o
  14   7   4         10.92          7.53         2.86 o
  15   7   4          1.59         11.60         2.80 o
  16   7   4          0.63          7.18         2.90 o
  17   7   4          1.24          6.68         2.88 o
  18   7   4          0.75          6.96         3.00 o
  19   7   4          1.47          9.12         3.59 o
  20   7   4          7.49         13.61         4.26 o
  21   7   4          3.65          5.56         2.76 o
 -21   8   4          2.99          3.35         4.11 o
 -20   8   4          1.83          3.11         2.80 o
 -19   8   4         26.01         19.82         3.75 o
 -18   8   4          9.42          7.60         3.06 o
 -17   8   4          5.11         11.15         3.31 o
 -16   8   4          9.55         13.58         3.15 o
 -15   8   4         60.82         48.01         4.91 o
 -14   8   4         14.27         17.62         3.39 o
 -13   8   4          1.76         10.15         3.24 o
 -12   8   4          4.43         13.01         4.89 o
 -11   8   4         12.90         20.91         3.66 o
 -10   8   4         27.05         36.75         4.70 o
  -9   8   4         33.43         31.90         4.27 o
  -8   8   4         34.11         32.67         6.20 o
  -7   8   4         55.45         64.82         6.97 o
  -6   8   4        125.93         82.44         7.28 o
  -5   8   4         97.69        110.47         9.95 o
  -4   8   4        118.63        128.24         9.04 o
  -3   8   4         53.00         53.49         5.80 o
  -2   8   4         14.66         30.60         6.89 o
  -1   8   4         20.07         54.98         6.77 o
   0   8   4         20.05         26.03         7.14 o
   1   8   4         20.07         55.53         6.24 o
   2   8   4         14.66         30.33         5.68 o
   3   8   4         53.00         49.28         7.24 o
   4   8   4        118.63        136.12         9.59 o
   5   8   4         97.69        110.99        11.71 o
   6   8   4        125.93         72.59         7.14 o
   7   8   4         55.45         66.88         6.62 o
   8   8   4         34.11         34.38         5.26 o
   9   8   4         33.43         35.52         6.73 o
  10   8   4         27.05         28.04         4.43 o
  11   8   4         12.90         28.85         4.25 o
  12   8   4          4.43         11.04         3.32 o
  13   8   4          1.76         13.66         3.39 o
  14   8   4         14.27         11.46         3.48 o
  15   8   4         60.82         56.86         5.41 o
  16   8   4          9.55         18.70         3.51 o
  17   8   4          5.11         11.30         4.77 o
  18   8   4          9.42          8.82         3.45 o
  19   8   4         26.01         29.77         3.97 o
  20   8   4          1.83          8.12         2.67 o
  21   8   4          2.99          0.58         3.19 o
 -20   9   4          4.12         11.06         3.09 o
 -19   9   4          6.03         13.32         3.15 o
 -18   9   4         18.28         21.95         3.48 o
 -17   9   4          2.85          6.42         2.94 o
 -16   9   4         19.02         16.34         3.93 o
 -15   9   4         13.44         16.65         3.16 o
 -14   9   4         34.09         25.67         3.91 o
 -13   9   4         32.40         36.13         4.84 o
 -12   9   4          4.46          8.43         3.81 o
 -11   9   4         23.13         20.58         3.98 o
 -10   9   4          5.66         14.64         3.35 o
  -9   9   4         10.48         24.11         5.61 o
  -8   9   4         52.78         43.40         7.50 o
  -7   9   4          4.55         16.66         5.01 o
  -6   9   4         32.04         44.40         6.26 o
  -5   9   4         43.69         60.70         7.11 o
  -4   9   4         11.39         22.58         5.16 o
  -3   9   4         11.47         30.61         4.82 o
  -2   9   4         32.02         43.79         6.88 o
  -1   9   4         63.98         77.34         8.27 o
   0   9   4         12.57         21.62         6.22 o
   1   9   4         63.98         77.05         8.87 o
   2   9   4         32.02         38.73         6.48 o
   3   9   4         11.47         31.30         4.93 o
   4   9   4         11.39         23.17         4.82 o
   5   9   4         43.69         48.93         7.30 o
   6   9   4         32.04         33.51         7.37 o
   7   9   4          4.55         17.97         5.49 o
   8   9   4         52.78         50.91         7.82 o
   9   9   4         10.48         21.01         5.18 o
  10   9   4          5.66         17.31         4.40 o
  11   9   4         23.13         23.06         4.86 o
  12   9   4          4.46         18.08         3.95 o
  13   9   4         32.40         33.74         4.53 o
  14   9   4         34.09         24.93         4.13 o
  15   9   4         13.44         14.67         4.53 o
  16   9   4         19.02         20.08         3.70 o
  17   9   4          2.85         10.52         2.84 o
  18   9   4         18.28         22.45         3.47 o
  19   9   4          6.03          6.24         3.13 o
  20   9   4          4.12          6.85         3.00 o
 -20  10   4          2.36          4.22         2.80 o
 -19  10   4          6.29          9.20         3.17 o
 -18  10   4          8.39         10.13         2.93 o
 -17  10   4         13.30         12.85         3.53 o
 -16  10   4         27.00         29.55         4.50 o
 -15  10   4         23.86         18.03         3.51 o
 -14  10   4         27.25         20.12         3.89 o
 -13  10   4          3.26         11.13         5.55 o
 -12  10   4          5.08         14.50         3.42 o
 -11  10   4         50.36         41.52         7.05 o
 -10  10   4         37.76         41.64         6.52 o
  -9  10   4         36.21         40.04         6.82 o
  -8  10   4         29.59         37.92         6.56 o
  -7  10   4          1.53         18.14         6.20 o
  -6  10   4         14.78         27.29         6.70 o
  -5  10   4         18.74         36.16        11.11 o
  -4  10   4          8.82         15.22         4.76 o
  -3  10   4         85.92         77.49         9.38 o
  -2  10   4        159.57        134.56        18.32 o
  -1  10   4         67.92         71.94         9.22 o
   0  10   4         73.12         49.73         8.10 o
   1  10   4         67.92         85.64        13.26 o
   2  10   4        159.57        162.68        14.83 o
   3  10   4         85.92         67.49         9.17 o
   4  10   4          8.82         19.01         5.99 o
   5  10   4         18.74         26.49         5.95 o
   6  10   4         14.78         22.09         9.37 o
   7  10   4          1.53         13.65         5.11 o
   8  10   4         29.59         21.28         5.68 o
   9  10   4         36.21         43.00         6.71 o
  10  10   4         37.76         38.66         6.41 o
  11  10   4         50.36         49.89         5.74 o
  12  10   4          5.08         17.28         3.67 o
  13  10   4          3.26         13.98         3.35 o
  14  10   4         27.25         26.36         9.13 o
  15  10   4         23.86         21.00         4.13 o
  16  10   4         27.00         27.79         3.89 o
  17  10   4         13.30         10.38         3.01 o
  18  10   4          8.39          8.24         3.45 o
  19  10   4          6.29          7.77         3.63 o
  20  10   4          2.36          5.36         2.72 o
 -19  11   4          0.50          4.11         2.74 o
 -18  11   4          0.36          3.05         2.89 o
 -17  11   4         17.74         17.92         3.92 o
 -16  11   4          1.79         10.01         3.32 o
 -15  11   4         39.61         35.91         4.79 o
 -14  11   4          7.15         11.23         3.32 o
 -13  11   4          4.16         12.13         3.70 o
 -12  11   4         18.02         18.27         4.35 o
 -11  11   4         22.61         21.24         6.24 o
 -10  11   4         76.34         79.70        11.46 o
  -9  11   4          1.62         10.45         5.37 o
  -8  11   4         24.64         28.22         6.33 o
  -7  11   4         47.64         47.51         7.69 o
  -6  11   4        100.23         62.86         8.20 o
  -5  11   4         22.51         19.38         7.25 o
  -4  11   4         71.55         82.51         9.85 o
  -3  11   4         22.14         21.65         8.36 o
  -2  11   4         95.86         81.14        11.34 o
  -1  11   4         72.94         68.93        11.04 o
   0  11   4          4.91         34.16         8.18 o
   1  11   4         72.94         72.47        11.50 o
   2  11   4         95.86         87.83        10.87 o
   3  11   4         22.14         28.07         6.13 o
   4  11   4         71.55         75.96         8.98 o
   5  11   4         22.51         25.76         7.35 o
   6  11   4        100.23         59.51         8.61 o
   7  11   4         47.64         48.48        10.28 o
   8  11   4         24.64         32.81         7.26 o
   9  11   4          1.62          9.71         5.26 o
  10  11   4         76.34         47.56         7.40 o
  11  11   4         22.61         21.38         5.93 o
  12  11   4         18.02         20.46         4.49 o
  13  11   4          4.16         11.30         5.73 o
  14  11   4          7.15          4.50         3.89 o
  15  11   4         39.61         42.06         5.41 o
  16  11   4          1.79          5.42         3.21 o
  17  11   4         17.74         16.02         3.38 o
  18  11   4          0.36          4.74         2.71 o
  19  11   4          0.50          3.39         2.55 o
 -19  12   4          2.00          5.24         3.63 o
 -18  12   4          0.17          4.34         3.19 o
 -17  12   4         13.23         14.64         4.38 o
 -16  12   4          2.94          5.98         3.50 o
 -15  12   4         29.08         32.33         4.98 o
 -14  12   4         32.08         29.23         5.21 o
 -13  12   4         14.66         13.52         4.44 o
 -12  12   4         38.83         17.80         6.13 o
 -11  12   4          1.65         10.07         5.68 o
 -10  12   4         13.29         13.93         5.68 o
  -9  12   4         62.85         63.07         8.55 o
  -8  12   4         23.58         36.10         7.10 o
  -7  12   4         32.32         32.52         6.45 o
  -6  12   4         37.17         25.18         8.56 o
  -5  12   4         25.24         31.94         7.16 o
  -4  12   4          0.83         16.00         5.29 o
  -3  12   4        159.40        118.95        29.04 o
  -2  12   4         46.41         42.65        10.41 o
  -1  12   4         39.74         33.58         8.69 o
   0  12   4          1.30         22.58         8.39 o
   1  12   4         39.74         41.44         8.85 o
   2  12   4         46.41         53.37         9.77 o
   3  12   4        159.40        131.95        15.64 o
   4  12   4          0.83         19.42         5.78 o
   5  12   4         25.24         24.00         7.59 o
   6  12   4         37.17         25.28         5.98 o
   7  12   4         32.32         41.18         7.39 o
   8  12   4         23.58         16.84         6.05 o
   9  12   4         62.85         67.10         8.95 o
  10  12   4         13.29         12.07         5.20 o
  11  12   4          1.65          7.88         4.77 o
  12  12   4         38.83         23.43         6.30 o
  13  12   4         14.66         17.43         4.15 o
  14  12   4         32.08         21.53         4.70 o
  15  12   4         29.08         39.73         5.22 o
  16  12   4          2.94          8.05         3.41 o
  17  12   4         13.23          9.47         3.93 o
  18  12   4          0.17          3.07         3.00 o
  19  12   4          2.00          1.61         3.15 o
 -18  13   4         10.17         10.34         3.66 o
 -17  13   4         14.24         13.90         4.15 o
 -16  13   4         10.02          9.32         3.68 o
 -15  13   4         19.71         16.55         4.31 o
 -14  13   4         18.81         22.61         4.82 o
 -13  13   4          2.67          0.76         3.62 o
 -12  13   4         14.82         13.84         3.67 o
 -11  13   4          6.12          8.94         4.81 o
 -10  13   4          1.25         13.93         5.46 o
  -9  13   4          6.97         22.30         6.11 o
  -8  13   4          3.46         17.61         5.34 o
  -7  13   4         31.11         46.87         8.04 o
  -6  13   4         59.59         49.78        14.00 o
  -5  13   4         12.90         21.23         6.18 o
  -4  13   4         56.62         53.56        11.54 o
  -3  13   4         11.78         31.82        10.39 o
  -2  13   4         18.26         22.20        14.05 o
  -1  13   4         28.82         55.57        14.72 o
   0  13   4          0.90          6.10        12.28 o
   1  13   4         28.82         35.09        13.23 o
   2  13   4         18.26         28.65         9.83 o
   3  13   4         11.78         33.61        18.75 o
   4  13   4         56.62         43.90        10.04 o
   5  13   4         12.90         15.53         9.20 o
   6  13   4         59.59         64.41        13.30 o
   7  13   4         31.11         41.59         7.03 o
   8  13   4          3.46         20.49         6.45 o
   9  13   4          6.97         12.98         5.39 o
  10  13   4          1.25          9.72         4.97 o
  11  13   4          6.12         11.74         4.97 o
  12  13   4         14.82         18.50         5.38 o
  13  13   4          2.67          9.81         3.53 o
  14  13   4         18.81         10.45         3.65 o
  15  13   4         19.71         22.78         4.68 o
  16  13   4         10.02         16.41         4.02 o
  17  13   4         14.24         14.63         3.57 o
  18  13   4         10.17          7.91         3.24 o
 -17  14   4          6.62         14.51         3.66 o
 -16  14   4         12.55         14.35         4.13 o
 -15  14   4          4.60         10.92         3.76 o
 -14  14   4         17.34         17.60         4.24 o
 -13  14   4         31.25         38.35         5.51 o
 -12  14   4         21.76         16.82         5.59 o
 -11  14   4         17.43         21.49         5.64 o
 -10  14   4         11.35         24.33         6.31 o
  -9  14   4         23.72         16.17         5.39 o
  -8  14   4         47.29         27.63         9.18 o
  -7  14   4         76.54         58.02        17.77 o
  -6  14   4         84.49         83.19        12.26 o
  -5  14   4          3.87         17.85         9.45 o
  -4  14   4         16.96          9.04         9.25 o
  -3  14   4          0.06         20.93        14.28 o
  -2  14   4         11.66         10.64        12.31 o
  -1  14   4        106.52         83.20        24.07 o
   0  14   4         91.54         95.70        19.61 o
   1  14   4        106.51         92.98        24.53 o
   2  14   4         11.66         10.33        23.25 o
   3  14   4          0.06         17.49        12.29 o
   4  14   4         16.96         40.17        10.81 o
   5  14   4          3.87          8.89         5.71 o
   6  14   4         84.49         60.80        10.31 o
   7  14   4         76.54         57.73        10.06 o
   8  14   4         47.29         32.80         7.78 o
   9  14   4         23.72         27.22         6.11 o
  10  14   4         11.35         13.84         6.16 o
  11  14   4         17.43         24.53         5.97 o
  12  14   4         21.76         18.18         6.06 o
  13  14   4         31.25         49.09         9.06 o
  14  14   4         17.34         22.05         5.95 o
  15  14   4          4.60          5.63         7.00 o
  16  14   4         12.55         17.02         4.08 o
  17  14   4          6.62          5.93         4.97 o
 -16  15   4         11.18         12.00         3.84 o
 -15  15   4          0.09          7.36         4.68 o
 -14  15   4          1.87          5.99         3.30 o
 -13  15   4         39.07         25.99         6.04 o
 -12  15   4         23.20         10.89         4.80 o
 -11  15   4          1.93          6.96         4.99 o
 -10  15   4         21.23         31.45         7.39 o
  -9  15   4         35.47         41.62         7.77 o
  -8  15   4         33.01         27.83         7.21 o
  -7  15   4          0.49          0.16         9.48 o
  -6  15   4         33.94         52.01        13.10 o
  -5  15   4         41.51         37.98        10.86 o
  -4  15   4         42.18         45.03        11.60 o
  -3  15   4         19.90         36.21        10.37 o
  -2  15   4         25.27         32.70        11.19 o
  -1  15   4         90.67         76.35        18.33 o
   0  15   4         42.45         49.36        14.43 o
   1  15   4         90.67         35.86        27.77 o
   2  15   4         25.27         46.29        11.61 o
   3  15   4         19.90         14.89         9.62 o
   4  15   4         42.18         21.78        10.91 o
   5  15   4         41.51         45.48        11.75 o
   6  15   4         33.94         40.66        11.54 o
   7  15   4          0.49         10.91         5.10 o
   8  15   4         33.01         31.35         6.77 o
   9  15   4         35.47         46.28         7.69 o
  10  15   4         21.23         28.99         6.55 o
  11  15   4          1.93          1.23         4.70 o
  12  15   4         23.20         18.12         6.61 o
  13  15   4         39.07         25.98         7.17 o
  14  15   4          1.87          2.99         3.50 o
  15  15   4          0.09          7.18         3.73 o
  16  15   4         11.18          7.53         3.64 o
 -15  16   4         24.83         21.23         4.47 o
 -14  16   4          3.31         10.31         3.70 o
 -13  16   4          1.38          7.00         4.59 o
 -12  16   4         11.70         11.04         6.33 o
 -11  16   4         16.34         20.59        10.67 o
 -10  16   4          0.51          0.51         5.07 o
  -9  16   4          1.58          6.76         5.73 o
  -8  16   4         89.19         70.20        15.59 o
  -7  16   4         29.08         30.05         9.12 o
  -6  16   4         15.30         25.25        15.42 o
  -5  16   4          3.77         16.08         9.98 o
  -4  16   4         99.29         42.13        11.58 o
  -3  16   4         32.87         18.38        22.32 o
  -2  16   4         84.74         42.40        15.45 o
  -1  16   4          1.37          8.93        13.12 o
   0  16   4          0.00         13.02        13.03 o
   1  16   4          1.37          8.56        13.02 o
   2  16   4         84.74         42.99        26.04 o
   3  16   4         32.87         25.36        30.69 o
   4  16   4         99.29         33.66        17.18 o
   5  16   4          3.77          8.45         9.86 o
   6  16   4         15.30         28.08         7.44 o
   7  16   4         29.08         37.62         8.06 o
   8  16   4         89.19         62.22        10.36 o
   9  16   4          1.58          7.56         5.09 o
  10  16   4          0.51         14.82         5.58 o
  11  16   4         16.34         11.74         5.52 o
  12  16   4         11.70         13.26         5.92 o
  13  16   4          1.38          9.58         4.81 o
  14  16   4          3.31          7.62         4.59 o
  15  16   4         24.83         19.35         4.36 o
 -14  17   4         16.38         12.60         6.09 o
 -13  17   4          1.61         10.96         4.99 o
 -12  17   4          2.54          3.98         5.00 o
 -11  17   4         31.11         40.06         8.06 o
 -10  17   4          5.51         17.74         6.60 o
  -9  17   4          7.19         11.88         5.94 o
  -8  17   4         11.27         24.01         6.94 o
  -7  17   4         33.46         44.06        12.52 o
  -6  17   4         55.70         36.30        12.71 o
  -5  17   4          7.00         12.38         9.89 o
  -4  17   4         48.46         24.25        19.93 o
  -3  17   4         13.66          8.98        13.03 o
  -2  17   4         32.08         25.68        14.25 o
  -1  17   4         12.80          4.44        12.86 o
   0  17   4          4.52         37.53        14.56 o
   1  17   4         12.80         11.59        17.79 o
   2  17   4         32.08         -1.77        13.32 o
   3  17   4         13.66         33.43        14.41 o
   4  17   4         48.46         41.23        25.81 o
   5  17   4          7.00         23.83        14.95 o
   6  17   4         55.70         48.39        21.09 o
   7  17   4         33.46         55.45         9.68 o
   8  17   4         11.27         20.05         6.57 o
   9  17   4          7.19         17.72        10.20 o
  10  17   4          5.51         10.69         5.85 o
  11  17   4         31.11         30.90         7.35 o
  12  17   4          2.54          5.23         5.63 o
  13  17   4          1.61         21.12         8.22 o
  14  17   4         16.38         13.12         5.28 o
 -13  18   4          4.18         12.90         6.77 o
 -12  18   4         14.80         10.86         5.92 o
 -11  18   4          7.37          8.42         6.29 o
 -10  18   4          2.99          3.20         5.38 o
  -9  18   4         21.00         21.82         6.17 o
  -8  18   4         23.37         31.20         9.36 o
  -7  18   4          1.00          0.92         9.89 o
  -6  18   4          6.24          4.58        10.07 o
  -5  18   4         33.89         15.55        20.19 o
  -4  18   4          1.80         10.37        20.60 o
  -3  18   4         97.35         52.99        36.73 o
  -2  18   4         11.39         13.84        16.64 o
  -1  18   4         28.63         28.46        14.14 o
   0  18   4          0.80        -13.18        13.34 o
   1  18   4         28.63         35.63        17.44 o
   2  18   4         11.39          0.82        12.69 o
   3  18   4         97.35         49.69        26.07 o
   4  18   4          1.80          4.86        12.91 o
   5  18   4         33.89         21.32        12.46 o
   6  18   4          6.24         19.05        10.92 o
   7  18   4          1.00         -1.79         9.82 o
   8  18   4         23.37         27.47         9.94 o
   9  18   4         21.00         16.08         9.44 o
  10  18   4          2.99         11.52         9.29 o
  11  18   4          7.37         15.37         6.72 o
  12  18   4         14.80         19.12         8.00 o
  13  18   4          4.18          0.61         5.69 o
 -12  19   4          3.78         20.85         6.48 o
 -11  19   4          7.30         23.67         6.25 o
 -10  19   4         33.23         29.58         7.61 o
  -9  19   4          0.34          4.81         5.17 o
  -8  19   4          1.63          5.23        13.37 o
  -7  19   4         12.32         13.80        10.27 o
  -6  19   4         20.57         38.08        17.35 o
  -5  19   4          1.65          9.50        11.81 o
  -4  19   4         21.36          9.82        13.19 o
  -3  19   4          7.38         -1.36        12.55 o
  -2  19   4         44.83          8.91        17.97 o
  -1  19   4         32.27         20.21        13.63 o
   0  19   4         12.18          0.89        17.26 o
   1  19   4         32.27         32.49        14.31 o
   2  19   4         44.83          8.38        12.79 o
   3  19   4          7.38         -3.52        12.53 o
   4  19   4         21.36         31.20        13.82 o
   5  19   4          1.65         19.11        12.71 o
   6  19   4         20.57         27.16        10.64 o
   7  19   4         12.32         30.97        11.17 o
   8  19   4          1.63          1.74         5.99 o
   9  19   4          0.34          9.89         5.59 o
  10  19   4         33.23         22.03        16.40 o
  11  19   4          7.31         20.58         7.68 o
  12  19   4          3.78          7.82         5.29 o
 -10  20   4         11.79          9.10         5.32 o
  -9  20   4          4.23         -8.84         8.84 o
  -8  20   4          0.76         22.81        14.67 o
  -7  20   4          1.71         -5.86        13.86 o
  -6  20   4         26.55         12.05        15.42 o
  -5  20   4          2.05         -2.36        15.93 o
  -4  20   4          8.10         -5.26        11.95 o
  -3  20   4         10.88          5.26        12.42 o
  -2  20   4         35.29          9.59        14.16 o
  -1  20   4          7.92         -2.24        12.23 o
   0  20   4          0.55         -3.51        13.87 o
   1  20   4          7.92          3.53        13.08 o
   2  20   4         35.29         12.23        12.38 o
   3  20   4         10.88          6.35        15.92 o
   4  20   4          8.10         21.93        12.86 o
   5  20   4          2.05        -11.40        12.45 o
   6  20   4         26.55         24.76        16.80 o
   7  20   4          1.71         -9.56         9.56 o
   8  20   4          0.76         -1.25         9.18 o
   9  20   4          4.23          6.93         5.90 o
  10  20   4         11.79          4.97        10.13 o
  -8  21   4          1.05          7.54        14.30 o
  -7  21   4          0.26         -7.76        14.25 o
  -5  21   4          0.38        -14.16        16.63 o
  -4  21   4          7.08        -11.64        11.64 o
  -3  21   4         14.02         22.41        17.31 o
  -2  21   4          3.69          0.08        12.00 o
  -1  21   4          6.29         -0.79        12.35 o
   0  21   4          3.50         11.25        24.11 o
   1  21   4          6.29          8.63        12.16 o
   2  21   4          3.69         11.47        12.44 o
   3  21   4         14.02         -3.57        11.79 o
   4  21   4          7.08         29.33        13.06 o
   5  21   4          0.38          2.23        12.22 o
   6  21   4          0.57          0.28        15.24 o
   7  21   4          0.26         -2.22        16.34 o
   8  21   4          1.05         14.99        10.06 o
  -5  22   4          4.12          6.62        16.30 o
  -4  22   4          2.12          7.25        12.06 o
  -3  22   4          2.17         13.37        12.10 o
  -2  22   4          7.99          0.93        12.16 o
  -1  22   4         12.49         -5.83        12.27 o
   0  22   4          0.21         -4.27        14.27 o
   1  22   4         12.49         -2.94        11.70 o
   2  22   4          7.99          8.57        11.90 o
   3  22   4          2.17         16.27        12.35 o
   4  22   4          2.12        -11.72        11.72 o
   5  22   4          4.12         20.19        12.72 o
   0   0   5         14.16         72.59        10.74 o
   1   0   5         52.38         76.73         7.61 o
   2   0   5          9.14         48.99         4.26 o
   3   0   5          9.23         18.22         2.46 o
   4   0   5        115.94        120.57         7.25 o
   5   0   5          8.77         24.62         5.14 o
   6   0   5         27.22         60.58        11.29 o
   7   0   5          0.49          8.94         3.59 o
   8   0   5          6.63         13.93         5.37 o
   9   0   5         38.98         45.37         8.47 o
  10   0   5        345.14        265.00        19.15 o
  11   0   5         52.83         50.45         7.54 o
  12   0   5         11.45         17.30         5.77 o
  13   0   5         19.08         18.14         3.29 o
  14   0   5         19.07         19.95         4.69 o
  15   0   5          4.14          3.72         3.01 o
  16   0   5          0.00          5.87         3.97 o
  17   0   5          3.62          1.18         2.91 o
  18   0   5          2.20          7.33         3.18 o
  19   0   5         23.59         19.60         4.97 o
  20   0   5          0.01          1.05         4.36 o
 -20   1   5          5.34          7.15         3.92 o
 -19   1   5          5.72          8.15         3.24 o
 -18   1   5          1.16          9.68         3.20 o
 -17   1   5          1.59          5.44         2.98 o
 -16   1   5          0.18          5.40         3.29 o
 -15   1   5         41.26         42.54         4.72 o
 -14   1   5         30.22         23.49         4.24 o
 -13   1   5          7.59         12.50         3.52 o
 -12   1   5          2.08         16.29         3.31 o
 -11   1   5         14.45         16.23         3.11 o
 -10   1   5         64.72         63.01         5.18 o
  -9   1   5        134.00        116.36         7.81 o
  -8   1   5         25.26         46.36         4.23 o
  -7   1   5        114.87        119.03         9.26 o
  -6   1   5         24.51         75.59         5.89 o
  -5   1   5        123.69        131.44         8.48 o
  -4   1   5        136.01        153.77         9.10 o
  -3   1   5         10.21         20.64         3.56 o
  -2   1   5          4.51         26.59         4.24 o
  -1   1   5         19.30         37.91         5.67 o
   0   1   5         42.58         45.68         4.65 o
   1   1   5         19.30         29.66         4.78 o
   2   1   5          4.51         27.04         3.64 o
   3   1   5         10.21         25.85         3.82 o
   4   1   5        136.01        139.36         9.69 o
   5   1   5        123.69        140.89         9.00 o
   6   1   5         24.51         62.57         6.02 o
   7   1   5        114.87        119.96         8.64 o
   8   1   5         25.26         38.50         3.85 o
   9   1   5        134.00        107.48         6.65 o
  10   1   5         64.72         71.76         6.40 o
  11   1   5         14.45         15.87         3.54 o
  12   1   5          2.08          9.20         3.70 o
  13   1   5          7.59         12.29         3.00 o
  14   1   5         30.22         25.56         3.37 o
  15   1   5         41.26         42.62         4.29 o
  16   1   5          0.18          8.16         2.80 o
  17   1   5          1.59          9.09         2.95 o
  18   1   5          1.16          6.68         2.83 o
  19   1   5          5.72          6.76         2.93 o
  20   1   5          5.34          5.46         3.03 o
 -20   2   5          5.58          3.26         3.60 o
 -19   2   5          6.45          4.05         2.86 o
 -18   2   5          8.04         11.35         3.21 o
 -17   2   5          2.67          5.70         3.26 o
 -16   2   5         31.48         22.34         3.43 o
 -15   2   5          0.96          7.87         3.18 o
 -14   2   5          3.29          8.41         2.99 o
 -13   2   5         31.76         31.79         4.32 o
 -12   2   5         12.86         13.20         3.87 o
 -11   2   5        103.24         88.38         6.67 o
 -10   2   5         77.79         70.22         6.67 o
  -9   2   5         32.22         60.18         5.66 o
  -8   2   5         42.70         52.26         4.61 o
  -7   2   5        217.47        184.13        10.28 o
  -6   2   5        125.81        121.52         8.76 o
  -5   2   5         61.36         63.45         6.39 o
  -4   2   5          1.90         35.21         7.58 o
  -3   2   5        181.82        162.79        11.44 o
  -2   2   5          2.15         30.95         5.12 o
  -1   2   5         31.33         37.52         4.61 o
   0   2   5         41.77         69.75         7.77 o
   1   2   5         31.33         42.24         8.16 o
   2   2   5          2.15         27.62         6.56 o
   3   2   5        181.82        180.24        13.11 o
   4   2   5          1.90         37.20         5.36 o
   5   2   5         61.36         55.60         4.99 o
   6   2   5        125.81        126.58         9.15 o
   7   2   5        217.47        171.20         9.77 o
   8   2   5         42.70         52.23         5.60 o
   9   2   5         32.22         67.06         7.61 o
  10   2   5         77.79         83.87         9.84 o
  11   2   5        103.24         87.22         6.51 o
  12   2   5         12.86         15.90         4.17 o
  13   2   5         31.76         35.45         3.69 o
  14   2   5          3.29         10.60         3.64 o
  15   2   5          0.96         11.57         2.87 o
  16   2   5         31.48         25.92         5.31 o
  17   2   5          2.67          8.69         3.56 o
  18   2   5          8.04          7.93         3.00 o
  19   2   5          6.45          3.79         2.80 o
  20   2   5          5.58         -0.12         3.28 o
 -20   3   5          2.54          0.29         4.39 o
 -19   3   5          4.30          6.56         3.10 o
 -18   3   5          2.57          1.12         2.92 o
 -17   3   5          3.84          8.58         3.01 o
 -16   3   5         10.86         19.30         4.23 o
 -15   3   5         31.69         37.54         4.00 o
 -14   3   5         13.67         17.12         3.15 o
 -13   3   5          1.08         12.79         4.47 o
 -12   3   5        110.01         81.90         6.02 o
 -11   3   5         47.84         61.73         5.09 o
 -10   3   5         21.45         34.67         4.10 o
  -9   3   5         34.67         50.90         4.86 o
  -8   3   5         67.01         61.83         5.08 o
  -7   3   5         88.55         82.95         6.10 o
  -6   3   5         44.72         57.26         4.91 o
  -5   3   5         40.95         60.73         5.08 o
  -4   3   5         98.44        134.01         9.59 o
  -3   3   5         22.57         41.89         6.85 o
  -2   3   5         16.85         40.35         8.85 o
  -1   3   5          5.43         24.29         4.02 o
   0   3   5          0.73         41.84         5.62 o
   1   3   5          5.43         25.02         4.39 o
   2   3   5         16.85         45.85         6.33 o
   3   3   5         22.57         44.93         8.57 o
   4   3   5         98.44        134.27         9.47 o
   5   3   5         40.95         64.84         5.45 o
   6   3   5         44.72         50.40         4.89 o
   7   3   5         88.55         87.35         7.41 o
   8   3   5         67.01         64.53         6.94 o
   9   3   5         34.67         54.57         7.98 o
  10   3   5         21.45         22.13         3.79 o
  11   3   5         47.84         59.13         5.68 o
  12   3   5        110.01         83.91         5.97 o
  13   3   5          1.08          9.98         2.81 o
  14   3   5         13.67         20.99         3.99 o
  15   3   5         31.69         35.36         5.79 o
  16   3   5         10.86         22.42         4.54 o
  17   3   5          3.84          2.87         2.89 o
  18   3   5          2.57          5.46         3.15 o
  19   3   5          4.30          6.94         3.00 o
  20   3   5          2.54          4.33         5.11 o
 -19   4   5          2.82          5.67         2.90 o
 -18   4   5         21.73         15.84         3.19 o
 -17   4   5         27.03         24.45         3.56 o
 -16   4   5         35.73         27.11         6.24 o
 -15   4   5          4.87         19.15         4.02 o
 -14   4   5         20.51         23.02         3.13 o
 -13   4   5         81.16         71.62         6.41 o
 -12   4   5         19.89         31.72         3.55 o
 -11   4   5         36.49         46.69         5.06 o
 -10   4   5          4.21         17.21         2.85 o
  -9   4   5          5.39         27.04         3.73 o
  -8   4   5         25.51         33.21         3.48 o
  -7   4   5         23.50         24.94         3.69 o
  -6   4   5         64.09         87.65         6.98 o
  -5   4   5          5.04         19.25         3.45 o
  -4   4   5         46.00         52.20         5.28 o
  -3   4   5         27.47         55.37         5.55 o
  -2   4   5         29.67         31.91         4.08 o
  -1   4   5        100.57        120.05         8.21 o
   0   4   5          6.65         33.46         5.12 o
   1   4   5        100.57        110.18         9.08 o
   2   4   5         29.67         36.20         4.53 o
   3   4   5         27.47         42.74         4.25 o
   4   4   5         46.00         56.58         6.93 o
   5   4   5          5.04         15.71         4.32 o
   6   4   5         64.09         93.75         7.61 o
   7   4   5         23.50         23.05         3.77 o
   8   4   5         25.51         29.15         5.41 o
   9   4   5          5.39         28.00         4.80 o
  10   4   5          4.21         16.83         5.85 o
  11   4   5         36.49         54.99         5.38 o
  12   4   5         19.89         23.76         2.93 o
  13   4   5         81.16         79.71         6.38 o
  14   4   5         20.51         20.65         3.25 o
  15   4   5          4.87         17.58         3.04 o
  16   4   5         35.73         25.91         3.59 o
  17   4   5         27.03         24.57         4.01 o
  18   4   5         21.73         23.71         3.80 o
  19   4   5          2.82         11.52         2.78 o
 -19   5   5          0.35          6.12         2.82 o
 -18   5   5         12.50          7.20         3.09 o
 -17   5   5          4.47          8.46         2.90 o
 -16   5   5         14.62         21.17         3.43 o
 -15   5   5        111.17         84.22         9.76 o
 -14   5   5          5.47         15.26         2.86 o
 -13   5   5          0.27         13.16         3.61 o
 -12   5   5         27.30         20.04         3.49 o
 -11   5   5         53.21         42.29         6.70 o
 -10   5   5          0.59          7.55         4.05 o
  -9   5   5         59.00         69.70         7.27 o
  -8   5   5          9.90         29.87         5.41 o
  -7   5   5         23.91         33.09         4.43 o
  -6   5   5        109.46         88.16         7.05 o
  -5   5   5         47.33         48.59         4.68 o
  -4   5   5         12.02         23.70         4.84 o
  -3   5   5         20.56         38.21         4.46 o
  -2   5   5          1.85         24.31         4.84 o
  -1   5   5         53.35         55.07         5.16 o
   0   5   5        148.85        175.78        10.47 o
   1   5   5         53.35         62.36         5.56 o
   2   5   5          1.85         36.53         5.04 o
   3   5   5         20.56         45.79         6.73 o
   4   5   5         12.02         20.81         4.01 o
   5   5   5         47.33         47.44         4.75 o
   6   5   5        109.46         89.99         8.53 o
   7   5   5         23.91         38.60         4.40 o
   8   5   5          9.90         30.46         5.34 o
   9   5   5         59.00         70.39         5.23 o
  10   5   5          0.59         14.10         3.05 o
  11   5   5         53.21         49.90         6.90 o
  12   5   5         27.30         21.39         2.81 o
  13   5   5          0.27          9.60         2.92 o
  14   5   5          5.47         13.92         2.59 o
  15   5   5        111.17         80.34         6.97 o
  16   5   5         14.62         17.16         3.07 o
  17   5   5          4.47          1.58         2.89 o
  18   5   5         12.50          6.07         3.98 o
  19   5   5          0.35          3.95         2.65 o
 -19   6   5         18.66         15.04         5.35 o
 -18   6   5          8.44          9.82         2.94 o
 -17   6   5          0.14          7.01         2.72 o
 -16   6   5         26.95         21.92         3.30 o
 -15   6   5         40.62         34.32         4.47 o
 -14   6   5         24.47         23.48         3.14 o
 -13   6   5         20.38         21.31         6.71 o
 -12   6   5         33.54         45.38         4.81 o
 -11   6   5         30.54         22.02         3.84 o
 -10   6   5         34.80         44.65         4.86 o
  -9   6   5          0.11         15.81         3.64 o
  -8   6   5         22.36         36.54         4.44 o
  -7   6   5         27.29         61.62         5.45 o
  -6   6   5         30.98         45.21         4.88 o
  -5   6   5         74.58         79.40         6.27 o
  -4   6   5        114.42         92.63         7.88 o
  -3   6   5          2.61         26.41         6.42 o
  -2   6   5         93.20        117.19         8.05 o
  -1   6   5         36.02         54.36         7.19 o
   0   6   5         17.08         35.06         3.80 o
   1   6   5         36.03         62.60         6.45 o
   2   6   5         93.20        130.94         9.57 o
   3   6   5          2.61         28.11         4.55 o
   4   6   5        114.42         98.40         7.94 o
   5   6   5         74.58         84.33         6.29 o
   6   6   5         30.98         48.93         5.01 o
   7   6   5         27.29         50.50         5.40 o
   8   6   5         22.36         25.67         4.32 o
   9   6   5          0.11         16.04         3.45 o
  10   6   5         34.80         40.18         4.75 o
  11   6   5         30.55         27.38         3.70 o
  12   6   5         33.54         43.22         4.33 o
  13   6   5         20.38         21.37         3.14 o
  14   6   5         24.47         22.35         3.22 o
  15   6   5         40.62         38.74         4.17 o
  16   6   5         26.95         26.04         3.92 o
  17   6   5          0.14         10.13         2.86 o
  18   6   5          8.44          8.40         2.69 o
  19   6   5         18.66         16.80         3.12 o
 -19   7   5          4.09          1.84         3.92 o
 -18   7   5          4.60          6.04         2.51 o
 -17   7   5          6.67         14.03         2.85 o
 -16   7   5          6.24         13.61         2.85 o
 -15   7   5          2.23         11.59         2.64 o
 -14   7   5          5.62         13.16         3.26 o
 -13   7   5         24.52         29.58         3.88 o
 -12   7   5         32.03         31.44         4.04 o
 -11   7   5        146.66        104.99         9.83 o
 -10   7   5         47.65         48.86         4.76 o
  -9   7   5          8.87         19.12         4.69 o
  -8   7   5         12.26         27.97         4.35 o
  -7   7   5         10.49         34.89         6.00 o
  -6   7   5         39.28         47.01         5.24 o
  -5   7   5         25.91         36.61         4.85 o
  -4   7   5         18.84         23.82         6.04 o
  -3   7   5        146.66        120.87         8.42 o
  -2   7   5         47.36         61.09         5.69 o
  -1   7   5         85.80         81.91         6.31 o
   0   7   5        111.45        136.00         8.81 o
   1   7   5         85.80         71.97         5.77 o
   2   7   5         47.36         59.88         5.80 o
   3   7   5        146.66        129.83         8.54 o
   4   7   5         18.84         26.44         4.13 o
   5   7   5         25.91         31.81         4.46 o
   6   7   5         39.28         50.38         5.17 o
   7   7   5         10.49         29.85         4.35 o
   8   7   5         12.26         22.38         5.40 o
   9   7   5          8.87         15.12         4.25 o
  10   7   5         47.65         46.16         4.66 o
  11   7   5        146.66        117.19         8.52 o
  12   7   5         32.03         28.40         3.85 o
  13   7   5         24.52         27.70         3.73 o
  14   7   5          5.62         18.57         3.02 o
  15   7   5          2.23         10.11         2.71 o
  16   7   5          6.24          8.28         2.64 o
  17   7   5          6.67         10.96         3.10 o
  18   7   5          4.60          5.16         2.75 o
  19   7   5          4.09          3.37         3.62 o
 -18   8   5          2.71          6.80         2.63 o
 -17   8   5          3.07          9.76         2.63 o
 -16   8   5          7.28          6.35         2.66 o
 -15   8   5          5.91          7.31         2.80 o
 -14   8   5          5.73         13.10         3.37 o
 -13   8   5         14.23         13.19         3.29 o
 -12   8   5         86.92         67.99         6.73 o
 -11   8   5         73.89         57.78         5.81 o
 -10   8   5         23.71         31.58         4.59 o
  -9   8   5         97.78         94.99         7.52 o
  -8   8   5         49.94         55.43         5.53 o
  -7   8   5         80.28         73.09         6.64 o
  -6   8   5         35.52         40.31         5.04 o
  -5   8   5         83.94         95.88         7.81 o
  -4   8   5          9.71         17.65         4.53 o
  -3   8   5         15.85         12.95         3.69 o
  -2   8   5         38.03         49.68         5.72 o
  -1   8   5         11.25         21.42         3.86 o
   0   8   5         38.29         41.70         4.53 o
   1   8   5         11.25         27.98         4.10 o
   2   8   5         38.03         57.60         6.79 o
   3   8   5         15.85         17.13         4.10 o
   4   8   5          9.71         18.16         3.86 o
   5   8   5         83.94         98.50         7.47 o
   6   8   5         35.52         38.14         4.83 o
   7   8   5         80.28         76.30         6.49 o
   8   8   5         49.94         65.59         6.53 o
   9   8   5         97.78         93.28         7.83 o
  10   8   5         23.71         35.10         5.04 o
  11   8   5         73.89         68.31         6.14 o
  12   8   5         86.92         71.93         7.02 o
  13   8   5         14.23         16.17         3.11 o
  14   8   5          5.73         12.91         3.17 o
  15   8   5          5.91         10.99         2.82 o
  16   8   5          7.28         11.96         3.01 o
  17   8   5          3.07          3.85         2.76 o
  18   8   5          2.71          6.55         2.54 o
 -18   9   5          0.23          0.69         2.84 o
 -17   9   5          1.78          3.09         2.79 o
 -16   9   5          4.74         11.84         3.34 o
 -15   9   5         16.15         15.49         3.81 o
 -14   9   5          6.81          6.26         2.99 o
 -13   9   5         20.79         30.51         4.26 o
 -12   9   5          3.26          8.09         3.18 o
 -11   9   5          2.56          7.86         3.04 o
 -10   9   5         70.04         68.24         7.07 o
  -9   9   5         15.81         19.82         4.86 o
  -8   9   5         88.55         69.50         6.55 o
  -7   9   5         38.01         31.09         5.06 o
  -6   9   5         16.28         27.08         4.85 o
  -5   9   5         21.56         21.15         5.12 o
  -4   9   5         14.20         34.63         4.72 o
  -3   9   5         32.82         44.31         5.98 o
  -2   9   5          9.44         20.37         3.89 o
  -1   9   5         15.09         43.52         5.53 o
   0   9   5          7.38         20.87         4.76 o
   1   9   5         15.09         26.98         4.23 o
   2   9   5          9.44         10.76         3.86 o
   3   9   5         32.82         50.01         5.92 o
   4   9   5         14.20         25.51         4.63 o
   5   9   5         21.56         27.24         4.71 o
   6   9   5         16.28         31.05         4.62 o
   7   9   5         38.01         31.23         4.52 o
   8   9   5         88.55         61.98         6.47 o
   9   9   5         15.81         21.89         5.27 o
  10   9   5         70.04         63.84         6.80 o
  11   9   5          2.56         15.16         3.13 o
  12   9   5          3.26          9.15         2.89 o
  13   9   5         20.79         25.47         4.00 o
  14   9   5          6.81          4.44         3.71 o
  15   9   5         16.15         22.67         3.72 o
  16   9   5          4.74          7.05         2.74 o
  17   9   5          1.78          3.70         2.99 o
  18   9   5          0.23          4.03         2.85 o
 -17  10   5         12.24          7.86         2.88 o
 -16  10   5          7.01          4.45         3.10 o
 -15  10   5          0.92          7.01         3.13 o
 -14  10   5          2.14         11.16         3.43 o
 -13  10   5         15.95         18.08         3.91 o
 -12  10   5         39.67         46.58         7.52 o
 -11  10   5         12.28         17.92         3.53 o
 -10  10   5          1.18         11.66         4.32 o
  -9  10   5         34.47         37.96         5.67 o
  -8  10   5         26.91         26.05         5.85 o
  -7  10   5         13.19         15.44         5.11 o
  -6  10   5         18.91         33.99         5.29 o
  -5  10   5         21.76         32.02         5.01 o
  -4  10   5         22.47         34.19         4.93 o
  -3  10   5         34.45         31.87         4.95 o
  -2  10   5         79.02         69.96         6.30 o
  -1  10   5         45.07         37.25         5.99 o
   0  10   5         33.12         40.35         5.95 o
   1  10   5         45.07         41.19         8.55 o
   2  10   5         79.02         77.23         7.04 o
   3  10   5         34.45         31.61         5.94 o
   4  10   5         22.47         29.97         5.33 o
   5  10   5         21.76         26.17         5.09 o
   6  10   5         18.91         38.99         5.20 o
   7  10   5         13.19          9.44         4.09 o
   8  10   5         26.91         21.76         7.60 o
   9  10   5         34.47         26.47         4.94 o
  10  10   5          1.18          6.32         3.86 o
  11  10   5         12.28         19.07         4.19 o
  12  10   5         39.67         38.86         4.59 o
  13  10   5         15.95         17.61         3.23 o
  14  10   5          2.14          7.26         2.89 o
  15  10   5          0.92          5.52         3.26 o
  16  10   5          7.01          2.64         2.72 o
  17  10   5         12.24         11.29         4.19 o
 -17  11   5          5.31          5.55         3.38 o
 -16  11   5          4.01          2.54         2.87 o
 -15  11   5         10.01         16.45         4.51 o
 -14  11   5          6.60         10.48         3.26 o
 -13  11   5         20.07         21.86         3.88 o
 -12  11   5          9.86         10.79         3.47 o
 -11  11   5         11.18         21.19         5.41 o
 -10  11   5         11.61          5.92         4.38 o
  -9  11   5         15.64         23.37         5.37 o
  -8  11   5         87.87         50.62         6.97 o
  -7  11   5         12.22         25.10         5.06 o
  -6  11   5         64.93         72.58         7.97 o
  -5  11   5         40.92         33.77         5.28 o
  -4  11   5         66.31         56.48         6.34 o
  -3  11   5         88.93         68.57         6.69 o
  -2  11   5         16.37         28.08         6.76 o
  -1  11   5         35.60         42.14         7.99 o
   0  11   5         28.05         22.66         5.66 o
   1  11   5         35.60         30.37         6.66 o
   2  11   5         16.37         25.14         4.57 o
   3  11   5         88.93         70.37         7.55 o
   4  11   5         66.31         47.23         5.98 o
   5  11   5         40.92         39.59         6.44 o
   6  11   5         64.93         63.35         7.25 o
   7  11   5         12.22         24.01         5.91 o
   8  11   5         87.87         53.27         7.23 o
   9  11   5         15.64         22.10        10.26 o
  10  11   5         11.61         16.11         4.85 o
  11  11   5         11.18         16.16         5.05 o
  12  11   5          9.86         15.59         4.70 o
  13  11   5         20.07         17.90         3.89 o
  14  11   5          6.60         11.73         3.24 o
  15  11   5         10.01         10.22         3.88 o
  16  11   5          4.01         10.66         3.59 o
  17  11   5          5.31         -1.17         4.05 o
 -16  12   5          3.60          9.42         4.23 o
 -15  12   5          0.40          5.09         3.28 o
 -14  12   5          6.37          8.66         3.25 o
 -13  12   5          1.41          2.45         3.02 o
 -12  12   5          0.68          4.99         4.31 o
 -11  12   5         11.79         13.64         4.95 o
 -10  12   5         31.71         19.94         6.61 o
  -9  12   5         46.45         35.21         8.61 o
  -8  12   5         31.87         31.67         5.81 o
  -7  12   5         80.55         59.63         8.58 o
  -6  12   5         50.35         45.70         6.60 o
  -5  12   5         38.59         25.67         5.12 o
  -4  12   5          2.31         12.66         3.90 o
  -3  12   5         15.08         11.58         3.77 o
  -2  12   5         61.27         63.28         9.01 o
  -1  12   5         51.00         39.55         9.24 o
   0  12   5         22.88         21.56         9.13 o
   1  12   5         51.00         42.63         7.71 o
   2  12   5         61.27         55.09         8.67 o
   3  12   5         15.08         15.98         6.91 o
   4  12   5          2.31         15.27         4.96 o
   5  12   5         38.59         40.01         6.11 o
   6  12   5         50.35         44.57         6.87 o
   7  12   5         80.55         64.28         7.35 o
   8  12   5         31.87         26.87         5.33 o
   9  12   5         46.45         41.57         6.67 o
  10  12   5         31.71         16.74         4.97 o
  11  12   5         11.79         15.66         4.90 o
  12  12   5          0.68         11.71         4.25 o
  13  12   5          1.41          5.48         3.93 o
  14  12   5          6.37          2.62         3.75 o
  15  12   5          0.40          5.39         4.57 o
  16  12   5          3.60         11.01         3.81 o
 -15  13   5          3.32          7.50         3.39 o
 -14  13   5          2.42          9.92         3.59 o
 -13  13   5          2.11          4.88         3.16 o
 -12  13   5         11.57         10.52         4.79 o
 -11  13   5          6.03         18.33         5.29 o
 -10  13   5          6.83          4.50         4.58 o
  -9  13   5         25.05         28.32         5.93 o
  -8  13   5          6.11          9.70         4.89 o
  -7  13   5         38.45         31.82         6.28 o
  -6  13   5          5.07          5.06         4.73 o
  -5  13   5         22.77         21.29         5.74 o
  -4  13   5         13.50         19.76         4.82 o
  -3  13   5         32.10         27.97         7.70 o
  -2  13   5          9.82          6.61         7.54 o
  -1  13   5          6.89         24.94         7.05 o
   0  13   5         38.56         38.00         7.52 o
   1  13   5          6.89         12.77         6.95 o
   2  13   5          9.82         21.46         7.49 o
   3  13   5         32.10         30.38        13.92 o
   4  13   5         13.50         11.31         4.69 o
   5  13   5         22.77         21.17         5.48 o
   6  13   5          5.07         13.50         4.66 o
   7  13   5         38.45         18.83         5.21 o
   8  13   5          6.11          8.79         4.43 o
   9  13   5         25.05         22.50         6.23 o
  10  13   5          6.83          2.75         6.00 o
  11  13   5          6.03          7.61         4.84 o
  12  13   5         11.57         14.95         5.16 o
  13  13   5          2.11          1.65         4.39 o
  14  13   5          2.42          9.66         4.42 o
  15  13   5          3.32          9.76         4.14 o
 -14  14   5          3.20          7.74         3.67 o
 -13  14   5          7.27          1.80         5.11 o
 -12  14   5          9.62          9.29         4.86 o
 -11  14   5          1.78          7.18         4.55 o
 -10  14   5          4.42          8.76         5.00 o
  -9  14   5          9.86         16.36         5.33 o
  -8  14   5         56.17         39.93         6.72 o
  -7  14   5          0.13          7.87         5.29 o
  -6  14   5          2.55          6.17         5.34 o
  -5  14   5         12.87         10.86         5.02 o
  -4  14   5          4.72         22.74         7.88 o
  -3  14   5         14.60         27.32         7.53 o
  -2  14   5          7.63         12.84         6.99 o
  -1  14   5         13.27         24.60         7.75 o
   0  14   5          1.33          9.70         6.96 o
   1  14   5         13.27         21.05         7.25 o
   2  14   5          7.63          3.53         6.75 o
   3  14   5         14.60          6.45         7.64 o
   4  14   5          4.72         10.45         5.99 o
   5  14   5         12.87         15.56         4.79 o
   6  14   5          2.55         12.64         5.38 o
   7  14   5          0.13          3.09         4.98 o
   8  14   5         56.17         32.41         8.55 o
   9  14   5          9.86         13.19         4.83 o
  10  14   5          4.42          5.29         4.75 o
  11  14   5          1.78         -1.70         4.35 o
  12  14   5          9.62          2.68         4.42 o
  13  14   5          7.27          5.38         4.13 o
  14  14   5          3.20          6.05         4.51 o
 -13  15   5          2.85          1.52         4.80 o
 -12  15   5          6.73         10.26         5.26 o
 -11  15   5         15.42         21.12         5.69 o
 -10  15   5          7.39         12.69         5.75 o
  -9  15   5         17.56         20.63         5.46 o
  -8  15   5          8.39         13.97         5.02 o
  -7  15   5          6.72         12.72         6.09 o
  -6  15   5         17.60         22.41         5.39 o
  -5  15   5          4.10          2.38         6.20 o
  -4  15   5         20.39         21.79         8.17 o
  -3  15   5         10.93         16.43         9.22 o
  -2  15   5         11.24         22.94         8.01 o
  -1  15   5          2.54          6.18         7.67 o
   0  15   5          0.75         16.04         8.25 o
   1  15   5          2.54         16.64         7.91 o
   2  15   5         11.24          4.38         7.68 o
   3  15   5         10.93         20.68         8.15 o
   4  15   5         20.39         11.22         7.78 o
   5  15   5          4.10         13.87         5.13 o
   6  15   5         17.60         21.15         5.68 o
   7  15   5          6.72          9.99         4.70 o
   8  15   5          8.39          5.86         8.44 o
   9  15   5         17.56         22.74         5.87 o
  10  15   5          7.39         15.78         6.18 o
  11  15   5         15.42         10.04         4.70 o
  12  15   5          6.73          4.84         4.53 o
  13  15   5          2.85          2.03         4.26 o
 -12  16   5         13.95          7.28         6.40 o
 -11  16   5          7.18         10.91         5.15 o
 -10  16   5         11.72         10.83         7.21 o
  -9  16   5         15.45         11.84         5.35 o
  -8  16   5          9.95         12.26         5.56 o
  -7  16   5         10.10          1.12         4.80 o
  -6  16   5         29.03         19.05         7.01 o
  -5  16   5          9.30         -1.25        19.05 o
  -4  16   5          1.30         13.23         8.74 o
  -3  16   5        123.57         70.74        12.53 o
  -2  16   5         31.97         24.01         9.57 o
  -1  16   5          3.87         14.07         7.67 o
   0  16   5          2.57          6.59         9.08 o
   1  16   5          3.87         10.75         8.84 o
   2  16   5         31.97         36.51         9.80 o
   3  16   5        123.57         59.45        20.19 o
   4  16   5          1.30          8.70         8.50 o
   5  16   5          9.30         17.19         5.65 o
   6  16   5         29.03         19.53        10.86 o
   7  16   5         10.10         13.84         5.94 o
   8  16   5          9.95          1.76         8.17 o
   9  16   5         15.45         22.13         5.25 o
  10  16   5         11.72         16.69         7.12 o
  11  16   5          7.18          5.58         4.68 o
  12  16   5         13.95         11.39         4.85 o
 -11  17   5          6.88         10.82         4.83 o
 -10  17   5          5.54          5.97         4.93 o
  -9  17   5          7.61         10.63         4.79 o
  -8  17   5          3.68         11.12         5.48 o
  -7  17   5          0.67          6.01         5.10 o
  -6  17   5         18.44         14.80         9.00 o
  -5  17   5         25.54         14.12        10.78 o
  -4  17   5          4.15         13.74        10.04 o
  -3  17   5          9.19         30.79         9.24 o
  -2  17   5         62.53         47.84        10.46 o
  -1  17   5         13.04         10.83        10.01 o
   0  17   5          0.47          3.51         8.50 o
   1  17   5         13.04         12.68        12.09 o
   2  17   5         62.53         24.59         9.91 o
   3  17   5          9.19         13.31         8.54 o
   4  17   5          4.15         17.98         8.48 o
   5  17   5         25.54         18.71         8.96 o
   6  17   5         18.44         17.66         6.10 o
   7  17   5          0.67          5.35         5.39 o
   8  17   5          3.68         -1.28         4.46 o
   9  17   5          7.61          6.07         4.86 o
  10  17   5          5.54          6.34         4.46 o
  11  17   5          6.88          5.15         4.82 o
  -9  18   5          3.96          3.31         5.31 o
  -8  18   5         13.41         16.14         6.07 o
  -7  18   5          1.75         10.78         9.29 o
  -6  18   5         23.19          5.95        14.63 o
  -5  18   5          5.67          5.58         8.49 o
  -4  18   5          1.75         -4.31         8.12 o
  -3  18   5          0.25         -1.17         8.34 o
  -2  18   5          4.95         18.90         9.39 o
  -1  18   5          7.90         18.82        11.85 o
   0  18   5          0.00          5.05        10.81 o
   1  18   5          7.90         14.72         8.70 o
   2  18   5          4.95          5.36         8.58 o
   3  18   5          0.25         11.35         9.21 o
   4  18   5          1.75         -7.75         8.17 o
   5  18   5          5.67         -1.77         9.27 o
   6  18   5         23.19          8.12         8.19 o
   7  18   5          1.75          2.39         5.05 o
   8  18   5         13.41         20.08         6.64 o
   9  18   5          3.96          6.83         4.85 o
  -7  19   5          4.48         -2.09        10.18 o
  -6  19   5          0.29         -5.08         8.25 o
  -5  19   5         20.80         12.10         8.33 o
  -4  19   5          7.04          8.99         8.34 o
  -3  19   5         13.22         17.11        10.50 o
  -2  19   5          4.86         20.41        16.88 o
  -1  19   5          1.95         -0.98        11.12 o
   0  19   5          5.34         11.15        10.79 o
   1  19   5          1.95        -10.84        10.84 o
   2  19   5          4.86          9.91         8.72 o
   3  19   5         13.22         11.45        10.35 o
   4  19   5          7.04         12.59         8.31 o
   5  19   5         20.80         18.77         9.55 o
   6  19   5          0.29          6.22         8.03 o
   7  19   5          4.48          3.02         5.31 o
  -4  20   5          8.94          8.19        10.10 o
  -3  20   5          1.60          3.47        11.21 o
  -2  20   5          8.02         -6.51        11.51 o
  -1  20   5          3.37         -0.93        10.67 o
   0  20   5          4.07         13.20        11.52 o
   1  20   5          3.37          1.30        10.80 o
   2  20   5          8.02         -8.16        16.16 o
   3  20   5          1.60          5.59         8.26 o
   4  20   5          8.94         -0.39         8.40 o
   0   0   6         79.34        169.48        13.25 o
   1   0   6          3.50         31.26         6.19 o
   2   0   6         20.18         24.06         2.74 o
   3   0   6        197.76        167.37         9.55 o
   4   0   6          3.16         14.69         3.47 o
   5   0   6         27.05         32.12         3.21 o
   6   0   6          0.20         10.79         4.31 o
   7   0   6        234.61        150.31        19.37 o
   8   0   6          2.64         13.19         3.26 o
   9   0   6          0.24          8.08         2.88 o
  10   0   6          0.37          9.22         2.46 o
  11   0   6          5.59         12.82         2.60 o
  12   0   6         19.78         12.09         2.87 o
  13   0   6          3.67          9.71         2.95 o
  14   0   6         11.08         17.10         3.23 o
  15   0   6         23.49         10.37         3.06 o
  16   0   6          1.54          2.59         2.73 o
  17   0   6          1.05         -2.08         4.03 o
 -17   1   6          5.01          1.80         4.13 o
 -16   1   6         11.74         12.80         3.20 o
 -15   1   6          3.68          9.91         3.46 o
 -14   1   6         39.66         36.79         3.95 o
 -13   1   6         15.80         17.58         2.97 o
 -12   1   6          4.76          5.39         2.66 o
 -11   1   6         25.05         23.39         3.68 o
 -10   1   6         22.86         29.52         3.83 o
  -9   1   6          7.58         13.62         3.17 o
  -8   1   6         61.89         57.85         6.31 o
  -7   1   6          9.98         32.61         3.83 o
  -6   1   6         70.86         65.17         5.42 o
  -5   1   6         20.13         32.37         4.48 o
  -4   1   6         55.86         56.89         4.53 o
  -3   1   6          4.99         22.75         3.22 o
  -2   1   6          7.82         19.85         3.36 o
  -1   1   6         23.93         37.06         4.49 o
   0   1   6          6.99         31.37         7.18 o
   1   1   6         23.93         37.28         3.93 o
   2   1   6          7.82         27.32         3.90 o
   3   1   6          4.99         20.79         2.79 o
   4   1   6         55.86         57.00         4.50 o
   5   1   6         20.13         41.69         4.45 o
   6   1   6         70.86         68.23         5.70 o
   7   1   6          9.98         25.39         5.48 o
   8   1   6         61.89         54.76         5.55 o
   9   1   6          7.58         13.73         3.47 o
  10   1   6         22.86         29.39         3.82 o
  11   1   6         25.05         28.57         3.15 o
  12   1   6          4.76          8.13         2.64 o
  13   1   6         15.80         14.58         2.83 o
  14   1   6         39.66         31.53         3.58 o
  15   1   6          3.68          9.57         2.67 o
  16   1   6         11.74         12.85         2.71 o
  17   1   6          5.01          6.26         3.54 o
 -17   2   6          3.74          4.08         4.05 o
 -16   2   6          4.66          4.11         2.50 o
 -15   2   6          4.50         11.31         2.84 o
 -14   2   6         90.76         53.09         5.91 o
 -13   2   6         15.37         18.18         3.29 o
 -12   2   6         28.97         33.14         3.87 o
 -11   2   6         60.29         55.56         4.91 o
 -10   2   6         13.82         26.80         3.39 o
  -9   2   6         50.49         52.67         4.31 o
  -8   2   6          4.04         13.14         4.63 o
  -7   2   6         11.12         40.32         6.48 o
  -6   2   6          2.25         19.79         5.53 o
  -5   2   6         27.43         34.70         4.17 o
  -4   2   6        109.78        111.59         8.36 o
  -3   2   6         31.57         54.21         4.93 o
  -2   2   6          4.54         14.25         4.33 o
  -1   2   6         50.71         72.29         6.28 o
   0   2   6          1.56         21.21         6.21 o
   1   2   6         50.71         73.19         8.26 o
   2   2   6          4.54         31.85         4.88 o
   3   2   6         31.57         44.41         4.74 o
   4   2   6        109.78        111.35         7.74 o
   5   2   6         27.43         33.65         4.24 o
   6   2   6          2.25         24.77         6.20 o
   7   2   6         11.12         32.31         6.28 o
   8   2   6          4.04         14.44         3.67 o
   9   2   6         50.49         45.80         3.94 o
  10   2   6         13.82         30.15         3.28 o
  11   2   6         60.29         46.41         5.05 o
  12   2   6         28.97         35.35         3.69 o
  13   2   6         15.37         20.20         3.16 o
  14   2   6         90.76         50.57         4.71 o
  15   2   6          4.50          9.18         2.56 o
  16   2   6          4.66          6.01         2.32 o
  17   2   6          3.74          5.17         3.41 o
 -17   3   6          7.15          4.95         4.11 o
 -16   3   6          2.43          8.75         2.65 o
 -15   3   6         56.28         37.23         3.89 o
 -14   3   6          5.86          9.58         3.78 o
 -13   3   6          3.20         12.64         3.32 o
 -12   3   6          8.28          8.79         2.61 o
 -11   3   6         39.68         41.67         4.02 o
 -10   3   6         40.76         38.25         4.15 o
  -9   3   6        102.18        105.94         6.81 o
  -8   3   6          9.86         18.90         3.65 o
  -7   3   6         15.34         17.35         3.49 o
  -6   3   6         21.63         21.34         3.91 o
  -5   3   6        133.63        128.17         8.43 o
  -4   3   6          7.08         17.36         4.12 o
  -3   3   6         22.74         27.78         3.95 o
  -2   3   6         19.25         26.32         3.50 o
  -1   3   6         54.27         65.94         5.84 o
   0   3   6         97.93         94.56         7.32 o
   1   3   6         54.27         68.43         5.59 o
   2   3   6         19.25         31.44         4.09 o
   3   3   6         22.74         33.12         4.32 o
   4   3   6          7.08         19.41         3.60 o
   5   3   6        133.63        127.63         8.53 o
   6   3   6         21.63         30.41         4.15 o
   7   3   6         15.34         17.96         3.88 o
   8   3   6          9.86         19.59         3.42 o
   9   3   6        102.18        111.55         7.15 o
  10   3   6         40.76         39.78         5.16 o
  11   3   6         39.68         43.36         3.94 o
  12   3   6          8.28         12.15         3.22 o
  13   3   6          3.20          6.78         2.67 o
  14   3   6          5.86         11.66         2.73 o
  15   3   6         56.28         32.56         3.67 o
  16   3   6          2.43         10.10         3.20 o
  17   3   6          7.15          6.11         4.12 o
 -16   4   6          4.09          3.82         2.49 o
 -15   4   6         34.72         21.10         3.10 o
 -14   4   6          2.00         10.14         2.66 o
 -13   4   6          4.01          5.82         2.55 o
 -12   4   6         35.73         24.06         3.33 o
 -11   4   6          8.97          6.10         3.90 o
 -10   4   6         28.72         26.61         3.31 o
  -9   4   6         11.30         13.45         2.66 o
  -8   4   6        126.84        121.87         9.22 o
  -7   4   6          8.69         17.98         3.42 o
  -6   4   6         39.56         35.64         4.23 o
  -5   4   6         61.31         59.30         5.27 o
  -4   4   6          1.91         10.73         3.50 o
  -3   4   6         12.43         17.61         3.81 o
  -2   4   6         34.20         47.77         5.28 o
  -1   4   6        146.23        137.85        10.71 o
   0   4   6          4.30         26.38         3.69 o
   1   4   6        146.23        149.31         9.93 o
   2   4   6         34.20         49.75         4.72 o
   3   4   6         12.43         24.89         3.59 o
   4   4   6          1.91         14.76         3.70 o
   5   4   6         61.31         66.17         5.91 o
   6   4   6         39.56         37.00         4.27 o
   7   4   6          8.69         18.79         4.22 o
   8   4   6        126.84        116.55         7.66 o
   9   4   6         11.30         14.16         2.41 o
  10   4   6         28.72         24.89         3.28 o
  11   4   6          8.97          7.67         2.75 o
  12   4   6         35.73         26.80         3.49 o
  13   4   6          4.01          7.29         2.43 o
  14   4   6          2.00          7.00         2.05 o
  15   4   6         34.72         28.29         3.78 o
  16   4   6          4.09          8.86         2.58 o
 -16   5   6         52.99         31.47         4.02 o
 -15   5   6          2.48          9.78         2.40 o
 -14   5   6          7.32          7.46         2.61 o
 -13   5   6         16.16         13.28         2.84 o
 -12   5   6         26.64         33.68         3.81 o
 -11   5   6         16.82         11.57         3.44 o
 -10   5   6         33.47         29.02         3.26 o
  -9   5   6         32.53         32.90         3.57 o
  -8   5   6          9.41         21.07         4.18 o
  -7   5   6          5.12         12.99         3.98 o
  -6   5   6         10.01         25.51         3.62 o
  -5   5   6         37.81         54.11         4.91 o
  -4   5   6         28.46         51.61         6.05 o
  -3   5   6          5.16         17.73         4.54 o
  -2   5   6         37.42         47.86         4.47 o
  -1   5   6         54.68         78.16         7.93 o
   0   5   6         12.72         35.75         7.70 o
   1   5   6         54.68         66.22         6.10 o
   2   5   6         37.42         48.95         4.50 o
   3   5   6          5.16         15.00         3.62 o
   4   5   6         28.46         53.64         5.55 o
   5   5   6         37.81         43.41         4.76 o
   6   5   6         10.01         24.77         3.83 o
   7   5   6          5.12         17.60         3.58 o
   8   5   6          9.41         20.92         3.74 o
   9   5   6         32.53         35.00         4.06 o
  10   5   6         33.47         27.35         3.31 o
  11   5   6         16.82         15.02         4.05 o
  12   5   6         26.64         35.11         5.43 o
  13   5   6         16.16          8.39         4.52 o
  14   5   6          7.32          8.56         2.40 o
  15   5   6          2.48          6.50         2.81 o
  16   5   6         52.99         25.01         3.62 o
 -16   6   6          7.11          5.58         3.14 o
 -15   6   6         20.41         22.54         2.97 o
 -14   6   6          2.50         10.58         2.58 o
 -13   6   6         15.15         14.95         3.36 o
 -12   6   6          6.86         10.32         2.51 o
 -11   6   6         13.29         11.99         2.76 o
 -10   6   6         17.65         26.20         5.04 o
  -9   6   6          1.51          7.83         4.19 o
  -8   6   6         14.88         16.44         3.41 o
  -7   6   6         33.80         41.65         4.44 o
  -6   6   6         43.34         55.81         5.09 o
  -5   6   6         60.28         67.75         5.59 o
  -4   6   6         15.69         28.53         5.11 o
  -3   6   6          2.74         12.96         5.17 o
  -2   6   6          6.21         14.72         4.35 o
  -1   6   6          2.04         16.46         4.30 o
   0   6   6         90.32         81.17         6.57 o
   1   6   6          2.04         19.44         3.86 o
   2   6   6          6.21         17.52         3.70 o
   3   6   6          2.74         16.30         3.55 o
   4   6   6         15.69         25.02         4.74 o
   5   6   6         60.28         65.10         5.75 o
   6   6   6         43.34         49.44         5.15 o
   7   6   6         33.80         43.23         4.71 o
   8   6   6         14.88         18.53         3.60 o
   9   6   6          1.51         10.22         3.70 o
  10   6   6         17.65         19.55         3.65 o
  11   6   6         13.29         18.28         2.89 o
  12   6   6          6.86         10.02         2.81 o
  13   6   6         15.15         12.96         2.88 o
  14   6   6          2.50          5.11         2.33 o
  15   6   6         20.41         21.97         3.01 o
  16   6   6          7.11          4.29         3.08 o
 -15   7   6         20.32         14.64         2.97 o
 -14   7   6          2.75          2.82         2.44 o
 -13   7   6          8.05          9.94         2.69 o
 -12   7   6          0.81          7.22         2.49 o
 -11   7   6          3.74          8.77         2.58 o
 -10   7   6         11.60         13.52         4.33 o
  -9   7   6          0.51          5.76         3.38 o
  -8   7   6         19.86         26.57         4.10 o
  -7   7   6         54.08         56.05         5.27 o
  -6   7   6         54.31         61.87         5.42 o
  -5   7   6         59.96         75.88         6.09 o
  -4   7   6         19.82         25.41         4.03 o
  -3   7   6          0.57         13.22         4.75 o
  -2   7   6          3.22          6.30         4.39 o
  -1   7   6         72.20         62.33         6.56 o
   0   7   6          2.45         10.79         3.09 o
   1   7   6         72.20         68.13         5.76 o
   2   7   6          3.22         13.32         3.50 o
   3   7   6          0.57         10.08         3.51 o
   4   7   6         19.82         32.93         4.33 o
   5   7   6         59.96         78.06         6.60 o
   6   7   6         54.31         58.33         5.47 o
   7   7   6         54.08         62.97         5.69 o
   8   7   6         19.86         26.69         3.93 o
   9   7   6          0.51         11.64         3.50 o
  10   7   6         11.60         12.96         3.78 o
  11   7   6          3.74          9.29         2.60 o
  12   7   6          0.81          7.02         2.68 o
  13   7   6          8.05          8.57         2.66 o
  14   7   6          2.75          6.00         2.53 o
  15   7   6         20.32         13.07         2.91 o
 -15   8   6          0.65          1.65         2.47 o
 -14   8   6         27.02         20.94         4.44 o
 -13   8   6          6.92          8.70         2.92 o
 -12   8   6          1.86          4.01         2.50 o
 -11   8   6         24.77         30.27         3.76 o
 -10   8   6         23.29         23.80         4.13 o
  -9   8   6         17.32         26.44         4.53 o
  -8   8   6          8.63         10.45         5.12 o
  -7   8   6         26.75         28.34         4.58 o
  -6   8   6         53.17         47.63         5.09 o
  -5   8   6          5.09         21.03         3.95 o
  -4   8   6         50.96         52.18         5.27 o
  -3   8   6          8.73         11.05         3.77 o
  -2   8   6          9.35         15.72         5.28 o
  -1   8   6         37.54         45.69         4.77 o
   0   8   6         26.72         44.73         4.61 o
   1   8   6         37.54         39.00         4.51 o
   2   8   6          9.35         10.85         3.83 o
   3   8   6          8.73         12.29         3.59 o
   4   8   6         50.96         54.60         5.16 o
   5   8   6          5.09         17.50         4.08 o
   6   8   6         53.17         41.01         4.96 o
   7   8   6         26.75         28.49         4.84 o
   8   8   6          8.63         17.99         3.93 o
   9   8   6         17.32         15.95         4.77 o
  10   8   6         23.29         25.15         4.06 o
  11   8   6         24.77         25.59         4.12 o
  12   8   6          1.86          4.07         2.48 o
  13   8   6          6.92         12.43         2.95 o
  14   8   6         27.02         17.60         3.65 o
  15   8   6          0.65          4.05         2.64 o
 -14   9   6         15.61         10.17         2.98 o
 -13   9   6          5.72         12.95         3.12 o
 -12   9   6          9.57          7.10         3.32 o
 -11   9   6          0.42          5.43         3.69 o
 -10   9   6          4.53          7.22         3.63 o
  -9   9   6         17.08         14.73         3.95 o
  -8   9   6         30.71         26.11         5.46 o
  -7   9   6          3.12          6.21         3.66 o
  -6   9   6          7.30         17.42         3.98 o
  -5   9   6          8.42         16.68         3.94 o
  -4   9   6          4.72         14.53         3.68 o
  -3   9   6         26.14         21.13         3.91 o
  -2   9   6         64.65         50.00         6.08 o
  -1   9   6         32.94         38.31         5.03 o
   0   9   6        144.55         93.88         6.79 o
   1   9   6         32.94         46.05         4.83 o
   2   9   6         64.65         64.03         5.48 o
   3   9   6         26.14         21.77         3.91 o
   4   9   6          4.72          7.20         3.37 o
   5   9   6          8.42         16.64         3.82 o
   6   9   6          7.30         16.13         4.16 o
   7   9   6          3.12         13.21         3.79 o
   8   9   6         30.71         25.91         4.21 o
   9   9   6         17.08         16.41         3.70 o
  10   9   6          4.53          5.92         3.45 o
  11   9   6          0.42          5.25         3.36 o
  12   9   6          9.57          7.66         2.87 o
  13   9   6          5.72         15.03         3.06 o
  14   9   6         15.61          8.88         2.84 o
 -14  10   6          2.51          0.78         3.27 o
 -13  10   6         11.21          9.17         3.17 o
 -12  10   6          2.02          4.38         2.78 o
 -11  10   6          3.98         12.33         3.95 o
 -10  10   6          0.78          5.09         3.62 o
  -9  10   6         19.70         16.58         3.94 o
  -8  10   6          5.69         16.19         3.83 o
  -7  10   6          1.47         11.07         3.71 o
  -6  10   6         11.37          9.57         3.80 o
  -5  10   6         35.12         29.39         4.41 o
  -4  10   6          1.62          8.51         3.61 o
  -3  10   6         61.04         43.27         5.20 o
  -2  10   6          0.90          7.64         3.62 o
  -1  10   6         70.01         54.40         6.00 o
   0  10   6         38.35         32.42         4.94 o
   1  10   6         70.01         53.08         5.56 o
   2  10   6          0.90          7.67         3.51 o
   3  10   6         61.04         55.24         5.26 o
   4  10   6          1.62          9.98         3.55 o
   5  10   6         35.12         29.24         4.26 o
   6  10   6         11.37         18.58         4.18 o
   7  10   6          1.47          3.49         3.97 o
   8  10   6          5.69         11.00         3.85 o
   9  10   6         19.70         16.08         3.99 o
  10  10   6          0.78          4.87         3.41 o
  11  10   6          3.98         12.24         3.77 o
  12  10   6          2.02          9.59         3.66 o
  13  10   6         11.21          9.79         4.05 o
  14  10   6          2.51         -1.48         3.41 o
 -13  11   6          2.40          3.91         2.88 o
 -12  11   6         13.51         11.52         3.90 o
 -11  11   6          2.31          4.53         3.95 o
 -10  11   6         17.53         12.23         3.98 o
  -9  11   6          0.95          6.21         3.67 o
  -8  11   6          0.62          4.14         3.61 o
  -7  11   6         34.76         28.73         4.71 o
  -6  11   6         22.64         12.58         3.66 o
  -5  11   6          2.15         10.98         3.61 o
  -4  11   6         47.11         37.76         4.95 o
  -3  11   6          9.59         10.30         3.94 o
  -2  11   6          8.86         16.87         3.79 o
  -1  11   6          0.12          9.19         4.43 o
   0  11   6          5.55         12.36         4.37 o
   1  11   6          0.12          6.47         3.33 o
   2  11   6          8.86          8.01         3.55 o
   3  11   6          9.59         16.70         3.80 o
   4  11   6         47.11         33.34         4.22 o
   5  11   6          2.15         12.35         3.64 o
   6  11   6         22.64         10.23         3.72 o
   7  11   6         34.76         23.31         4.77 o
   8  11   6          0.62          5.02         3.57 o
   9  11   6          0.95          7.96         3.73 o
  10  11   6         17.53         13.33         4.06 o
  11  11   6          2.31          3.96         3.64 o
  12  11   6         13.51         16.76         3.82 o
  13  11   6          2.40          4.39         3.70 o
 -12  12   6         14.86          8.70         4.06 o
 -11  12   6         28.16         13.57         4.41 o
 -10  12   6          3.60          7.04         4.04 o
  -9  12   6          6.80          4.22         4.11 o
  -8  12   6          6.99          9.22         3.79 o
  -7  12   6          9.54          7.33         3.60 o
  -6  12   6         15.51         17.08         3.97 o
  -5  12   6          5.04         15.26         3.88 o
  -4  12   6         12.82         12.47         3.93 o
  -3  12   6         29.76         19.95         4.30 o
  -2  12   6          6.02          9.60         4.43 o
  -1  12   6          4.48         13.71         4.80 o
   0  12   6          0.61          5.42         4.48 o
   1  12   6          4.48          5.11         4.46 o
   2  12   6          6.02          5.22         3.62 o
   3  12   6         29.76         16.98         3.96 o
   4  12   6         12.82          9.14         3.89 o
   5  12   6          5.04         13.23         3.88 o
   6  12   6         15.51         22.47         4.32 o
   7  12   6          9.54          9.39         3.81 o
   8  12   6          6.99          1.64         3.59 o
   9  12   6          6.80          8.99         3.75 o
  10  12   6          3.60          7.27         3.86 o
  11  12   6         28.16         24.94         4.64 o
  12  12   6         14.86          9.00         4.15 o
 -11  13   6          2.05          7.97         4.33 o
 -10  13   6          2.29          2.41         3.96 o
  -9  13   6         25.55         20.99         4.81 o
  -8  13   6         18.03          9.86         3.87 o
  -7  13   6         35.84         18.46         4.43 o
  -6  13   6          5.68         11.93         4.03 o
  -5  13   6          9.11         20.45         4.43 o
  -4  13   6          3.43          8.59         4.15 o
  -3  13   6         10.56         20.72         5.05 o
  -2  13   6         31.22         26.34         5.48 o
  -1  13   6          4.25         10.81         4.76 o
   0  13   6          1.81          5.92         5.21 o
   1  13   6          4.25          5.40         4.45 o
   2  13   6         31.22         18.86         4.91 o
   3  13   6         10.56         14.63         4.10 o
   4  13   6          3.43          5.98         3.91 o
   5  13   6          9.11         13.55         3.88 o
   6  13   6          5.68          7.33         3.59 o
   7  13   6         35.84         27.00         4.15 o
   8  13   6         18.03         11.85         4.01 o
   9  13   6         25.55         17.07         4.58 o
  10  13   6          2.29          8.23         3.91 o
  11  13   6          2.05          9.44         4.40 o
 -10  14   6         23.63         10.83         5.14 o
  -9  14   6          4.38          9.49         4.18 o
  -8  14   6          6.76          8.75         4.36 o
  -7  14   6         34.04         20.76         4.50 o
  -6  14   6         23.31         15.43         4.31 o
  -5  14   6         18.80         13.80         4.39 o
  -4  14   6          0.62          7.00         4.03 o
  -3  14   6         57.94         36.85         5.75 o
  -2  14   6          5.84         -1.35         4.85 o
  -1  14   6          3.33          0.66         4.99 o
   0  14   6          6.36         10.50         4.96 o
   1  14   6          3.33          4.62         5.06 o
   2  14   6          5.84         15.40         5.29 o
   3  14   6         57.94         50.69         8.71 o
   4  14   6          0.62          4.36         4.03 o
   5  14   6         18.80         11.21         4.43 o
   6  14   6         23.31         21.69         4.88 o
   7  14   6         34.04         31.01         5.18 o
   8  14   6          6.76         10.64         6.30 o
   9  14   6          4.38          1.14         3.92 o
  10  14   6         23.63         13.87         4.96 o
  -8  15   6          6.46          0.92         3.96 o
  -7  15   6          7.12          3.68         4.16 o
  -6  15   6         41.89         37.17         9.05 o
  -5  15   6          1.02         13.28         4.71 o
  -4  15   6          7.40          9.53         5.36 o
  -3  15   6         11.58          3.87         5.49 o
  -2  15   6         31.76         19.74         5.91 o
  -1  15   6         17.26         22.60         6.87 o
   0  15   6          5.62          6.37         5.56 o
   1  15   6         17.26          8.30         5.71 o
   2  15   6         31.76         17.32         5.96 o
   3  15   6         11.58         10.20         5.27 o
   4  15   6          7.40          9.84         4.41 o
   5  15   6          1.02         11.74         4.53 o
   6  15   6         41.89         38.34         6.60 o
   7  15   6          7.12         13.42         4.51 o
   8  15   6          6.46          1.87         4.31 o
  -6  16   6          5.85         11.80         4.64 o
  -5  16   6          1.08          6.79         4.72 o
  -4  16   6          7.75          7.62         5.66 o
  -3  16   6         11.34         12.51         5.84 o
  -2  16   6         10.05         10.68         5.72 o
  -1  16   6         16.33          3.95         6.13 o
   0  16   6         56.97         33.40         6.39 o
   1  16   6         16.33         13.32         6.17 o
   2  16   6         10.05         10.33         5.94 o
   3  16   6         11.34         16.00         6.11 o
   4  16   6          7.75          4.94         4.44 o
   5  16   6          1.08          5.31         4.92 o
   6  16   6          5.85         11.06         4.83 o
  -3  17   6         15.01          3.51         6.23 o
  -2  17   6          6.82         14.39         6.47 o
  -1  17   6         11.34          8.81         6.88 o
   0  17   6          4.23          2.70         6.08 o
   1  17   6         11.34          9.94         6.10 o
   2  17   6          6.82          7.18         6.50 o
   3  17   6         15.01          9.52         6.70 o
   0   0   7          3.08         16.61         3.66 o
   1   0   7         26.28         36.67         4.12 o
   2   0   7         38.28         38.76         3.35 o
   3   0   7          2.29         14.70         2.21 o
   4   0   7         28.49         28.05         2.87 o
   5   0   7         21.72         24.14         3.25 o
   6   0   7          5.12         11.30         2.10 o
   7   0   7          1.97          5.34         1.72 o
   8   0   7         49.27         47.87         6.72 o
   9   0   7          5.12         15.39         3.21 o
  10   0   7          4.70          6.83         2.94 o
  11   0   7         11.69          9.07         2.66 o
  12   0   7          0.11          4.08         2.33 o
 -12   1   7          2.39          6.46         2.77 o
 -11   1   7         13.72         11.67         2.80 o
 -10   1   7          0.34         10.40         2.74 o
  -9   1   7         26.90         22.69         3.24 o
  -8   1   7          8.08         15.50         3.24 o
  -7   1   7          2.88         13.40         5.15 o
  -6   1   7          0.88          8.30         1.69 o
  -5   1   7          2.93         10.23         2.25 o
  -4   1   7         25.38         24.27         2.91 o
  -3   1   7          7.58         10.58         2.12 o
  -2   1   7          7.56          9.98         2.29 o
  -1   1   7         18.45         23.98         2.77 o
   0   1   7         67.81         83.44         5.43 o
   1   1   7         18.45         28.42         2.89 o
   2   1   7          7.56         12.32         2.25 o
   3   1   7          7.58         15.44         2.75 o
   4   1   7         25.38         30.72         3.56 o
   5   1   7          2.93         14.51         2.81 o
   6   1   7          0.88          5.23         2.52 o
   7   1   7          2.88          9.88         3.23 o
   8   1   7          8.08         19.22         3.46 o
   9   1   7         26.90         32.15         3.79 o
  10   1   7          0.34          6.54         2.97 o
  11   1   7         13.72         17.79         2.97 o
  12   1   7          2.39         10.58         2.45 o
 -12   2   7         18.11         16.11         2.70 o
 -11   2   7          3.60         10.99         2.94 o
 -10   2   7          1.17         10.07         3.03 o
  -9   2   7         45.45         35.30         4.18 o
  -8   2   7         17.83         17.59         3.37 o
  -7   2   7          1.52         13.12         4.90 o
  -6   2   7          0.70         11.40         3.18 o
  -5   2   7         20.81         29.01         3.78 o
  -4   2   7          0.07          9.67         2.57 o
  -3   2   7         21.85         30.76         3.23 o
  -2   2   7         19.75         23.38         2.87 o
  -1   2   7         17.97         26.44         3.04 o
   0   2   7         32.04         36.45         3.48 o
   1   2   7         17.97         24.12         2.99 o
   2   2   7         19.75         17.76         2.88 o
   3   2   7         21.85         34.35         3.46 o
   4   2   7          0.07         10.37         2.72 o
   5   2   7         20.81         26.33         3.86 o
   6   2   7          0.70          8.42         3.24 o
   7   2   7          1.52         17.28         3.65 o
   8   2   7         17.83         12.94         3.63 o
   9   2   7         45.45         34.91         3.97 o
  10   2   7          1.17         11.09         2.81 o
  11   2   7          3.60          9.66         2.20 o
  12   2   7         18.11         16.66         2.59 o
 -12   3   7          1.71          6.87         2.74 o
 -11   3   7         32.65         22.52         3.68 o
 -10   3   7         48.81         38.25         4.17 o
  -9   3   7         11.61         17.49         2.63 o
  -8   3   7          3.30          8.65         3.30 o
  -7   3   7          3.64         13.64         3.24 o
  -6   3   7          5.89         14.67         3.36 o
  -5   3   7          4.55         11.35         2.78 o
  -4   3   7          6.64         16.94         2.98 o
  -3   3   7          7.91         22.17         3.69 o
  -2   3   7         25.63         28.56         3.45 o
  -1   3   7         11.92         23.51         3.06 o
   0   3   7         33.90         36.39         3.88 o
   1   3   7         11.92         28.07         3.41 o
   2   3   7         25.63         31.05         4.00 o
   3   3   7          7.91         14.99         2.96 o
   4   3   7          6.64         16.24         2.77 o
   5   3   7          4.55          9.90         3.19 o
   6   3   7          5.89          9.12         4.25 o
   7   3   7          3.64         11.00         3.35 o
   8   3   7          3.30         16.04         3.80 o
   9   3   7         11.61         16.17         3.17 o
  10   3   7         48.81         30.59         3.57 o
  11   3   7         32.65         24.00         2.88 o
  12   3   7          1.71          7.31         2.42 o
 -12   4   7          9.05         14.12         3.64 o
 -11   4   7          2.99          6.90         2.28 o
 -10   4   7          1.18          5.40         2.28 o
  -9   4   7          7.58         14.38         2.62 o
  -8   4   7          5.22          7.27         3.02 o
  -7   4   7          5.31          9.65         3.08 o
  -6   4   7          4.91         16.15         3.20 o
  -5   4   7          6.63         17.41         3.79 o
  -4   4   7          7.54         15.73         3.29 o
  -3   4   7         25.40         29.49         3.57 o
  -2   4   7         13.39         20.09         2.99 o
  -1   4   7          4.23          8.24         2.66 o
   0   4   7         12.19         25.20         3.26 o
   1   4   7          4.23         11.41         2.71 o
   2   4   7         13.39         24.31         3.78 o
   3   4   7         25.40         29.48         3.61 o
   4   4   7          7.54         13.20         3.21 o
   5   4   7          6.63         14.75         4.87 o
   6   4   7          4.91         18.08         4.97 o
   7   4   7          5.31         10.64         3.02 o
   8   4   7          5.22          8.88         2.97 o
   9   4   7          7.58         10.21         3.33 o
  10   4   7          1.18         10.13         3.05 o
  11   4   7          2.99          4.80         2.10 o
  12   4   7          9.05          9.63         3.16 o
 -11   5   7          7.47          9.50         2.60 o
 -10   5   7          9.67         11.76         2.72 o
  -9   5   7          5.03         12.82         3.04 o
  -8   5   7          5.14         13.96         3.22 o
  -7   5   7          6.55         10.37         2.99 o
  -6   5   7         12.19         20.78         3.40 o
  -5   5   7         13.71         21.48         3.77 o
  -4   5   7          6.91         13.09         4.80 o
  -3   5   7         16.42         16.01         3.34 o
  -2   5   7         20.55         23.16         3.87 o
  -1   5   7          6.83         13.67         3.46 o
   0   5   7         10.91         13.91         2.89 o
   1   5   7          6.83         11.08         3.10 o
   2   5   7         20.55         27.60         3.94 o
   3   5   7         16.42         17.28         3.13 o
   4   5   7          6.91         14.49         3.44 o
   5   5   7         13.71         17.66         3.64 o
   6   5   7         12.19         17.15         3.20 o
   7   5   7          6.55         12.09         3.14 o
   8   5   7          5.14         12.17         3.86 o
   9   5   7          5.03          7.04         3.00 o
  10   5   7          9.67         11.48         3.10 o
  11   5   7          7.47          5.26         2.36 o
 -11   6   7         21.85         16.11         6.84 o
 -10   6   7          5.93         10.45         3.06 o
  -9   6   7          5.30          7.82         3.15 o
  -8   6   7          0.29          1.81         3.09 o
  -7   6   7          1.40          9.40         3.17 o
  -6   6   7         10.47         14.68         3.42 o
  -5   6   7         10.61         14.42         3.26 o
  -4   6   7          4.77         13.47         3.49 o
  -3   6   7          7.69         21.05         3.48 o
  -2   6   7         14.96         12.94         3.41 o
  -1   6   7         22.18         23.09         3.43 o
   0   6   7         30.94         32.93         4.34 o
   1   6   7         22.18         24.64         4.43 o
   2   6   7         14.96         21.36         3.32 o
   3   6   7          7.69         14.84         3.53 o
   4   6   7          4.77         15.38         3.31 o
   5   6   7         10.61         14.53         3.34 o
   6   6   7         10.47         12.04         3.10 o
   7   6   7          1.40          8.41         3.26 o
   8   6   7          0.29          4.53         2.87 o
   9   6   7          5.30          8.21         3.00 o
  10   6   7          5.93          9.27         3.19 o
  11   6   7         21.85          8.22        12.56 o
 -10   7   7         17.83         12.66         3.43 o
  -9   7   7          0.73          5.47         3.84 o
  -8   7   7          3.68          8.11         3.12 o
  -7   7   7          6.76         15.19         3.30 o
  -6   7   7          0.36         10.54         3.31 o
  -5   7   7          0.64          9.87         3.24 o
  -4   7   7          6.54         16.38         3.69 o
  -3   7   7          0.46          9.32         3.50 o
  -2   7   7          4.09          8.52         3.69 o
  -1   7   7         24.51         23.22         3.91 o
   0   7   7          2.87          9.91         3.87 o
   1   7   7         24.51         24.49         3.81 o
   2   7   7          4.09          6.47         2.76 o
   3   7   7          0.46          8.01         3.98 o
   4   7   7          6.54         13.06         3.63 o
   5   7   7          0.64          5.40         3.17 o
   6   7   7          0.36          7.47         3.16 o
   7   7   7          6.76         10.50         3.48 o
   8   7   7          3.68          6.91         3.24 o
   9   7   7          0.73          6.44         3.06 o
  10   7   7         17.83         17.11         3.56 o
  -9   8   7         18.00         21.27         3.80 o
  -8   8   7         11.56         15.36         3.65 o
  -7   8   7          3.43          2.73         3.19 o
  -6   8   7          6.96          9.16         3.22 o
  -5   8   7         15.18         22.40         3.84 o
  -4   8   7         19.58         16.14         3.54 o
  -3   8   7          1.78         12.43         3.60 o
  -2   8   7         23.71         20.30         4.18 o
  -1   8   7          4.64          9.54         4.65 o
   0   8   7          0.04          7.77         3.00 o
   1   8   7          4.64          6.71         2.78 o
   2   8   7         23.71         11.75         3.57 o
   3   8   7          1.78         12.26         3.31 o
   4   8   7         19.58         17.05         3.84 o
   5   8   7         15.18         23.38         3.92 o
   6   8   7          6.96         15.56         3.51 o
   7   8   7          3.43          4.19         3.14 o
   8   8   7         11.56          9.45         3.45 o
   9   8   7         18.00         14.03         3.71 o
  -9   9   7          5.68         16.31         6.31 o
  -8   9   7         19.27         18.22         3.71 o
  -7   9   7          6.57          9.99         3.43 o
  -6   9   7          9.06         11.92         3.46 o
  -5   9   7          5.74         13.26         3.50 o
  -4   9   7          2.82          5.89         3.35 o
  -3   9   7          0.75          3.60         3.61 o
  -2   9   7         11.16          8.95         3.49 o
  -1   9   7          3.23          7.88         3.13 o
   0   9   7         12.83         17.72         3.57 o
   1   9   7          3.23         13.50         3.55 o
   2   9   7         11.16         13.77         3.32 o
   3   9   7          0.75          5.31         3.24 o
   4   9   7          2.82          6.31         3.24 o
   5   9   7          5.74         10.40         4.02 o
   6   9   7          9.06         11.83         3.46 o
   7   9   7          6.57         13.35         3.37 o
   8   9   7         19.27         12.30         3.70 o
   9   9   7          5.68          7.70         5.66 o
  -8  10   7          1.49          4.92         6.60 o
  -7  10   7         13.45          7.82         3.53 o
  -6  10   7         16.39         13.71         3.71 o
  -5  10   7          9.19         15.82         3.55 o
  -4  10   7          3.01         11.92         3.55 o
  -3  10   7          3.06         10.97         3.67 o
  -2  10   7          3.46          7.58         3.36 o
  -1  10   7          1.95         10.55         3.43 o
   0  10   7          6.34          8.57         3.35 o
   1  10   7          1.95          6.20         3.15 o
   2  10   7          3.46         13.21         3.42 o
   3  10   7          3.06          8.32         3.32 o
   4  10   7          3.01          7.43         3.25 o
   5  10   7          9.19         13.16         3.65 o
   6  10   7         16.39         17.87         3.98 o
   7  10   7         13.45         11.41         3.65 o
   8  10   7          1.49          7.15         6.82 o
  -6  11   7         13.21         10.88         4.40 o
  -5  11   7          9.42          6.67         3.57 o
  -4  11   7         19.66          9.74         3.53 o
  -3  11   7         11.50         14.36         3.88 o
  -2  11   7         18.16         16.60         3.68 o
  -1  11   7          3.17         11.98         3.49 o
   0  11   7          8.47          9.20         3.22 o
   1  11   7          3.17         10.43         3.29 o
   2  11   7         18.16         15.66         3.65 o
   3  11   7         11.50         15.66         3.77 o
   4  11   7         19.66         14.97         3.70 o
   5  11   7          9.42          8.13         3.43 o
   6  11   7         13.21          4.09         5.23 o
  -4  12   7         10.28         14.38         4.79 o
  -3  12   7          6.55          5.82         3.71 o
  -2  12   7          0.70          6.54         3.36 o
  -1  12   7          9.72          7.98         4.15 o
   0  12   7          1.89          3.44         3.80 o
   1  12   7          9.72          6.48         3.45 o
   2  12   7          0.70          4.51         3.25 o
   3  12   7          6.55         10.03         3.47 o
   4  12   7         10.28          6.86         4.69 o
   0   0   8          7.66          2.84         3.31 o
   1   0   8          1.73          8.55         2.62 o
   2   0   8          6.10          8.60         3.10 o
  -2   1   8         12.47          8.55         2.63 o
  -1   1   8          5.89          8.20         2.54 o
   0   1   8         16.94         16.94         3.15 o
   1   1   8          5.89          4.25         2.36 o
   2   1   8         12.47          5.91         2.44 o
  -1   2   8          2.63          6.20         2.64 o
   0   2   8          0.30          4.12         3.70 o
   1   2   8          2.63          6.79         2.90 o
                                                
